# Supplementary material for: Loci for human leukocyte telomere length in the Singaporean Chinese population and trans-ethnic genetic studies
Source: Nat Commun. 2019 Jun 6;10:2491. doi: 10.1038/s41467-019-10443-2 (PMC6554354; doi:10.1038/s41467-019-10443-2)
Supplement: Supplementary file 5 — Supplementary Data 1 [file 41467_2019_10443_MOESM5_ESM.txt]

SNP	Chr	Position	Other allele	Test allele	TAF	P_SCHSDiscovery	Beta_SCHSDiscovery	SE_SCHSDiscovery	TAF	P_SCHSReplication	Beta_SCHSReplication	SE_SCHSReplication	P_meta	Beta_meta	SE_meta	P_HET_meta
rs41293836	14	24721327	C	T	0.0803	3.53E-33	0.2421	0.0198	0.0777	4.85E-11	0.2100	0.0319	2.47E-42	0.2333	0.0169	0.3937
rs28372734	14	24711798	C	G	0.0798	4.43E-32	0.2397	0.0199	0.0775	6.08E-12	0.2209	0.0321	3.24E-42	0.2345	0.0170	0.6197
rs34655126	14	24693224	C	T	0.0789	1.35E-31	0.2411	0.0202	0.0765	3.93E-12	0.2258	0.0325	6.20E-42	0.2369	0.0172	0.6906
rs117531891	14	24691151	C	T	0.0789	1.38E-31	0.2411	0.0202	0.0765	3.89E-12	0.2259	0.0325	6.25E-42	0.2369	0.0172	0.6920
rs2273305	14	24705629	C	G	0.0804	1.83E-31	0.2389	0.0201	0.0783	1.00E-11	0.2192	0.0322	2.19E-41	0.2334	0.0171	0.6052
rs140677890	14	24669146	C	T	0.0785	8.08E-30	0.2428	0.0210	0.0759	2.92E-12	0.2363	0.0339	2.59E-40	0.2410	0.0178	0.8720
rs41293830	14	24722707	G	A	0.0774	1.86E-31	0.2388	0.0201	0.0751	4.18E-10	0.2014	0.0322	1.18E-39	0.2284	0.0171	0.3255
rs2293607	3	169482335	T	C	0.5465	2.99E-29	-0.1219	0.0106	0.5400	2.28E-11	-0.1139	0.0170	7.57E-39	-0.1196	0.0090	0.6921
rs35446936	3	169486508	G	A	0.5496	7.99E-30	-0.1232	0.0106	0.5435	8.68E-11	-0.1109	0.0171	8.21E-39	-0.1198	0.0090	0.5430
rs3742506	14	24725141	G	A	0.0768	7.12E-31	0.2353	0.0200	0.0746	9.46E-10	0.1964	0.0321	1.04E-38	0.2245	0.0170	0.3042
rs1126432	14	24728294	G	T	0.0776	7.06E-30	0.2404	0.0208	0.0746	1.80E-09	0.2009	0.0334	1.15E-38	0.2295	0.0176	0.3164
rs12637184	3	169487437	G	A	0.5493	9.16E-30	-0.1230	0.0106	0.5433	1.23E-10	-0.1099	0.0171	1.36E-38	-0.1194	0.0090	0.5174
rs28626343	3	169526272	T	C	0.5510	1.25E-28	-0.1208	0.0107	0.5447	1.79E-10	-0.1091	0.0171	1.56E-38	-0.1176	0.0091	0.5600
rs3796145	3	169524862	A	C	0.5510	1.26E-28	-0.1208	0.0107	0.5447	1.80E-10	-0.1090	0.0171	1.58E-38	-0.1176	0.0091	0.5599
rs7621631	3	169512145	C	A	0.5495	1.44E-28	-0.1206	0.0106	0.5438	1.72E-10	-0.1091	0.0171	1.72E-38	-0.1174	0.0090	0.5711
rs7643115	3	169512241	G	A	0.5494	1.50E-28	-0.1205	0.0106	0.5437	1.73E-10	-0.1091	0.0171	1.79E-38	-0.1174	0.0090	0.5721
rs10936600	3	169514585	A	T	0.5494	1.54E-28	-0.1205	0.0106	0.5437	1.74E-10	-0.1091	0.0171	1.85E-38	-0.1173	0.0090	0.5720
rs13069553	3	169508272	A	G	0.5494	1.45E-28	-0.1206	0.0106	0.5437	1.88E-10	-0.1089	0.0171	1.89E-38	-0.1173	0.0090	0.5631
rs11711621	3	169524016	C	T	0.5495	1.54E-28	-0.1205	0.0106	0.5438	1.88E-10	-0.1089	0.0171	2.01E-38	-0.1173	0.0090	0.5653
rs7705526	5	1285974	C	A	0.4008	7.35E-32	0.1293	0.0108	0.3977	1.24E-07	0.0906	0.0171	2.61E-38	0.1183	0.0091	0.0573
rs2251795	3	169491729	T	A	0.5552	6.55E-29	-0.1221	0.0107	0.5495	5.67E-10	-0.1067	0.0172	2.82E-38	-0.1178	0.0091	0.4489
rs3772190	3	169500487	G	A	0.5490	1.66E-29	-0.1224	0.0106	0.5431	1.57E-10	-0.1093	0.0171	3.11E-38	-0.1188	0.0090	0.5161
rs10936599	3	169492101	C	T	0.5490	1.82E-29	-0.1223	0.0106	0.5431	1.54E-10	-0.1094	0.0171	3.33E-38	-0.1187	0.0090	0.5200
rs1317082	3	169497585	A	G	0.5491	1.85E-29	-0.1223	0.0106	0.5433	1.75E-10	-0.1090	0.0171	3.87E-38	-0.1186	0.0090	0.5086
rs3950296	3	169493283	C	G	0.5491	1.85E-29	-0.1223	0.0106	0.5433	1.75E-10	-0.1090	0.0171	3.88E-38	-0.1186	0.0090	0.5085
rs7726159	5	1282319	C	A	0.3907	8.13E-29	0.1237	0.0109	0.3866	1.58E-08	0.0976	0.0173	1.51E-36	0.1163	0.0092	0.2026
rs7725218	5	1282414	G	A	0.3915	9.29E-29	0.1231	0.0108	0.3874	1.58E-08	0.0973	0.0172	1.70E-36	0.1158	0.0092	0.2050
rs4449583	5	1284135	C	T	0.3912	1.85E-28	0.1228	0.0109	0.3873	1.17E-08	0.0984	0.0172	2.34E-36	0.1159	0.0092	0.2315
rs12638862	3	169477506	A	G	0.5585	1.34E-25	-0.1140	0.0106	0.5517	1.19E-10	-0.1095	0.0170	1.02E-35	-0.1127	0.0090	0.8248
rs55735727	3	169488148	A	T	0.5793	1.32E-25	-0.1165	0.0109	0.5724	9.52E-09	-0.1001	0.0174	9.55E-34	-0.1119	0.0092	0.4273
rs2736100	5	1286516	C	A	0.5863	1.27E-26	-0.1176	0.0108	0.5888	2.54E-07	-0.0876	0.0170	4.79E-33	-0.1091	0.0091	0.1373
rs7717443	5	1283486	T	C	0.5891	1.95E-24	-0.1129	0.0108	0.5911	3.78E-09	-0.1007	0.0171	5.10E-33	-0.1094	0.0091	0.5486
rs187047327	3	169488718	A	T	0.5693	3.69E-25	-0.1158	0.0109	0.5627	2.02E-08	-0.0984	0.0175	5.79E-33	-0.1110	0.0093	0.4007
rs185857314	3	169489103	G	A	0.5733	4.58E-25	-0.1158	0.0109	0.5670	1.91E-08	-0.0987	0.0176	6.71E-33	-0.1111	0.0093	0.4085
rs7713218	5	1283312	A	G	0.5886	1.46E-24	-0.1130	0.0108	0.5907	9.84E-09	-0.0979	0.0171	1.06E-32	-0.1087	0.0091	0.4562
rs191674933	3	169488691	A	T	0.5710	5.94E-25	-0.1153	0.0109	0.5641	2.67E-08	-0.0975	0.0175	1.25E-32	-0.1103	0.0093	0.3892
rs28465436	3	169489082	A	C	0.5750	9.30E-25	-0.1151	0.0109	0.5682	3.14E-08	-0.0971	0.0175	2.30E-32	-0.1101	0.0093	0.3864
rs10866498	5	1285162	C	T	0.5775	4.24E-24	-0.1127	0.0109	0.5798	8.86E-09	-0.0989	0.0172	2.68E-32	-0.1088	0.0092	0.4980
rs28649851	3	169489312	A	G	0.5904	1.15E-24	-0.1157	0.0110	0.5839	8.11E-08	-0.0951	0.0177	7.94E-32	-0.1100	0.0094	0.3258
rs2736099	5	1287340	A	G	0.5466	2.90E-26	-0.1198	0.0110	0.5464	2.67E-06	-0.0816	0.0174	1.96E-31	-0.1088	0.0093	0.0643
rs6897196	5	1280938	A	G	0.3885	3.63E-25	0.1239	0.0117	0.3848	2.24E-06	0.0878	0.0186	1.46E-30	0.1137	0.0099	0.1005
rs4975538	5	1280830	G	C	0.3872	2.01E-25	0.1250	0.0117	0.3834	4.09E-06	0.0858	0.0186	1.82E-30	0.1139	0.0099	0.0754
rs7734992	5	1280128	T	C	0.3978	2.47E-24	0.1223	0.0117	0.3946	3.13E-06	0.0869	0.0186	1.30E-29	0.1123	0.0099	0.1094
rs2853677	5	1287194	G	A	0.6138	1.72E-21	-0.1067	0.0109	0.6152	2.42E-08	-0.0961	0.0172	2.73E-29	-0.1036	0.0092	0.6039
rs2853672	5	1292983	C	A	0.4942	2.62E-25	-0.1135	0.0107	0.4953	6.29E-05	-0.0671	0.0168	1.00E-28	-0.1002	0.0090	0.0199
rs2735940	5	1296486	A	G	0.4930	5.39E-25	-0.1126	0.0106	0.4946	4.76E-05	-0.0680	0.0167	1.29E-28	-0.0998	0.0090	0.0251
rs62332591	5	1290319	T	G	0.5578	9.50E-24	-0.1170	0.0114	0.5576	6.70E-05	-0.0713	0.0179	2.65E-27	-0.1039	0.0096	0.0316
rs10936602	3	169536637	T	C	0.6339	5.20E-20	-0.1043	0.0111	0.6269	2.45E-07	-0.0904	0.0175	8.78E-27	-0.1003	0.0094	0.5029
rs4955575	3	169534538	A	C	0.6346	4.46E-20	-0.1047	0.0111	0.6277	3.19E-07	-0.0898	0.0176	1.00E-26	-0.1005	0.0094	0.4724
rs7632991	3	169538612	G	A	0.6340	5.82E-20	-0.1044	0.0111	0.6270	3.08E-07	-0.0897	0.0175	1.25E-26	-0.1002	0.0094	0.4822
rs10936603	3	169545652	G	T	0.6352	1.29E-19	-0.1038	0.0111	0.6279	3.64E-07	-0.0895	0.0176	3.27E-26	-0.0997	0.0094	0.4923
rs10054203	5	1279964	G	C	0.4063	3.86E-22	0.1167	0.0117	0.4049	4.82E-05	0.0768	0.0189	3.96E-26	0.1056	0.0100	0.0735
rs12415148	10	105680586	T	C	0.0595	3.34E-20	0.2185	0.0231	0.0590	8.53E-06	0.1661	0.0373	2.78E-25	0.2041	0.0196	0.2343
rs192433641	14	24688124	G	A	0.0349	4.32E-19	0.2868	0.0312	0.0331	1.17E-06	0.2476	0.0509	3.33E-25	0.2762	0.0266	0.5127
rs7151201	14	24730100	A	C	0.0826	1.07E-19	0.1992	0.0213	0.0796	3.85E-06	0.1560	0.0338	3.71E-25	0.1870	0.0180	0.2798
rs17116149	10	105688050	G	A	0.0668	6.17E-19	0.1962	0.0214	0.0663	2.01E-06	0.1641	0.0345	8.83E-25	0.1874	0.0182	0.4311
rs79342925	10	105671683	C	T	0.0559	5.26E-20	0.2208	0.0234	0.0556	4.85E-05	0.1523	0.0375	3.76E-24	0.2017	0.0199	0.1228
rs111447985	10	105677911	C	A	0.0561	1.11E-19	0.2188	0.0234	0.0558	3.12E-05	0.1565	0.0376	4.27E-24	0.2015	0.0199	0.1607
rs9876206	3	169517436	C	T	0.6571	2.70E-17	-0.0974	0.0111	0.6514	3.57E-07	-0.0906	0.0178	5.83E-24	-0.0955	0.0095	0.7461
rs2901548	3	169549113	G	A	0.6284	8.49E-18	-0.0990	0.0112	0.6224	1.57E-06	-0.0847	0.0176	9.06E-24	-0.0949	0.0094	0.4961
rs2075785	5	1278584	C	T	0.3702	2.66E-19	-0.1123	0.0121	0.3697	4.03E-05	-0.0797	0.0194	1.35E-23	-0.1032	0.0103	0.1558
rs9838444	3	169547573	A	G	0.6829	1.02E-15	-0.0965	0.0116	0.6740	3.42E-07	-0.0935	0.0183	2.10E-22	-0.0956	0.0098	0.8915
rs75263779	10	105699607	T	C	0.0628	6.97E-17	0.1917	0.0222	0.0621	2.41E-05	0.1507	0.0357	1.34E-21	0.1803	0.0189	0.3297
rs144037414	10	105700775	T	C	0.0628	7.92E-17	0.1913	0.0222	0.0622	2.42E-05	0.1505	0.0357	1.52E-21	0.1800	0.0189	0.3329
rs1920120	3	169502180	T	C	0.6692	4.44E-16	-0.0911	0.0113	0.6635	1.47E-06	-0.0860	0.0179	4.96E-21	-0.0897	0.0095	0.8099
rs9822885	3	169486144	A	G	0.6689	8.88E-16	-0.0905	0.0112	0.6632	9.84E-07	-0.0875	0.0179	5.19E-21	-0.0896	0.0095	0.8864
rs9860874	3	169486271	C	A	0.6689	8.88E-16	-0.0905	0.0112	0.6632	9.85E-07	-0.0875	0.0179	5.20E-21	-0.0896	0.0095	0.8863
rs9866116	3	169494627	A	G	0.6686	6.66E-16	-0.0908	0.0112	0.6629	1.38E-06	-0.0861	0.0178	5.49E-21	-0.0895	0.0095	0.8254
rs9811216	3	169487501	T	C	0.6682	6.66E-16	-0.0906	0.0112	0.6628	1.24E-06	-0.0866	0.0179	5.69E-21	-0.0895	0.0095	0.8491
rs12630450	3	169480204	A	G	0.6660	2.22E-15	-0.0890	0.0112	0.6606	4.77E-07	-0.0896	0.0178	6.60E-21	-0.0892	0.0095	0.9766
rs3821383	3	169489946	A	G	0.6701	1.33E-15	-0.0900	0.0113	0.6644	8.35E-07	-0.0882	0.0179	7.08E-21	-0.0895	0.0095	0.9318
rs9866776	3	169487651	C	A	0.6686	8.88E-16	-0.0904	0.0112	0.6630	1.30E-06	-0.0864	0.0179	7.30E-21	-0.0893	0.0095	0.8514
rs12696304	3	169481271	C	G	0.6655	2.66E-15	-0.0887	0.0112	0.6609	5.23E-07	-0.0892	0.0178	8.50E-21	-0.0888	0.0095	0.9815
rs9831661	3	169528523	G	T	0.6679	2.22E-15	-0.0890	0.0112	0.6624	8.60E-07	-0.0878	0.0178	1.18E-20	-0.0887	0.0095	0.9542
rs2141595	3	169503432	C	T	0.6689	2.00E-15	-0.0893	0.0112	0.6635	1.40E-06	-0.0861	0.0178	1.70E-20	-0.0884	0.0095	0.8814
rs7081113	10	105698268	T	C	0.0724	2.22E-16	0.1655	0.0203	0.0728	9.57E-06	0.1429	0.0323	2.07E-20	0.1591	0.0172	0.5540
rs4630221	10	105719899	G	A	0.0733	4.44E-16	0.1660	0.0205	0.0738	6.97E-06	0.1462	0.0325	2.13E-20	0.1605	0.0173	0.6069
rs4244256	10	105719261	G	A	0.0731	4.44E-16	0.1657	0.0204	0.0736	7.24E-06	0.1458	0.0325	2.28E-20	0.1601	0.0173	0.6041
rs4244255	10	105719241	T	C	0.0731	4.44E-16	0.1656	0.0204	0.0736	7.47E-06	0.1455	0.0325	2.43E-20	0.1600	0.0173	0.6014
10:105699707:C:A	10	105699707	C	A	0.0724	4.44E-16	0.1650	0.0203	0.0729	9.61E-06	0.1427	0.0322	2.44E-20	0.1587	0.0172	0.5602
10:105699709:G:T	10	105699709	G	T	0.0724	4.44E-16	0.1650	0.0203	0.0729	9.61E-06	0.1427	0.0322	2.44E-20	0.1587	0.0172	0.5602
10:105699710:C:T	10	105699710	C	T	0.0724	4.44E-16	0.1650	0.0203	0.0729	9.61E-06	0.1427	0.0322	2.44E-20	0.1587	0.0172	0.5602
rs17116158	10	105701821	C	T	0.0730	2.22E-16	0.1658	0.0202	0.0734	1.51E-05	0.1392	0.0322	2.50E-20	0.1583	0.0171	0.4855
rs1881966	3	169495940	G	A	0.6911	1.60E-14	-0.0892	0.0116	0.6844	2.56E-07	-0.0950	0.0184	2.63E-20	-0.0909	0.0098	0.7915
rs10936601	3	169528449	C	T	0.6676	4.88E-15	-0.0878	0.0112	0.6625	9.07E-07	-0.0875	0.0178	2.66E-20	-0.0877	0.0095	0.9898
rs17116159	10	105701984	A	C	0.0725	4.44E-16	0.1641	0.0202	0.0729	9.66E-06	0.1425	0.0322	3.15E-20	0.1580	0.0172	0.5705
rs17116162	10	105702026	T	C	0.0725	4.44E-16	0.1641	0.0202	0.0729	9.66E-06	0.1425	0.0322	3.15E-20	0.1580	0.0172	0.5706
rs12413358	10	105702924	A	C	0.0725	4.44E-16	0.1640	0.0202	0.0729	9.66E-06	0.1425	0.0322	3.26E-20	0.1580	0.0172	0.5719
rs12412127	10	105703084	T	C	0.0725	4.44E-16	0.1640	0.0202	0.0729	9.66E-06	0.1425	0.0322	3.28E-20	0.1579	0.0172	0.5722
rs1920122	3	169506141	C	T	0.6691	3.55E-15	-0.0884	0.0112	0.6636	1.53E-06	-0.0858	0.0178	3.34E-20	-0.0877	0.0095	0.9012
rs1920123	3	169506173	C	T	0.6691	3.55E-15	-0.0884	0.0112	0.6636	1.53E-06	-0.0858	0.0178	3.34E-20	-0.0877	0.0095	0.9012
rs77997712	10	105717095	A	G	0.0726	6.66E-16	0.1640	0.0203	0.0731	8.55E-06	0.1437	0.0323	3.37E-20	0.1583	0.0172	0.5951
rs7633750	3	169509244	G	A	0.6691	3.77E-15	-0.0884	0.0112	0.6636	1.54E-06	-0.0858	0.0178	3.43E-20	-0.0876	0.0095	0.9016
rs1997392	3	169509652	C	T	0.6691	3.77E-15	-0.0884	0.0112	0.6636	1.55E-06	-0.0858	0.0178	3.45E-20	-0.0876	0.0095	0.9016
rs9868000	3	169510789	G	A	0.6691	3.77E-15	-0.0884	0.0112	0.6636	1.55E-06	-0.0857	0.0178	3.48E-20	-0.0876	0.0095	0.9018
rs12570933	10	105705791	T	C	0.0725	6.66E-16	0.1638	0.0202	0.0729	9.66E-06	0.1425	0.0322	3.61E-20	0.1578	0.0172	0.5761
rs7625734	3	169508915	T	C	0.6691	3.77E-15	-0.0884	0.0112	0.6636	1.66E-06	-0.0855	0.0178	3.69E-20	-0.0876	0.0095	0.8915
rs12570161	10	105707374	C	T	0.0725	6.66E-16	0.1637	0.0202	0.0729	9.68E-06	0.1425	0.0322	3.80E-20	0.1577	0.0172	0.5780
rs11191871	10	105707431	A	G	0.0725	6.66E-16	0.1637	0.0202	0.0729	9.66E-06	0.1425	0.0322	3.80E-20	0.1577	0.0172	0.5784
rs12414031	10	105708175	T	A	0.0725	6.66E-16	0.1636	0.0202	0.0729	9.66E-06	0.1425	0.0322	3.89E-20	0.1577	0.0172	0.5795
rs9827710	3	169522387	G	C	0.6692	4.00E-15	-0.0883	0.0112	0.6636	1.67E-06	-0.0855	0.0178	3.92E-20	-0.0875	0.0095	0.8936
rs2864004	10	105711848	A	G	0.0725	6.66E-16	0.1631	0.0202	0.0730	9.40E-06	0.1427	0.0322	4.59E-20	0.1573	0.0172	0.5929
rs7898041	10	105714171	T	C	0.0725	8.88E-16	0.1630	0.0202	0.0729	9.66E-06	0.1425	0.0322	4.84E-20	0.1572	0.0172	0.5902
rs7094032	10	105715342	C	T	0.0725	8.88E-16	0.1630	0.0202	0.0729	9.60E-06	0.1425	0.0322	4.85E-20	0.1573	0.0172	0.5910
rs6584581	10	105714925	A	G	0.0725	8.88E-16	0.1630	0.0202	0.0729	9.62E-06	0.1425	0.0322	4.86E-20	0.1572	0.0172	0.5911
rs6584582	10	105715024	A	T	0.0725	8.88E-16	0.1630	0.0202	0.0729	9.62E-06	0.1425	0.0322	4.86E-20	0.1572	0.0172	0.5911
rs7913069	10	105714399	C	T	0.0725	8.88E-16	0.1630	0.0202	0.0729	9.66E-06	0.1425	0.0322	4.89E-20	0.1572	0.0172	0.5908
rs2864005	10	105711768	C	T	0.0726	6.66E-16	0.1637	0.0202	0.0731	1.29E-05	0.1404	0.0322	5.01E-20	0.1572	0.0171	0.5396
rs6793295	3	169518455	T	C	0.6701	4.88E-15	-0.0880	0.0112	0.6640	1.86E-06	-0.0851	0.0178	5.45E-20	-0.0872	0.0095	0.8888
rs62332588	5	1289880	T	C	0.6076	3.52E-16	-0.0996	0.0118	0.6073	0.000191264	-0.0691	0.0185	7.96E-20	-0.0909	0.0100	0.1671
rs34194057	3	169549551	G	T	0.6025	6.66E-16	-0.0883	0.0109	0.5954	2.14E-05	-0.0738	0.0174	1.00E-19	-0.0842	0.0093	0.4814
rs7647824	3	169552381	A	G	0.6060	3.11E-15	-0.0862	0.0109	0.5988	6.33E-06	-0.0787	0.0174	1.20E-19	-0.0841	0.0093	0.7167
rs3215401	5	1296255	I	D	0.6018	3.45E-17	-0.0947	0.0109	0.6053	0.00172986	-0.0542	0.0173	1.63E-19	-0.0833	0.0092	0.0481
rs35510081	3	169549774	A	T	0.6014	8.88E-16	-0.0880	0.0109	0.5947	2.67E-05	-0.0730	0.0174	1.65E-19	-0.0837	0.0093	0.4673
rs13062210	3	169549773	A	T	0.6014	8.88E-16	-0.0880	0.0109	0.5947	2.67E-05	-0.0730	0.0174	1.66E-19	-0.0837	0.0093	0.4672
rs9833035	3	169553498	G	T	0.6059	4.44E-15	-0.0855	0.0109	0.5985	6.97E-06	-0.0781	0.0174	1.82E-19	-0.0835	0.0092	0.7193
rs34237331	3	169551870	C	A	0.6021	1.11E-15	-0.0875	0.0109	0.5948	2.51E-05	-0.0732	0.0174	1.83E-19	-0.0835	0.0093	0.4846
rs2178401	3	169580157	A	G	0.6053	4.00E-15	-0.0859	0.0109	0.5982	1.01E-05	-0.0768	0.0174	2.40E-19	-0.0833	0.0093	0.6595
rs4352416	3	169554084	G	A	0.6059	6.00E-15	-0.0848	0.0109	0.5983	7.72E-06	-0.0775	0.0173	2.77E-19	-0.0828	0.0092	0.7205
rs2421830	3	169554129	G	A	0.6059	6.22E-15	-0.0848	0.0109	0.5983	7.76E-06	-0.0775	0.0173	2.84E-19	-0.0827	0.0092	0.7205
rs2421829	3	169554264	T	C	0.6058	6.44E-15	-0.0846	0.0109	0.5985	7.96E-06	-0.0773	0.0173	3.02E-19	-0.0826	0.0092	0.7214
rs6772936	3	169566453	C	G	0.6016	2.00E-15	-0.0864	0.0109	0.5935	2.73E-05	-0.0725	0.0173	3.50E-19	-0.0825	0.0092	0.4965
rs6789970	3	169571810	T	C	0.6084	1.55E-15	-0.0873	0.0109	0.6011	3.43E-05	-0.0720	0.0174	3.52E-19	-0.0830	0.0093	0.4578
rs11717389	3	169566247	T	C	0.6017	2.00E-15	-0.0863	0.0109	0.5936	2.76E-05	-0.0724	0.0173	3.73E-19	-0.0824	0.0092	0.4974
rs12493969	3	169565076	T	C	0.6018	2.22E-15	-0.0862	0.0109	0.5937	2.80E-05	-0.0723	0.0173	3.97E-19	-0.0823	0.0092	0.4979
rs11709840	3	169570241	A	C	0.6019	2.22E-15	-0.0863	0.0109	0.5940	2.76E-05	-0.0725	0.0173	4.12E-19	-0.0824	0.0092	0.4987
rs6785618	3	169562797	G	A	0.6019	2.22E-15	-0.0861	0.0109	0.5939	2.84E-05	-0.0722	0.0173	4.22E-19	-0.0822	0.0092	0.4987
rs6807681	3	169562443	C	T	0.6019	2.22E-15	-0.0861	0.0109	0.5939	2.85E-05	-0.0722	0.0173	4.27E-19	-0.0822	0.0092	0.4987
rs11928433	3	169563450	T	C	0.6019	2.22E-15	-0.0861	0.0109	0.5939	2.80E-05	-0.0723	0.0173	4.30E-19	-0.0822	0.0092	0.5014
rs13074500	3	169565571	T	C	0.6016	2.00E-15	-0.0862	0.0109	0.5936	3.10E-05	-0.0719	0.0173	4.31E-19	-0.0822	0.0092	0.4846
rs12492658	3	169562083	C	T	0.6019	2.22E-15	-0.0860	0.0109	0.5939	2.85E-05	-0.0722	0.0173	4.31E-19	-0.0821	0.0092	0.4989
rs34058457	3	169554741	G	T	0.6012	1.78E-15	-0.0863	0.0109	0.5931	3.40E-05	-0.0715	0.0173	4.34E-19	-0.0822	0.0092	0.4698
rs16847897	3	169568116	G	C	0.6023	2.44E-15	-0.0862	0.0109	0.5945	2.75E-05	-0.0725	0.0173	4.43E-19	-0.0824	0.0092	0.5028
rs2141593	3	169555882	T	C	0.6022	2.44E-15	-0.0859	0.0109	0.5942	2.83E-05	-0.0722	0.0173	4.45E-19	-0.0821	0.0092	0.5022
rs4955677	3	169568510	T	C	0.6023	2.44E-15	-0.0862	0.0109	0.5944	2.74E-05	-0.0725	0.0173	4.45E-19	-0.0824	0.0092	0.5037
rs4955676	3	169568492	A	G	0.6023	2.44E-15	-0.0862	0.0109	0.5944	2.74E-05	-0.0725	0.0173	4.46E-19	-0.0823	0.0092	0.5037
rs4955678	3	169574912	T	C	0.6016	2.44E-15	-0.0862	0.0109	0.5935	3.04E-05	-0.0720	0.0173	4.86E-19	-0.0822	0.0092	0.4900
rs11919269	3	169574465	T	G	0.6016	2.44E-15	-0.0862	0.0109	0.5935	3.05E-05	-0.0720	0.0173	4.88E-19	-0.0822	0.0092	0.4900
rs12489230	3	169558821	G	A	0.6022	2.66E-15	-0.0858	0.0108	0.5941	2.87E-05	-0.0722	0.0172	5.01E-19	-0.0819	0.0092	0.5049
rs9831336	3	169558373	G	C	0.6021	2.66E-15	-0.0858	0.0109	0.5940	2.89E-05	-0.0721	0.0172	5.05E-19	-0.0819	0.0092	0.5040
rs12494201	3	169559856	T	C	0.6020	2.66E-15	-0.0858	0.0109	0.5940	2.89E-05	-0.0721	0.0173	5.05E-19	-0.0819	0.0092	0.5039
rs59800107	3	169556383	T	C	0.6020	2.44E-15	-0.0859	0.0109	0.5940	3.19E-05	-0.0718	0.0173	5.11E-19	-0.0819	0.0092	0.4881
rs12492588	3	169558711	T	A	0.6020	2.66E-15	-0.0858	0.0109	0.5940	2.91E-05	-0.0721	0.0172	5.17E-19	-0.0819	0.0092	0.5043
rs75228775	10	105720844	C	T	0.0784	2.44E-15	0.1632	0.0206	0.0786	3.25E-05	0.1363	0.0328	5.46E-19	0.1557	0.0175	0.4887
rs55987393	3	169559702	G	A	0.6018	2.66E-15	-0.0858	0.0109	0.5938	3.25E-05	-0.0717	0.0173	5.66E-19	-0.0818	0.0092	0.4892
rs16854453	3	169559234	G	A	0.6019	2.66E-15	-0.0858	0.0109	0.5938	3.26E-05	-0.0717	0.0172	5.73E-19	-0.0818	0.0092	0.4895
rs2853669	5	1295349	A	G	0.3965	2.00E-15	0.0864	0.0109	0.3941	5.24E-05	0.0702	0.0174	7.47E-19	0.0819	0.0092	0.4293
rs117632481	14	24758163	G	A	0.0423	4.11E-14	0.2061	0.0273	0.0398	5.47E-06	0.2016	0.0443	1.26E-18	0.2049	0.0233	0.9305
rs67795055	3	169529895	C	A	0.6102	3.59E-13	-0.0788	0.0108	0.6071	6.91E-07	-0.0857	0.0173	1.56E-18	-0.0808	0.0092	0.7366
rs13174814	5	1299859	G	C	0.4698	2.44E-15	-0.0922	0.0116	0.4721	0.000119095	-0.0706	0.0184	2.28E-18	-0.0860	0.0098	0.3230
rs2736098	5	1294086	C	T	0.3894	6.66E-16	0.0883	0.0109	0.3861	0.000458421	0.0610	0.0174	3.34E-18	0.0806	0.0093	0.1840
rs13174919	5	1299862	G	C	0.4709	5.77E-15	-0.0909	0.0116	0.4733	0.000103484	-0.0713	0.0184	4.35E-18	-0.0853	0.0098	0.3688
rs12490581	3	169565030	G	A	0.6460	1.31E-14	-0.0866	0.0112	0.6364	6.30E-05	-0.0711	0.0178	5.44E-18	-0.0822	0.0095	0.4624
rs7478393	10	105585544	C	T	0.0327	5.80E-16	0.2651	0.0316	0.0327	0.0133446	0.1242	0.0502	4.32E-17	0.2252	0.0268	0.0179
rs142223502	3	169570210	A	C	0.5729	3.97E-14	-0.0878	0.0116	0.5626	0.000169946	-0.0693	0.0184	4.65E-17	-0.0826	0.0098	0.3957
rs2736105	5	1299756	T	C	0.4332	1.67E-13	0.0873	0.0118	0.4286	5.12E-05	0.0766	0.0189	4.85E-17	0.0843	0.0100	0.6325
rs1920116	3	169579971	G	A	0.5792	1.37E-13	-0.0796	0.0108	0.5696	8.24E-05	-0.0669	0.0170	6.82E-17	-0.0759	0.0091	0.5286
rs7628572	3	169539649	T	A	0.7397	1.79E-12	-0.0863	0.0122	0.7308	7.37E-06	-0.0869	0.0194	7.13E-17	-0.0864	0.0104	0.9767
rs9878316	3	169533717	T	A	0.7400	1.97E-12	-0.0861	0.0122	0.7310	6.71E-06	-0.0873	0.0194	7.18E-17	-0.0864	0.0104	0.9564
rs6793160	3	169535266	G	T	0.7400	2.03E-12	-0.0860	0.0122	0.7310	6.81E-06	-0.0872	0.0194	7.52E-17	-0.0863	0.0104	0.9566
rs2736108	5	1297488	C	T	0.3191	2.22E-14	0.0870	0.0114	0.3164	0.000477717	0.0630	0.0180	9.06E-17	0.0802	0.0096	0.2619
rs9814802	3	169532377	A	G	0.7403	2.28E-12	-0.0859	0.0122	0.7314	7.45E-06	-0.0871	0.0194	9.18E-17	-0.0862	0.0104	0.9605
rs2736107	5	1297854	C	T	0.3034	2.56E-13	0.0858	0.0117	0.3025	8.42E-05	0.0729	0.0185	1.26E-16	0.0822	0.0099	0.5567
rs1920119	3	169540397	T	C	0.7407	3.63E-12	-0.0851	0.0122	0.7316	8.13E-06	-0.0866	0.0194	1.58E-16	-0.0855	0.0104	0.9487
rs79710161	10	105721384	T	C	0.0860	2.22E-13	0.1467	0.0200	0.0850	0.00012136	0.1229	0.0320	1.59E-16	0.1401	0.0170	0.5279
rs9878797	3	169529958	A	G	0.7458	4.61E-11	-0.0834	0.0127	0.7415	4.67E-07	-0.1018	0.0202	1.69E-16	-0.0885	0.0107	0.4413
rs2736109	5	1296759	C	T	0.3459	6.73E-14	0.0837	0.0112	0.3412	0.000341685	0.0634	0.0177	1.70E-16	0.0780	0.0095	0.3319
rs3219104	1	226562621	A	C	0.5619	7.70E-14	0.0796	0.0106	0.5632	0.000419523	0.0595	0.0169	2.23E-16	0.0743	0.0090	0.3165
rs892348	1	226595377	C	G	0.4380	7.55E-14	-0.0800	0.0107	0.4366	0.000397155	-0.0601	0.0170	2.24E-16	-0.0743	0.0091	0.3221
rs752307	1	226551529	C	G	0.5620	7.26E-14	0.0797	0.0106	0.5633	0.000410485	0.0596	0.0169	2.25E-16	0.0740	0.0090	0.3169
rs2695242	1	226594038	T	G	0.4380	8.02E-14	-0.0798	0.0107	0.4367	0.000402185	-0.0600	0.0169	2.40E-16	-0.0742	0.0091	0.3227
rs907187	1	226595647	C	G	0.4380	8.17E-14	-0.0799	0.0107	0.4366	0.000395995	-0.0601	0.0170	2.40E-16	-0.0743	0.0091	0.3251
rs1136410	1	226555302	A	G	0.4380	8.17E-14	-0.0795	0.0106	0.4368	0.000405557	-0.0597	0.0169	2.47E-16	-0.0739	0.0090	0.3222
rs2695243	1	226593141	A	C	0.4378	8.35E-14	-0.0798	0.0107	0.4366	0.000431237	-0.0596	0.0169	2.70E-16	-0.0741	0.0090	0.3164
rs1805404	1	226589958	G	A	0.4379	8.08E-14	-0.0797	0.0107	0.4367	0.000444661	-0.0594	0.0169	2.72E-16	-0.0740	0.0090	0.3120
rs2793658	1	226587442	A	G	0.4379	8.10E-14	-0.0797	0.0107	0.4367	0.000447453	-0.0594	0.0169	2.75E-16	-0.0739	0.0090	0.3115
rs1805415	1	226570840	T	C	0.5619	8.19E-14	0.0795	0.0106	0.5631	0.000444281	0.0593	0.0169	2.75E-16	0.0738	0.0090	0.3126
rs3219082	1	226566401	T	G	0.4380	8.55E-14	-0.0794	0.0106	0.4368	0.000428761	-0.0594	0.0169	2.75E-16	-0.0738	0.0090	0.3178
rs1805411	1	226578047	G	T	0.4380	8.50E-14	-0.0795	0.0107	0.4368	0.00045936	-0.0592	0.0169	2.96E-16	-0.0738	0.0090	0.3103
rs12143101	1	226545785	G	C	0.4381	9.46E-14	-0.0793	0.0107	0.4366	0.000441262	-0.0593	0.0169	3.12E-16	-0.0737	0.0090	0.3178
rs932002	1	226577306	C	T	0.4371	7.99E-14	-0.0797	0.0107	0.4358	0.000510502	-0.0588	0.0169	3.16E-16	-0.0738	0.0090	0.2977
rs56033994	1	226545433	A	C	0.4382	9.75E-14	-0.0793	0.0107	0.4367	0.000450186	-0.0593	0.0169	3.28E-16	-0.0736	0.0090	0.3162
rs4653729	1	226537535	C	T	0.4268	8.86E-14	-0.0817	0.0110	0.4252	0.000633996	-0.0593	0.0174	4.52E-16	-0.0754	0.0093	0.2760
rs4653728	1	226537388	C	T	0.4256	8.86E-14	-0.0819	0.0110	0.4239	0.000710276	-0.0590	0.0174	5.16E-16	-0.0754	0.0093	0.2658
rs9943081	1	226538054	C	A	0.4289	1.45E-13	-0.0808	0.0109	0.4272	0.00065335	-0.0591	0.0173	7.32E-16	-0.0746	0.0093	0.2927
rs76887998	1	226539353	T	C	0.4382	2.09E-13	-0.0790	0.0108	0.4364	0.000556736	-0.0590	0.0171	8.44E-16	-0.0734	0.0091	0.3249
3:169576807:G:A	3	169576807	G	A	0.7108	7.68E-12	-0.0811	0.0118	0.7011	2.22E-05	-0.0803	0.0189	8.76E-16	-0.0808	0.0101	0.9729
rs9882101	3	169548655	G	A	0.7348	2.67E-11	-0.0813	0.0122	0.7254	7.87E-06	-0.0860	0.0193	1.14E-15	-0.0826	0.0103	0.8338
rs2735846	5	1299379	C	G	0.4389	1.28E-12	0.0826	0.0116	0.4311	0.000175334	0.0699	0.0186	1.24E-15	0.0791	0.0099	0.5654
rs2277484	14	24629744	G	A	0.2247	4.17E-11	0.0915	0.0139	0.2100	5.55E-06	0.1035	0.0228	1.37E-15	0.0947	0.0119	0.6524
rs2793379	1	226596686	T	A	0.4243	5.02E-13	-0.0779	0.0108	0.4216	0.000452099	-0.0599	0.0171	1.52E-15	-0.0728	0.0091	0.3740
rs2039925	1	226610512	C	G	0.4159	3.52E-12	-0.0752	0.0108	0.4136	0.000103635	-0.0665	0.0171	1.93E-15	-0.0728	0.0092	0.6664
rs146042055	1	226553486	C	A	0.5499	1.00E-12	0.0768	0.0108	0.5527	0.000357911	0.0607	0.0170	2.24E-15	0.0722	0.0091	0.4267
rs11923653	3	169580463	A	C	0.7478	3.42E-11	-0.0814	0.0123	0.7385	1.26E-05	-0.0852	0.0195	2.27E-15	-0.0825	0.0104	0.8701
rs1527363	1	226611505	T	C	0.4170	3.46E-12	-0.0750	0.0108	0.4142	0.000129865	-0.0653	0.0171	2.40E-15	-0.0722	0.0091	0.6308
rs6764267	3	169568670	C	G	0.7472	4.14E-11	-0.0806	0.0122	0.7377	1.10E-05	-0.0853	0.0194	2.44E-15	-0.0819	0.0104	0.8407
rs5017831	3	169578816	T	C	0.7476	3.51E-11	-0.0808	0.0122	0.7378	1.46E-05	-0.0838	0.0193	2.67E-15	-0.0816	0.0103	0.8929
rs7911816	10	105720712	C	T	0.2541	1.62E-12	0.0903	0.0128	0.2533	0.000296394	0.0729	0.0202	2.87E-15	0.0853	0.0108	0.4686
rs7648370	3	169577111	A	G	0.7476	3.83E-11	-0.0803	0.0122	0.7374	1.43E-05	-0.0837	0.0193	2.88E-15	-0.0813	0.0103	0.8831
rs13061410	3	169579173	G	A	0.7427	1.06E-11	-0.0824	0.0121	0.7325	6.06E-05	-0.0770	0.0192	3.23E-15	-0.0809	0.0103	0.8133
rs34917861	1	226553490	C	A	0.5647	5.73E-13	0.0766	0.0106	0.5663	0.000807567	0.0563	0.0168	3.38E-15	0.0708	0.0090	0.3083
rs1527365	1	226611363	C	T	0.4165	6.04E-12	-0.0740	0.0108	0.4139	0.000107933	-0.0660	0.0170	3.38E-15	-0.0717	0.0091	0.6900
rs6790213	3	169578160	A	C	0.7427	1.19E-11	-0.0821	0.0121	0.7324	5.66E-05	-0.0773	0.0192	3.39E-15	-0.0807	0.0103	0.8315
rs12486767	3	169550759	G	A	0.7315	3.00E-11	-0.0805	0.0121	0.7227	2.75E-05	-0.0804	0.0192	4.17E-15	-0.0804	0.0102	0.9972
rs4975612	5	1300310	G	T	0.4651	8.64E-13	-0.0817	0.0114	0.4686	0.000715558	-0.0615	0.0182	4.20E-15	-0.0760	0.0097	0.3473
rs12250162	10	105776033	T	C	0.0767	1.62E-14	0.1513	0.0197	0.0762	0.0138804	0.0776	0.0315	5.61E-15	0.1307	0.0167	0.0481
rs12485940	3	169567241	A	T	0.5593	1.02E-12	-0.0792	0.0111	0.5493	0.000813445	-0.0588	0.0176	5.81E-15	-0.0734	0.0094	0.3277
rs41302703	10	105792539	A	G	0.0785	5.35E-14	0.1504	0.0200	0.0768	0.00729975	0.0865	0.0322	5.98E-15	0.1327	0.0170	0.0926
rs28525288	3	169554872	A	G	0.7318	3.82E-11	-0.0796	0.0120	0.7227	3.19E-05	-0.0795	0.0191	6.11E-15	-0.0796	0.0102	0.9945
rs28688695	3	169554781	A	G	0.7318	3.84E-11	-0.0796	0.0120	0.7227	3.19E-05	-0.0795	0.0191	6.14E-15	-0.0796	0.0102	0.9946
rs10049456	3	169563523	T	G	0.7323	4.10E-11	-0.0796	0.0121	0.7232	3.21E-05	-0.0794	0.0191	6.58E-15	-0.0795	0.0102	0.9933
rs9290375	3	169566090	A	G	0.7322	3.84E-11	-0.0797	0.0121	0.7230	3.45E-05	-0.0791	0.0191	6.62E-15	-0.0795	0.0102	0.9780
rs3732451	3	169558025	C	T	0.7324	4.27E-11	-0.0795	0.0121	0.7232	3.22E-05	-0.0794	0.0191	6.89E-15	-0.0795	0.0102	0.9975
rs28365964	8	73920883	T	C	0.0176	1.47E-13	0.3055	0.0413	0.0183	0.00350218	0.1861	0.0637	6.96E-15	0.2703	0.0347	0.1173
rs115813748	1	226612790	T	G	0.4205	1.25E-11	-0.0741	0.0109	0.4170	0.000114907	-0.0667	0.0173	7.31E-15	-0.0720	0.0093	0.7179
rs7100397	10	105725281	T	C	0.9185	1.30E-13	-0.1485	0.0200	0.9188	0.004981	-0.0899	0.0320	8.23E-15	-0.1321	0.0170	0.1222
rs10748859	10	105725722	T	C	0.9184	1.39E-13	-0.1481	0.0200	0.9187	0.00502975	-0.0897	0.0320	8.81E-15	-0.1318	0.0170	0.1227
rs907188	1	226612826	G	T	0.4236	8.79E-12	-0.0741	0.0109	0.4208	0.000191339	-0.0642	0.0172	8.81E-15	-0.0713	0.0092	0.6267
rs79019201	10	105794788	C	G	0.0821	1.98E-13	0.1492	0.0203	0.0813	0.00406952	0.0937	0.0326	8.85E-15	0.1338	0.0173	0.1499
rs11191885	10	105722281	T	G	0.9202	1.12E-13	-0.1524	0.0205	0.9204	0.00628728	-0.0892	0.0326	1.01E-14	-0.1346	0.0174	0.1023
rs80028528	14	24623428	G	A	0.2243	1.89E-10	0.0879	0.0138	0.2096	9.18E-06	0.1010	0.0228	1.02E-14	0.0914	0.0118	0.6245
rs10786779	10	105726812	A	G	0.9183	1.62E-13	-0.1473	0.0200	0.9185	0.00515055	-0.0892	0.0319	1.04E-14	-0.1310	0.0169	0.1240
rs7647589	3	169582223	A	G	0.7489	1.33E-10	-0.0807	0.0126	0.7405	1.57E-05	-0.0864	0.0200	1.10E-14	-0.0823	0.0107	0.8123
rs6426551	1	226542049	A	G	0.5149	2.32E-11	0.0708	0.0106	0.5145	9.87E-05	0.0655	0.0168	1.13E-14	0.0693	0.0090	0.7903
rs10786782	10	105778129	A	G	0.0773	1.82E-14	0.1495	0.0195	0.0763	0.0210887	0.0722	0.0313	1.15E-14	0.1280	0.0166	0.0366
rs805687	10	105791929	C	G	0.0844	2.00E-13	0.1443	0.0196	0.0834	0.0051215	0.0887	0.0317	1.19E-14	0.1289	0.0167	0.1369
rs6584583	10	105726338	T	C	0.9186	1.41E-13	-0.1480	0.0200	0.9188	0.00701727	-0.0861	0.0319	1.41E-14	-0.1306	0.0170	0.1012
rs907193	1	226561188	G	A	0.5373	5.18E-13	0.0766	0.0106	0.5378	0.00308056	0.0499	0.0169	1.55E-14	0.0691	0.0090	0.1815
rs1891107	1	226550442	T	C	0.5365	4.45E-13	0.0767	0.0106	0.5371	0.00362081	0.0490	0.0169	1.65E-14	0.0689	0.0090	0.1661
rs1891108	1	226550437	G	A	0.5365	4.45E-13	0.0767	0.0106	0.5371	0.00362123	0.0490	0.0169	1.65E-14	0.0689	0.0090	0.1661
rs907191	1	226561548	A	G	0.5364	4.68E-13	0.0766	0.0106	0.5369	0.00365318	0.0490	0.0169	1.74E-14	0.0688	0.0090	0.1667
rs907192	1	226561225	C	T	0.5363	4.67E-13	0.0766	0.0106	0.5368	0.00365885	0.0490	0.0169	1.75E-14	0.0688	0.0090	0.1665
rs2377312	1	226561761	G	C	0.5363	4.68E-13	0.0766	0.0106	0.5368	0.00366715	0.0490	0.0169	1.75E-14	0.0688	0.0090	0.1663
rs752309	1	226551460	T	C	0.5364	4.76E-13	0.0766	0.0106	0.5372	0.00375052	0.0489	0.0169	1.83E-14	0.0688	0.0090	0.1651
rs907190	1	226566726	A	C	0.5363	4.75E-13	0.0766	0.0106	0.5368	0.00376208	0.0488	0.0169	1.84E-14	0.0688	0.0090	0.1647
rs2271349	1	226553934	A	C	0.5364	4.86E-13	0.0765	0.0106	0.5371	0.00370559	0.0489	0.0169	1.84E-14	0.0688	0.0090	0.1666
rs2793381	1	226586920	C	T	0.4635	4.83E-13	-0.0767	0.0106	0.4630	0.00395077	-0.0487	0.0169	1.98E-14	-0.0688	0.0090	0.1613
rs2027440	1	226563859	C	T	0.5363	4.99E-13	0.0765	0.0106	0.5370	0.00386366	0.0487	0.0169	1.98E-14	0.0687	0.0090	0.1638
rs2048425	1	226583142	A	G	0.4632	4.93E-13	-0.0767	0.0106	0.4626	0.00399694	-0.0487	0.0169	2.05E-14	-0.0688	0.0090	0.1608
rs2255403	1	226576270	A	G	0.4637	4.85E-13	-0.0766	0.0106	0.4632	0.00405994	-0.0485	0.0169	2.06E-14	-0.0687	0.0090	0.1590
rs2117114	1	226571619	G	A	0.5364	4.96E-13	0.0766	0.0106	0.5371	0.00403901	0.0485	0.0169	2.09E-14	0.0687	0.0090	0.1602
rs3219065	1	226570211	C	T	0.5363	5.08E-13	0.0765	0.0106	0.5370	0.00402555	0.0485	0.0169	2.12E-14	0.0686	0.0090	0.1609
rs805650	10	105760075	C	T	0.0833	2.26E-13	0.1428	0.0195	0.0827	0.0077339	0.0831	0.0312	2.40E-14	0.1261	0.0165	0.1053
rs805647	10	105771009	A	C	0.0831	3.05E-13	0.1420	0.0195	0.0825	0.00732555	0.0837	0.0312	2.89E-14	0.1257	0.0165	0.1141
rs805660	10	105765087	T	G	0.0831	3.06E-13	0.1420	0.0195	0.0825	0.00730618	0.0837	0.0312	2.89E-14	0.1257	0.0165	0.1143
rs1747674	10	105768253	A	G	0.0831	3.06E-13	0.1420	0.0195	0.0825	0.0073204	0.0837	0.0312	2.89E-14	0.1257	0.0165	0.1142
rs2476956	10	105740641	A	G	0.0830	4.07E-13	0.1414	0.0195	0.0825	0.00614899	0.0855	0.0312	2.95E-14	0.1258	0.0166	0.1304
rs11191887	10	105734894	C	A	0.9170	4.08E-13	-0.1414	0.0195	0.9175	0.00613288	-0.0856	0.0312	2.95E-14	-0.1258	0.0166	0.1306
rs11591965	10	105736014	C	A	0.9170	4.08E-13	-0.1414	0.0195	0.9175	0.00613629	-0.0856	0.0312	2.95E-14	-0.1258	0.0166	0.1305
rs805668	10	105737066	C	T	0.9170	4.08E-13	-0.1414	0.0195	0.9175	0.00614078	-0.0856	0.0312	2.95E-14	-0.1258	0.0166	0.1305
rs151139250	8	73966761	A	G	0.0180	2.35E-13	0.2932	0.0400	0.0190	0.00786919	0.1645	0.0619	3.12E-14	0.2554	0.0336	0.0816
rs2487991	10	105743943	C	A	0.0835	3.57E-13	0.1416	0.0195	0.0830	0.0070692	0.0840	0.0312	3.19E-14	0.1255	0.0165	0.1178
rs2476950	10	105751410	C	T	0.0831	3.42E-13	0.1417	0.0195	0.0825	0.00732803	0.0837	0.0312	3.20E-14	0.1255	0.0165	0.1160
rs2476951	10	105751602	C	T	0.0831	3.42E-13	0.1417	0.0195	0.0825	0.0073292	0.0837	0.0312	3.20E-14	0.1255	0.0165	0.1160
rs2487997	10	105752025	A	G	0.0831	3.42E-13	0.1417	0.0195	0.0825	0.00733136	0.0837	0.0312	3.20E-14	0.1255	0.0165	0.1160
rs2476952	10	105752229	C	T	0.0831	3.42E-13	0.1417	0.0195	0.0825	0.00733338	0.0837	0.0312	3.20E-14	0.1255	0.0165	0.1159
rs2476953	10	105752503	C	T	0.0831	3.42E-13	0.1417	0.0195	0.0825	0.00733407	0.0837	0.0312	3.20E-14	0.1255	0.0165	0.1159
rs6584585	10	105755039	C	T	0.0831	3.42E-13	0.1417	0.0195	0.0825	0.00734302	0.0837	0.0312	3.20E-14	0.1255	0.0165	0.1158
rs1630099	10	105756667	C	T	0.0831	3.42E-13	0.1417	0.0195	0.0825	0.00734804	0.0836	0.0312	3.20E-14	0.1255	0.0165	0.1158
10:105745330:T:A	10	105745330	T	A	0.0836	3.18E-13	0.1418	0.0195	0.0831	0.0079269	0.0827	0.0312	3.35E-14	0.1253	0.0165	0.1089
rs2476954	10	105757574	A	C	0.0830	3.05E-13	0.1420	0.0195	0.0824	0.00862021	0.0819	0.0312	3.63E-14	0.1253	0.0165	0.1031
rs805649	10	105759190	A	G	0.0830	3.04E-13	0.1420	0.0195	0.0824	0.00865241	0.0819	0.0312	3.64E-14	0.1252	0.0165	0.1028
rs7096960	10	105728162	G	A	0.9171	4.00E-13	-0.1416	0.0195	0.9177	0.00723798	-0.0839	0.0312	3.64E-14	-0.1255	0.0166	0.1180
rs805646	10	105769928	A	G	0.0830	3.03E-13	0.1420	0.0195	0.0824	0.00869718	0.0818	0.0312	3.65E-14	0.1252	0.0165	0.1024
rs805653	10	105760384	G	A	0.0830	3.05E-13	0.1420	0.0195	0.0824	0.00865392	0.0819	0.0312	3.65E-14	0.1252	0.0165	0.1028
rs805652	10	105760287	C	T	0.0830	3.05E-13	0.1420	0.0195	0.0824	0.00865466	0.0819	0.0312	3.65E-14	0.1252	0.0165	0.1028
rs805651	10	105760129	T	A	0.0830	3.05E-13	0.1420	0.0195	0.0824	0.00865486	0.0819	0.0312	3.65E-14	0.1252	0.0165	0.1028
rs805648	10	105771190	A	C	0.0830	3.03E-13	0.1420	0.0195	0.0824	0.008699	0.0818	0.0312	3.66E-14	0.1252	0.0165	0.1024
rs2476955	10	105758465	C	T	0.0831	2.96E-13	0.1421	0.0195	0.0824	0.00893081	0.0815	0.0312	3.71E-14	0.1252	0.0165	0.1004
rs7097109	10	105728280	G	A	0.9171	4.08E-13	-0.1415	0.0195	0.9177	0.0072622	-0.0838	0.0312	3.72E-14	-0.1254	0.0166	0.1181
rs2476959	10	105742943	A	G	0.0829	4.03E-13	0.1414	0.0195	0.0824	0.00733016	0.0836	0.0312	3.73E-14	0.1253	0.0166	0.1173
rs805669	10	105737691	A	G	0.9171	4.04E-13	-0.1414	0.0195	0.9176	0.00731591	-0.0837	0.0312	3.73E-14	-0.1253	0.0166	0.1175
rs805671	10	105738922	C	T	0.0829	4.04E-13	0.1414	0.0195	0.0824	0.00731508	0.0837	0.0312	3.73E-14	0.1253	0.0166	0.1175
rs2487987	10	105739914	G	A	0.0829	4.04E-13	0.1414	0.0195	0.0824	0.00731919	0.0837	0.0312	3.73E-14	0.1253	0.0166	0.1174
rs11596210	10	105736071	A	G	0.9171	4.05E-13	-0.1414	0.0195	0.9176	0.00730484	-0.0837	0.0312	3.73E-14	-0.1253	0.0166	0.1176
rs805666	10	105736378	A	G	0.9171	4.05E-13	-0.1414	0.0195	0.9176	0.00730754	-0.0837	0.0312	3.73E-14	-0.1253	0.0166	0.1175
rs805667	10	105736479	C	A	0.9171	4.05E-13	-0.1414	0.0195	0.9176	0.00730853	-0.0837	0.0312	3.73E-14	-0.1253	0.0166	0.1175
rs2476944	10	105746478	C	G	0.0831	3.32E-13	0.1418	0.0195	0.0825	0.00862353	0.0819	0.0312	3.92E-14	0.1250	0.0165	0.1042
rs11191891	10	105745337	G	A	0.0830	3.49E-13	0.1417	0.0195	0.0824	0.00842578	0.0821	0.0312	3.96E-14	0.1251	0.0165	0.1065
rs1747672	10	105747797	C	T	0.0831	3.39E-13	0.1417	0.0195	0.0824	0.00868268	0.0818	0.0312	4.03E-14	0.1250	0.0165	0.1042
rs1774606	10	105747349	T	A	0.0831	3.40E-13	0.1417	0.0195	0.0824	0.00867677	0.0818	0.0312	4.03E-14	0.1250	0.0165	0.1043
rs1747673	10	105747832	C	T	0.0831	3.40E-13	0.1417	0.0195	0.0824	0.00868339	0.0818	0.0312	4.03E-14	0.1250	0.0165	0.1042
rs1612212	10	105748302	G	A	0.0831	3.40E-13	0.1417	0.0195	0.0824	0.00868575	0.0818	0.0312	4.03E-14	0.1250	0.0165	0.1042
rs2476961	10	105745647	T	A	0.0831	3.42E-13	0.1417	0.0195	0.0824	0.00863277	0.0819	0.0312	4.03E-14	0.1250	0.0165	0.1047
rs805683	10	105784123	G	T	0.0835	2.39E-13	0.1423	0.0194	0.0826	0.010965	0.0793	0.0312	4.04E-14	0.1248	0.0165	0.0876
rs1774607	10	105748808	T	G	0.0831	3.40E-13	0.1417	0.0195	0.0824	0.00868897	0.0818	0.0312	4.04E-14	0.1250	0.0165	0.1042
rs4917407	10	105727874	A	G	0.9186	3.86E-13	-0.1451	0.0200	0.9190	0.00789425	-0.0846	0.0319	4.05E-14	-0.1281	0.0169	0.1091
rs62329683	5	1299087	C	T	0.3845	5.61E-12	-0.0821	0.0119	0.3829	0.0011709	-0.0621	0.0191	4.09E-14	-0.0766	0.0101	0.3746
rs809821	10	105787874	A	G	0.0836	2.28E-13	0.1423	0.0194	0.0828	0.0115176	0.0787	0.0311	4.15E-14	0.1246	0.0165	0.0841
rs1774600	10	105774734	C	A	0.0833	2.55E-13	0.1418	0.0194	0.0826	0.0108685	0.0792	0.0311	4.24E-14	0.1243	0.0165	0.0883
rs1774599	10	105773267	A	G	0.0832	2.95E-13	0.1417	0.0194	0.0825	0.0108189	0.0793	0.0311	4.83E-14	0.1243	0.0165	0.0897
rs2487992	10	105745329	G	A	0.0779	3.97E-13	0.1457	0.0201	0.0763	0.00973033	0.0838	0.0324	5.14E-14	0.1287	0.0171	0.1059
rs9425	10	105791355	C	T	0.0824	3.17E-13	0.1444	0.0198	0.0825	0.0107299	0.0807	0.0316	5.20E-14	0.1265	0.0168	0.0885
rs805682	10	105784019	A	G	0.0835	2.26E-13	0.1423	0.0194	0.0827	0.013509	0.0769	0.0311	5.22E-14	0.1241	0.0165	0.0752
rs4918076	10	105729054	C	G	0.9169	4.87E-13	-0.1409	0.0195	0.9174	0.00840507	-0.0823	0.0312	5.29E-14	-0.1246	0.0166	0.1120
rs9325510	10	105729887	A	G	0.9169	4.87E-13	-0.1409	0.0195	0.9174	0.00840373	-0.0823	0.0312	5.30E-14	-0.1246	0.0166	0.1120
rs2864007	10	105731034	G	T	0.9169	4.88E-13	-0.1409	0.0195	0.9174	0.00840099	-0.0823	0.0312	5.30E-14	-0.1246	0.0166	0.1121
rs9988675	10	105731338	G	A	0.9169	4.88E-13	-0.1409	0.0195	0.9174	0.0084034	-0.0823	0.0312	5.30E-14	-0.1246	0.0166	0.1121
rs2066340	10	105730446	A	G	0.9169	4.88E-13	-0.1409	0.0195	0.9174	0.00840417	-0.0823	0.0312	5.30E-14	-0.1246	0.0166	0.1121
rs805681	10	105783797	G	A	0.0833	2.16E-13	0.1420	0.0194	0.0825	0.0142773	0.0760	0.0310	5.42E-14	0.1236	0.0164	0.0719
rs805673	10	105780726	T	A	0.0833	2.16E-13	0.1420	0.0194	0.0825	0.0142781	0.0760	0.0310	5.45E-14	0.1236	0.0164	0.0719
rs2864006	10	105731088	T	C	0.9168	5.08E-13	-0.1408	0.0195	0.9174	0.00845013	-0.0822	0.0312	5.53E-14	-0.1245	0.0166	0.1123
rs10786780	10	105729020	C	T	0.9171	5.78E-13	-0.1407	0.0195	0.9176	0.00792039	-0.0830	0.0313	5.68E-14	-0.1246	0.0166	0.1188
rs113042284	10	105755176	C	T	0.0835	6.52E-13	0.1398	0.0194	0.0827	0.00766993	0.0832	0.0312	5.98E-14	0.1240	0.0165	0.1247
10:105755181:C:T	10	105755181	C	T	0.0835	6.52E-13	0.1398	0.0194	0.0827	0.00766993	0.0832	0.0312	5.98E-14	0.1240	0.0165	0.1247
rs805672	10	105780706	C	A	0.0831	2.41E-13	0.1420	0.0194	0.0824	0.0143136	0.0761	0.0311	6.03E-14	0.1236	0.0165	0.0724
rs805680	10	105783646	A	G	0.0864	4.68E-13	0.1381	0.0191	0.0854	0.0101959	0.0788	0.0307	6.55E-14	0.1216	0.0162	0.1017
rs3124	10	105788905	A	C	0.0845	5.51E-13	0.1394	0.0193	0.0837	0.00929981	0.0808	0.0311	6.64E-14	0.1231	0.0164	0.1103
rs13317603	3	169570215	A	C	0.6026	9.40E-12	-0.0815	0.0120	0.5927	0.00115725	-0.0616	0.0190	6.77E-14	-0.0759	0.0101	0.3750
rs805675	10	105781166	T	C	0.0838	9.33E-13	0.1378	0.0193	0.0830	0.0076372	0.0827	0.0310	8.14E-14	0.1225	0.0164	0.1324
rs3818387	10	105801818	G	A	0.0784	3.93E-12	0.1429	0.0206	0.0772	0.00338615	0.0982	0.0335	9.91E-14	0.1307	0.0176	0.2563
rs811708	10	105739777	G	T	0.0823	9.32E-13	0.1401	0.0196	0.0817	0.00872348	0.0822	0.0313	1.00E-13	0.1239	0.0166	0.1184
rs12768996	10	105735726	C	T	0.9177	9.33E-13	-0.1401	0.0196	0.9183	0.00870786	-0.0822	0.0313	1.00E-13	-0.1239	0.0166	0.1186
rs12768862	10	105735754	A	G	0.9177	9.33E-13	-0.1401	0.0196	0.9183	0.00870786	-0.0822	0.0313	1.00E-13	-0.1239	0.0166	0.1186
rs1774594	10	105772413	A	T	0.0824	7.46E-13	0.1405	0.0196	0.0817	0.010519	0.0801	0.0313	1.06E-13	0.1236	0.0166	0.1031
rs805661	10	105765235	A	C	0.0824	7.48E-13	0.1405	0.0196	0.0817	0.0104752	0.0802	0.0313	1.06E-13	0.1236	0.0166	0.1034
rs2476962	10	105745853	T	A	0.0824	8.36E-13	0.1402	0.0196	0.0817	0.0104535	0.0802	0.0313	1.16E-13	0.1234	0.0166	0.1053
rs2570367	1	226602510	T	C	0.4483	2.29E-12	-0.0754	0.0107	0.4457	0.00581516	-0.0471	0.0171	1.32E-13	-0.0674	0.0091	0.1630
rs805655	10	105761717	T	G	0.0821	1.36E-12	0.1393	0.0196	0.0814	0.00862555	0.0826	0.0314	1.36E-13	0.1234	0.0167	0.1276
rs805658	10	105763624	G	C	0.0821	1.36E-12	0.1393	0.0196	0.0814	0.0086336	0.0826	0.0314	1.36E-13	0.1234	0.0167	0.1275
rs805659	10	105764343	T	C	0.0821	1.36E-12	0.1393	0.0196	0.0814	0.00863678	0.0826	0.0314	1.36E-13	0.1234	0.0167	0.1275
rs1317170	1	226598314	T	C	0.4488	2.44E-12	-0.0752	0.0107	0.4462	0.00581105	-0.0471	0.0171	1.40E-13	-0.0672	0.0091	0.1642
rs9988667	10	105729839	G	A	0.9176	1.13E-12	-0.1396	0.0196	0.9181	0.0101853	-0.0806	0.0314	1.46E-13	-0.1230	0.0166	0.1117
rs7922850	10	105733871	G	A	0.9175	1.13E-12	-0.1395	0.0196	0.9181	0.0102032	-0.0805	0.0314	1.46E-13	-0.1230	0.0166	0.1116
rs2249731	1	226600554	C	A	0.4486	2.54E-12	-0.0752	0.0107	0.4459	0.00595219	-0.0470	0.0171	1.50E-13	-0.0672	0.0091	0.1634
rs4653737	1	226613399	G	T	0.5705	1.45E-10	0.0697	0.0109	0.5744	0.000222881	0.0638	0.0173	1.53E-13	0.0680	0.0092	0.7739
rs805679	10	105783237	A	G	0.0828	6.20E-13	0.1401	0.0195	0.0820	0.0156489	0.0753	0.0312	1.57E-13	0.1220	0.0165	0.0788
rs805657	10	105762591	G	A	0.0821	1.35E-12	0.1393	0.0196	0.0813	0.0102288	0.0807	0.0314	1.71E-13	0.1229	0.0167	0.1147
rs809302	10	105760998	C	T	0.0821	1.36E-12	0.1393	0.0196	0.0813	0.0102441	0.0807	0.0314	1.72E-13	0.1229	0.0167	0.1148
rs805663	10	105767263	G	A	0.0822	1.18E-12	0.1396	0.0196	0.0814	0.0121717	0.0787	0.0314	1.95E-13	0.1225	0.0167	0.1010
rs7906534	10	105724853	G	C	0.7696	2.06E-11	-0.0904	0.0135	0.7750	0.00180526	-0.0671	0.0215	2.29E-13	-0.0839	0.0114	0.3598
rs4653448	1	226613287	A	G	0.5688	1.91E-10	0.0692	0.0109	0.5729	0.000285007	0.0627	0.0173	2.57E-13	0.0674	0.0092	0.7503
rs7916093	10	105718386	T	C	0.3088	2.38E-11	0.0767	0.0115	0.3098	0.00207515	0.0555	0.0180	3.24E-13	0.0706	0.0097	0.3243
rs10883955	10	105725995	G	A	0.7693	2.89E-11	-0.0896	0.0135	0.7747	0.00185068	-0.0668	0.0215	3.24E-13	-0.0832	0.0114	0.3695
rs4653449	1	226613319	C	G	0.5831	2.02E-10	0.0703	0.0110	0.5859	0.000362674	0.0625	0.0175	3.46E-13	0.0681	0.0094	0.7101
rs10936598	3	169469201	A	C	0.3985	1.15E-10	-0.0704	0.0109	0.3910	0.000635554	-0.0598	0.0175	3.58E-13	-0.0674	0.0093	0.6081
rs1433574	1	226609339	A	C	0.4448	1.10E-11	-0.0735	0.0108	0.4414	0.00426826	-0.0492	0.0172	3.66E-13	-0.0666	0.0092	0.2329
rs13167280	5	1280477	G	A	0.2143	2.64E-09	0.0859	0.0144	0.2186	4.18E-05	0.0931	0.0227	5.49E-13	0.0880	0.0122	0.7910
rs2487996	10	105749605	A	G	0.0909	1.26E-11	0.1266	0.0187	0.0898	0.00610043	0.0822	0.0300	6.26E-13	0.1143	0.0159	0.2105
rs7554919	1	226613126	T	C	0.5560	5.76E-11	0.0712	0.0109	0.5605	0.00223082	0.0530	0.0173	7.57E-13	0.0661	0.0092	0.3758
rs2487994	10	105749212	G	A	0.0909	1.25E-11	0.1266	0.0187	0.0897	0.00721693	0.0805	0.0300	7.74E-13	0.1138	0.0159	0.1925
rs805670	10	105738868	C	T	0.2299	3.91E-11	0.0879	0.0133	0.2241	0.00338861	0.0622	0.0212	8.66E-13	0.0807	0.0113	0.3065
rs61396429	3	169463021	G	T	0.3964	1.80E-10	-0.0690	0.0108	0.3888	0.00104331	-0.0570	0.0174	9.26E-13	-0.0656	0.0092	0.5585
rs79932309	3	169463020	T	G	0.3964	1.80E-10	-0.0690	0.0108	0.3888	0.00104339	-0.0570	0.0174	9.27E-13	-0.0656	0.0092	0.5585
rs7517174	1	226540327	A	C	0.4863	2.13E-10	0.0675	0.0106	0.4856	0.00089459	0.0563	0.0170	9.33E-13	0.0643	0.0090	0.5787
rs16854335	3	169461571	G	T	0.4020	3.39E-10	-0.0676	0.0108	0.3936	0.000801328	-0.0580	0.0173	1.28E-12	-0.0649	0.0091	0.6393
rs6702917	1	226547174	C	T	0.4850	3.85E-10	0.0663	0.0106	0.4842	0.00070796	0.0573	0.0169	1.28E-12	0.0638	0.0090	0.6511
rs113136187	5	1276050	T	C	0.1762	4.03E-12	0.1050	0.0151	0.1641	0.0285158	0.0543	0.0248	1.66E-12	0.0913	0.0129	0.0823
rs6668851	1	226545866	C	A	0.4848	4.54E-10	0.0661	0.0106	0.4841	0.000858814	0.0564	0.0169	1.84E-12	0.0634	0.0090	0.6282
rs17102926	14	24794732	C	G	0.0370	3.02E-09	0.1737	0.0293	0.0365	0.000132351	0.1796	0.0470	1.84E-12	0.1754	0.0249	0.9160
rs60014309	14	24794763	G	T	0.0370	3.07E-09	0.1736	0.0293	0.0365	0.00013233	0.1796	0.0470	1.87E-12	0.1753	0.0249	0.9149
rs79518467	10	105734494	T	C	0.7704	7.60E-11	-0.0867	0.0133	0.7764	0.00390408	-0.0614	0.0213	1.88E-12	-0.0796	0.0113	0.3144
rs118165556	1	226553485	A	C	0.4124	1.88E-11	0.0789	0.0118	0.4176	0.010967	0.0476	0.0187	1.97E-12	0.0701	0.0100	0.1578
rs78664072	3	169463032	T	G	0.3983	4.51E-10	-0.0673	0.0108	0.3905	0.00142891	-0.0553	0.0173	3.11E-12	-0.0640	0.0092	0.5576
rs56280773	3	169463031	G	T	0.3983	4.52E-10	-0.0673	0.0108	0.3905	0.00142868	-0.0553	0.0173	3.11E-12	-0.0640	0.0092	0.5577
rs11718804	3	169458572	C	T	0.3999	7.83E-10	-0.0666	0.0108	0.3919	0.00121273	-0.0563	0.0174	4.40E-12	-0.0638	0.0092	0.6170
rs113441724	14	24794131	C	A	0.0389	1.27E-08	0.1663	0.0292	0.0389	7.69E-05	0.1857	0.0470	4.82E-12	0.1717	0.0248	0.7270
rs13073066	3	169459316	T	C	0.4011	1.39E-09	-0.0657	0.0108	0.3924	0.000913918	-0.0579	0.0175	5.65E-12	-0.0635	0.0092	0.7047
rs72709458	5	1283755	C	T	0.1768	6.81E-12	0.0986	0.0144	0.1688	0.0558697	0.0446	0.0233	7.73E-12	0.0838	0.0123	0.0490
rs1881984	3	169464459	A	G	0.4033	2.53E-09	-0.0645	0.0108	0.3956	0.000936973	-0.0576	0.0174	1.04E-11	-0.0626	0.0092	0.7352
rs11718668	3	169458199	C	T	0.4003	2.98E-09	-0.0638	0.0108	0.3914	0.00156622	-0.0547	0.0173	2.05E-11	-0.0613	0.0091	0.6565
rs2068178	3	169485639	C	T	0.1193	8.33E-10	0.1002	0.0163	0.1207	0.00453998	0.0733	0.0258	2.07E-11	0.0926	0.0138	0.3804
rs7550686	1	226614072	C	T	0.5947	6.27E-09	0.0639	0.0110	0.5966	0.000807331	0.0587	0.0175	2.16E-11	0.0625	0.0093	0.8028
rs10753424	1	226613951	A	G	0.5943	6.36E-09	0.0639	0.0110	0.5962	0.000916119	0.0582	0.0175	2.48E-11	0.0623	0.0093	0.7817
rs1946626	1	226614917	A	T	0.5948	7.58E-09	0.0636	0.0110	0.5968	0.000986427	0.0578	0.0175	3.17E-11	0.0620	0.0093	0.7792
rs10428127	3	169431364	T	C	0.6396	2.31E-07	-0.0607	0.0117	0.6300	2.71E-05	-0.0781	0.0186	4.03E-11	-0.0656	0.0099	0.4295
rs56158232	5	1291735	G	A	0.7707	1.50E-09	-0.0849	0.0140	0.7678	0.00560285	-0.0617	0.0223	4.51E-11	-0.0783	0.0119	0.3816
rs56023411	5	1291740	G	T	0.7707	1.50E-09	-0.0849	0.0140	0.7677	0.00561426	-0.0617	0.0223	4.52E-11	-0.0783	0.0119	0.3812
rs2736103	5	1300401	T	C	0.4595	1.68E-10	0.0715	0.0112	0.4529	0.0318594	0.0383	0.0178	5.75E-11	0.0622	0.0095	0.1159
rs10069690	5	1279790	C	T	0.1709	3.28E-11	0.0933	0.0141	0.1620	0.106191	0.0371	0.0230	7.95E-11	0.0781	0.0120	0.0378
rs75277808	3	169507424	G	A	0.1193	3.28E-09	0.0969	0.0164	0.1196	0.00696926	0.0703	0.0260	1.19E-10	0.0894	0.0139	0.3874
rs6444874	3	169457837	G	A	0.3845	2.22E-08	-0.0611	0.0109	0.3756	0.00149388	-0.0561	0.0177	1.35E-10	-0.0597	0.0093	0.8117
rs227080	11	108247888	A	G	0.3963	9.51E-07	-0.0539	0.0110	0.3896	2.68E-05	-0.0739	0.0176	1.87E-10	-0.0595	0.0093	0.3366
rs2853667	5	1300070	A	G	0.3668	1.68E-08	0.0669	0.0119	0.3638	0.00337882	0.0557	0.0190	2.41E-10	0.0637	0.0101	0.6175
rs7776744	7	124599749	A	G	0.5770	1.49E-06	-0.0515	0.0107	0.5784	2.03E-05	-0.0733	0.0172	2.51E-10	-0.0575	0.0091	0.2822
rs76806094	3	169451816	G	T	0.3420	1.98E-08	-0.0636	0.0113	0.3341	0.00358525	-0.0537	0.0184	2.93E-10	-0.0609	0.0097	0.6473
rs2242652	5	1280028	G	A	0.1677	1.24E-10	0.0912	0.0142	0.1610	0.1294	0.0350	0.0231	3.48E-10	0.0759	0.0121	0.0381
rs72764527	1	226527530	T	A	0.1678	1.14E-09	-0.0928	0.0152	0.1630	0.0378014	-0.0512	0.0247	3.63E-10	-0.0814	0.0130	0.1525
rs4118360	3	169444313	A	G	0.3400	3.04E-08	-0.0627	0.0113	0.3319	0.00331793	-0.0542	0.0184	4.06E-10	-0.0604	0.0097	0.6940
rs10462706	5	1343794	C	T	0.3586	5.14E-10	-0.0696	0.0112	0.3634	0.0867887	-0.0309	0.0181	6.27E-10	-0.0589	0.0095	0.0695
rs59273133	3	169542956	C	T	0.2511	2.00E-08	-0.0696	0.0124	0.2529	0.0110484	-0.0500	0.0197	1.07E-09	-0.0641	0.0105	0.4000
rs227079	11	108248686	C	A	0.4153	2.99E-06	-0.0503	0.0108	0.4081	5.32E-05	-0.0696	0.0172	1.10E-09	-0.0557	0.0091	0.3446
rs11629429	14	24684144	A	T	0.3124	2.17E-06	0.0552	0.0117	0.3085	9.22E-05	0.0724	0.0185	1.18E-09	0.0601	0.0099	0.4333
rs2295316	14	24702789	C	T	0.3127	2.35E-06	0.0549	0.0116	0.3084	8.45E-05	0.0725	0.0185	1.20E-09	0.0599	0.0099	0.4201
rs12050101	14	24678013	C	T	0.3505	9.90E-07	0.0552	0.0113	0.3435	0.000265486	0.0658	0.0180	1.25E-09	0.0582	0.0096	0.6208
rs3783441	14	24679274	C	T	0.3504	9.95E-07	0.0552	0.0113	0.3434	0.000265058	0.0658	0.0180	1.25E-09	0.0582	0.0096	0.6202
rs186595	11	108251211	C	A	0.4174	3.67E-06	-0.0498	0.0108	0.4097	5.26E-05	-0.0696	0.0172	1.37E-09	-0.0553	0.0091	0.3309
rs4982873	14	24697918	C	A	0.3130	2.25E-06	0.0552	0.0117	0.3096	0.000113826	0.0716	0.0185	1.46E-09	0.0598	0.0099	0.4552
rs227082	11	108246858	C	T	0.4164	4.00E-06	-0.0496	0.0108	0.4087	5.42E-05	-0.0694	0.0172	1.54E-09	-0.0551	0.0091	0.3302
rs2487986	10	105775806	T	G	0.2880	8.46E-08	0.0659	0.0123	0.2815	0.00465009	0.0557	0.0197	1.57E-09	0.0631	0.0104	0.6591
rs573890	11	108251363	C	G	0.4176	4.21E-06	-0.0495	0.0108	0.4099	5.15E-05	-0.0696	0.0172	1.57E-09	-0.0551	0.0091	0.3219
rs2295320	14	24682767	C	T	0.3492	1.15E-06	0.0552	0.0113	0.3425	0.000291979	0.0657	0.0181	1.58E-09	0.0581	0.0096	0.6256
rs170546	11	108246794	G	C	0.4165	4.03E-06	-0.0496	0.0108	0.4088	5.54E-05	-0.0693	0.0172	1.58E-09	-0.0551	0.0091	0.3318
rs61915104	11	108256136	G	A	0.4167	4.03E-06	-0.0496	0.0108	0.4090	5.54E-05	-0.0693	0.0172	1.58E-09	-0.0551	0.0091	0.3315
rs227078	11	108250381	G	A	0.4167	4.09E-06	-0.0495	0.0107	0.4090	5.54E-05	-0.0693	0.0172	1.60E-09	-0.0551	0.0091	0.3306
rs11212597	11	108248502	C	T	0.4167	4.09E-06	-0.0495	0.0107	0.4090	5.54E-05	-0.0693	0.0172	1.60E-09	-0.0550	0.0091	0.3306
rs11212598	11	108249206	T	C	0.4164	4.03E-06	-0.0496	0.0108	0.4088	5.66E-05	-0.0692	0.0172	1.61E-09	-0.0551	0.0091	0.3340
rs227077	11	108253252	C	T	0.4167	4.13E-06	-0.0495	0.0107	0.4090	5.57E-05	-0.0693	0.0172	1.63E-09	-0.0550	0.0091	0.3306
rs227051	11	108228044	G	A	0.4163	5.06E-06	-0.0490	0.0107	0.4086	4.42E-05	-0.0702	0.0172	1.71E-09	-0.0550	0.0091	0.2972
rs227085	11	108246045	A	G	0.4171	4.57E-06	-0.0493	0.0108	0.4094	5.37E-05	-0.0695	0.0172	1.77E-09	-0.0549	0.0091	0.3212
rs1454126	7	124871446	A	G	0.5862	2.63E-06	-0.0510	0.0109	0.5856	0.000118689	-0.0680	0.0177	1.88E-09	-0.0557	0.0093	0.4141
rs184472	11	108232475	G	T	0.4164	5.03E-06	-0.0490	0.0107	0.4088	5.53E-05	-0.0693	0.0172	2.01E-09	-0.0547	0.0091	0.3193
rs227041	11	108222801	C	A	0.4164	5.02E-06	-0.0490	0.0107	0.4088	5.66E-05	-0.0692	0.0172	2.04E-09	-0.0547	0.0091	0.3217
rs227088	11	108243755	C	T	0.4164	5.02E-06	-0.0490	0.0107	0.4088	5.66E-05	-0.0692	0.0172	2.04E-09	-0.0547	0.0091	0.3216
rs227091	11	108237839	C	T	0.4164	5.03E-06	-0.0490	0.0107	0.4088	5.66E-05	-0.0692	0.0172	2.04E-09	-0.0547	0.0091	0.3216
rs365288	11	108227965	G	A	0.4164	5.03E-06	-0.0490	0.0107	0.4088	5.65E-05	-0.0692	0.0172	2.04E-09	-0.0547	0.0091	0.3215
rs227092	11	108236783	G	T	0.4164	5.03E-06	-0.0490	0.0107	0.4088	5.65E-05	-0.0692	0.0172	2.04E-09	-0.0547	0.0091	0.3215
rs419716	11	108221099	A	C	0.4164	5.03E-06	-0.0490	0.0107	0.4088	5.66E-05	-0.0692	0.0172	2.05E-09	-0.0547	0.0091	0.3215
rs425061	11	108219420	G	A	0.4164	5.04E-06	-0.0490	0.0107	0.4088	5.67E-05	-0.0692	0.0172	2.05E-09	-0.0547	0.0091	0.3216
rs227076	11	108218905	T	C	0.4164	5.04E-06	-0.0490	0.0107	0.4088	5.67E-05	-0.0692	0.0172	2.05E-09	-0.0547	0.0091	0.3216
rs113995	11	108256837	A	T	0.4164	5.08E-06	-0.0490	0.0107	0.4088	5.67E-05	-0.0692	0.0172	2.07E-09	-0.0547	0.0091	0.3210
rs227087	11	108244114	T	C	0.4164	5.09E-06	-0.0490	0.0107	0.4088	5.66E-05	-0.0692	0.0172	2.07E-09	-0.0547	0.0091	0.3208
rs652311	11	108240069	G	A	0.4164	5.09E-06	-0.0490	0.0107	0.4088	5.65E-05	-0.0692	0.0172	2.07E-09	-0.0547	0.0091	0.3208
rs664982	11	108225483	C	T	0.4164	5.09E-06	-0.0490	0.0107	0.4088	5.65E-05	-0.0692	0.0172	2.07E-09	-0.0547	0.0091	0.3207
rs227052	11	108228010	T	C	0.4164	5.09E-06	-0.0490	0.0107	0.4088	5.65E-05	-0.0692	0.0172	2.07E-09	-0.0547	0.0091	0.3207
rs227083	11	108246237	A	G	0.4164	5.22E-06	-0.0490	0.0107	0.4088	5.66E-05	-0.0692	0.0172	2.13E-09	-0.0546	0.0091	0.3194
rs227094	11	108233800	C	A	0.4164	5.23E-06	-0.0489	0.0107	0.4088	5.65E-05	-0.0692	0.0172	2.13E-09	-0.0546	0.0091	0.3192
rs227045	11	108229498	A	G	0.4164	5.23E-06	-0.0489	0.0107	0.4088	5.65E-05	-0.0692	0.0172	2.13E-09	-0.0546	0.0091	0.3192
rs60683001	11	108257787	T	C	0.4168	4.79E-06	-0.0492	0.0107	0.4092	6.49E-05	-0.0687	0.0172	2.16E-09	-0.0546	0.0091	0.3376
rs186592	11	108260611	T	C	0.4152	4.87E-06	-0.0492	0.0108	0.4076	6.47E-05	-0.0688	0.0172	2.19E-09	-0.0547	0.0091	0.3362
rs172896	11	108217049	T	G	0.4163	5.24E-06	-0.0490	0.0107	0.4086	5.82E-05	-0.0691	0.0172	2.19E-09	-0.0546	0.0091	0.3220
rs179109	11	108260673	A	G	0.4156	4.47E-06	-0.0495	0.0108	0.4080	7.41E-05	-0.0683	0.0172	2.21E-09	-0.0547	0.0091	0.3550
rs190131	11	108233538	C	T	0.4160	4.75E-06	-0.0492	0.0107	0.4081	6.75E-05	-0.0686	0.0172	2.21E-09	-0.0546	0.0091	0.3409
rs186593	11	108262439	G	A	0.4143	4.51E-06	-0.0495	0.0108	0.4068	7.75E-05	-0.0682	0.0172	2.31E-09	-0.0547	0.0092	0.3596
rs792616	7	124833992	C	T	0.4150	2.90E-06	0.0507	0.0108	0.4151	0.00014	0.0671	0.0176	2.37E-09	0.0552	0.0092	0.4292
rs227058	11	108265213	T	C	0.4143	4.82E-06	-0.0493	0.0108	0.4067	7.31E-05	-0.0684	0.0172	2.38E-09	-0.0546	0.0092	0.3494
rs172895	11	108265876	C	G	0.4143	4.83E-06	-0.0493	0.0108	0.4067	7.32E-05	-0.0684	0.0172	2.39E-09	-0.0546	0.0092	0.3495
rs186594	11	108265854	A	T	0.4143	4.83E-06	-0.0493	0.0108	0.4067	7.32E-05	-0.0684	0.0172	2.39E-09	-0.0546	0.0092	0.3495
rs199528050	11	108317173	C	G	0.4042	2.23E-06	-0.0515	0.0109	0.3975	0.000210082	-0.0644	0.0174	2.40E-09	-0.0551	0.0092	0.5287
rs4754318	11	108271607	G	A	0.4143	4.60E-06	-0.0494	0.0108	0.4068	7.93E-05	-0.0681	0.0172	2.41E-09	-0.0546	0.0092	0.3607
rs2028155	11	108267430	A	G	0.4143	4.86E-06	-0.0493	0.0108	0.4067	7.36E-05	-0.0684	0.0172	2.41E-09	-0.0546	0.0092	0.3498
rs1086964	7	124831139	C	T	0.4151	2.93E-06	0.0507	0.0108	0.4152	0.00014198	0.0670	0.0176	2.42E-09	0.0551	0.0092	0.4303
rs11212527	11	108021205	T	C	0.4361	5.52E-06	-0.0492	0.0108	0.4283	6.27E-05	-0.0694	0.0173	2.45E-09	-0.0549	0.0092	0.3260
rs227086	11	108244251	A	T	0.4167	6.06E-06	-0.0486	0.0107	0.4089	5.73E-05	-0.0692	0.0172	2.53E-09	-0.0544	0.0091	0.3126
rs6968573	7	124570834	T	C	0.5068	8.37E-06	-0.0476	0.0107	0.5081	3.58E-05	-0.0704	0.0170	2.53E-09	-0.0540	0.0091	0.2581
rs4237579	11	108279201	A	G	0.4142	4.96E-06	-0.0493	0.0108	0.4066	7.63E-05	-0.0682	0.0172	2.54E-09	-0.0546	0.0092	0.3524
rs227056	11	108262397	C	T	0.4145	4.90E-06	-0.0493	0.0108	0.4069	8.00E-05	-0.0680	0.0172	2.59E-09	-0.0545	0.0092	0.3581
rs6967988	7	124570472	T	A	0.5068	8.58E-06	-0.0475	0.0107	0.5081	3.59E-05	-0.0704	0.0170	2.60E-09	-0.0540	0.0091	0.2569
rs6948181	7	124570788	A	G	0.5068	8.58E-06	-0.0475	0.0107	0.5081	3.59E-05	-0.0704	0.0170	2.60E-09	-0.0540	0.0091	0.2569
rs227074	11	108215095	A	G	0.4158	5.75E-06	-0.0488	0.0108	0.4081	6.42E-05	-0.0688	0.0172	2.61E-09	-0.0544	0.0091	0.3265
rs10890834	11	108286443	C	T	0.4142	5.13E-06	-0.0492	0.0108	0.4067	7.86E-05	-0.0681	0.0172	2.69E-09	-0.0545	0.0092	0.3534
rs7112136	11	108287131	G	A	0.4142	5.13E-06	-0.0492	0.0108	0.4067	7.87E-05	-0.0681	0.0172	2.69E-09	-0.0545	0.0092	0.3535
rs7943165	11	108274890	T	C	0.4143	5.34E-06	-0.0491	0.0108	0.4067	7.57E-05	-0.0683	0.0172	2.73E-09	-0.0544	0.0092	0.3473
rs7934935	11	108245098	T	C	0.4129	6.42E-06	-0.0487	0.0108	0.4056	5.82E-05	-0.0694	0.0173	2.74E-09	-0.0545	0.0092	0.3097
rs1902003	7	124864096	C	G	0.5853	3.18E-06	-0.0506	0.0109	0.5848	0.000149579	-0.0669	0.0176	2.75E-09	-0.0550	0.0093	0.4314
rs35918552	7	124371584	C	T	0.4729	0.0001015	0.0418	0.0108	0.4782	5.69E-07	0.0850	0.0170	2.75E-09	0.0541	0.0091	0.0324
rs662578	11	108194557	C	T	0.4156	5.66E-06	-0.0489	0.0108	0.4079	7.08E-05	-0.0685	0.0172	2.77E-09	-0.0544	0.0091	0.3367
rs227068	11	108210109	A	G	0.4154	6.12E-06	-0.0487	0.0108	0.4078	6.95E-05	-0.0685	0.0172	2.97E-09	-0.0542	0.0091	0.3309
rs227072	11	108212093	A	C	0.4155	6.19E-06	-0.0487	0.0108	0.4078	6.92E-05	-0.0685	0.0172	3.00E-09	-0.0542	0.0091	0.3298
rs227061	11	108205329	A	G	0.4154	6.20E-06	-0.0487	0.0108	0.4077	7.00E-05	-0.0685	0.0172	3.02E-09	-0.0542	0.0091	0.3309
rs186591	11	108200142	T	G	0.4153	6.20E-06	-0.0487	0.0108	0.4077	7.09E-05	-0.0684	0.0172	3.06E-09	-0.0542	0.0091	0.3321
rs227062	11	108205383	G	A	0.4154	6.29E-06	-0.0486	0.0108	0.4077	6.99E-05	-0.0685	0.0172	3.07E-09	-0.0542	0.0091	0.3299
rs227063	11	108207304	T	G	0.4154	6.43E-06	-0.0486	0.0108	0.4077	6.98E-05	-0.0685	0.0172	3.14E-09	-0.0541	0.0091	0.3285
rs3735270	7	124387092	C	G	0.5242	0.0000479	-0.0437	0.0107	0.5199	2.90E-06	-0.0794	0.0170	3.14E-09	-0.0538	0.0091	0.0760
rs77930341	7	124371784	T	C	0.5241	0.0000808	-0.0424	0.0108	0.5191	1.09E-06	-0.0828	0.0170	3.14E-09	-0.0539	0.0091	0.0449
rs609429	11	108196509	G	C	0.4153	6.36E-06	-0.0486	0.0108	0.4076	7.12E-05	-0.0684	0.0172	3.15E-09	-0.0541	0.0091	0.3311
rs7791045	7	124385842	T	C	0.5241	0.0000441	-0.0437	0.0107	0.5197	3.43E-06	-0.0785	0.0169	3.16E-09	-0.0536	0.0091	0.0832
rs227050	11	108228142	G	T	0.4227	5.28E-06	-0.0495	0.0109	0.4158	9.33E-05	-0.0680	0.0174	3.17E-09	-0.0547	0.0092	0.3694
rs227073	11	108212692	G	C	0.4151	6.71E-06	-0.0485	0.0108	0.4075	6.92E-05	-0.0686	0.0172	3.27E-09	-0.0541	0.0091	0.3251
rs751343	11	108366449	A	C	0.4351	2.15E-06	-0.0525	0.0111	0.4287	0.000317908	-0.0643	0.0179	3.30E-09	-0.0557	0.0094	0.5757
rs4585	11	108239628	G	T	0.4099	4.77E-06	-0.0495	0.0108	0.4021	0.00011467	-0.0666	0.0173	3.33E-09	-0.0543	0.0092	0.4013
rs10883952	10	105723183	C	T	0.7209	3.25E-08	-0.0695	0.0126	0.7216	0.0204116	-0.0463	0.0200	3.42E-09	-0.0630	0.0107	0.3280
rs28762137	7	124371884	G	A	0.5244	0.0000831	-0.0423	0.0107	0.5193	1.19E-06	-0.0824	0.0170	3.43E-09	-0.0537	0.0091	0.0464
rs7779096	7	124374851	G	C	0.4756	0.0000636	0.0428	0.0107	0.4802	1.99E-06	0.0803	0.0169	3.44E-09	0.0535	0.0090	0.0611
rs10883953	10	105724329	T	C	0.7215	2.04E-08	-0.0704	0.0126	0.7219	0.0296359	-0.0434	0.0199	3.59E-09	-0.0628	0.0106	0.2522
rs4731206	7	124385665	T	A	0.4754	0.0000499	0.0434	0.0107	0.4795	3.56E-06	0.0783	0.0169	3.79E-09	0.0533	0.0090	0.0812
rs4982878	14	24714736	C	A	0.5962	1.09E-06	-0.0532	0.0109	0.5979	0.000890802	-0.0569	0.0171	3.88E-09	-0.0543	0.0092	0.8583
rs6698490	1	226617469	T	C	0.5865	6.28E-08	0.0589	0.0109	0.5876	0.0139539	0.0426	0.0173	3.96E-09	0.0543	0.0092	0.4286
rs1544452	7	124381689	T	C	0.4764	0.0000646	0.0427	0.0107	0.4811	2.49E-06	0.0793	0.0168	4.04E-09	0.0531	0.0090	0.0668
rs145166289	7	124372612	T	C	0.4753	0.0000808	0.0423	0.0107	0.4795	1.62E-06	0.0813	0.0169	4.05E-09	0.0534	0.0091	0.0525
rs76859507	11	108288295	C	A	0.4211	6.22E-06	-0.0487	0.0108	0.4124	0.000102127	-0.0670	0.0173	4.08E-09	-0.0538	0.0091	0.3677
rs149416296	7	124372671	A	C	0.4753	0.000081	0.0423	0.0107	0.4795	1.63E-06	0.0813	0.0169	4.08E-09	0.0534	0.0091	0.0526
rs4376430	7	124372865	G	A	0.4753	0.0000808	0.0423	0.0107	0.4795	1.66E-06	0.0812	0.0169	4.11E-09	0.0533	0.0091	0.0531
rs2107932	7	124378358	T	C	0.4741	0.0000974	0.0417	0.0107	0.4790	1.18E-06	0.0820	0.0169	4.13E-09	0.0532	0.0090	0.0441
rs227040	11	108223391	T	C	0.4181	8.01E-06	-0.0480	0.0107	0.4104	7.65E-05	-0.0680	0.0172	4.29E-09	-0.0536	0.0091	0.3247
rs672969	7	124726144	A	G	0.4233	2.47E-06	0.0504	0.0107	0.4226	0.000384514	0.0612	0.0172	4.46E-09	0.0534	0.0091	0.5941
rs28861227	11	108298323	T	C	0.4090	4.52E-06	-0.0497	0.0108	0.4022	0.00018467	-0.0646	0.0173	4.55E-09	-0.0539	0.0092	0.4669
rs116201292	11	108313599	T	C	0.4062	3.27E-06	-0.0505	0.0109	0.3995	0.000293258	-0.0628	0.0173	4.72E-09	-0.0540	0.0092	0.5495
rs10890821	11	108022061	A	T	0.4370	8.25E-06	-0.0484	0.0108	0.4299	8.38E-05	-0.0681	0.0173	4.73E-09	-0.0539	0.0092	0.3343
rs10857352	4	164101482	A	G	0.7427	1.52E-08	0.0685	0.0121	0.7391	0.004110605	0.0577	0.0202	4.85E-09	0.0635	0.0109	0.7330
rs628365	7	124722617	G	A	0.4240	3.26E-06	0.0497	0.0107	0.4233	0.000305224	0.0622	0.0172	4.94E-09	0.0531	0.0091	0.5389
rs62329699	5	1331685	T	C	0.3249	1.84E-08	-0.0638	0.0113	0.3276	0.0429375	-0.0370	0.0183	5.00E-09	-0.0564	0.0096	0.2158
rs17147811	7	124660480	T	C	0.2299	1.94E-06	0.0598	0.0126	0.2296	0.000600147	0.0691	0.0201	5.01E-09	0.0624	0.0107	0.6957
rs676037	7	124733550	G	A	0.4233	2.79E-06	0.0501	0.0107	0.4225	0.000389621	0.0612	0.0172	5.12E-09	0.0532	0.0091	0.5871
rs58497965	3	169548535	C	A	0.2592	9.31E-08	-0.0646	0.0121	0.2618	0.0125546	-0.0477	0.0191	5.13E-09	-0.0598	0.0102	0.4575
rs672965	7	124726146	G	A	0.4233	2.80E-06	0.0501	0.0107	0.4225	0.000390319	0.0612	0.0172	5.14E-09	0.0532	0.0091	0.5871
rs585608	7	124731881	A	G	0.4233	2.81E-06	0.0501	0.0107	0.4225	0.000389927	0.0612	0.0172	5.15E-09	0.0532	0.0091	0.5867
rs659987	7	124728277	G	T	0.4234	2.79E-06	0.0501	0.0107	0.4227	0.00039371	0.0611	0.0172	5.16E-09	0.0532	0.0091	0.5887
rs616697	7	124730985	A	G	0.4234	2.79E-06	0.0501	0.0107	0.4227	0.000393329	0.0611	0.0172	5.16E-09	0.0532	0.0091	0.5885
rs662165	7	124734218	C	T	0.4234	2.80E-06	0.0501	0.0107	0.4226	0.000392978	0.0611	0.0172	5.18E-09	0.0532	0.0091	0.5881
rs141298132	4	164017485	G	A	0.7840	2.81E-07	0.0660	0.0128	0.7765	0.00485183	0.0571	0.0203	5.22E-09	0.0634	0.0109	0.7110
rs2118308	11	108315463	C	G	0.4060	3.69E-06	-0.0502	0.0109	0.3993	0.000286525	-0.0629	0.0173	5.26E-09	-0.0538	0.0092	0.5375
rs10890839	11	108306236	C	A	0.4060	3.72E-06	-0.0502	0.0108	0.3993	0.000284217	-0.0629	0.0173	5.27E-09	-0.0537	0.0092	0.5360
rs111612686	11	108298482	T	C	0.4061	3.79E-06	-0.0501	0.0108	0.3993	0.000281118	-0.0629	0.0173	5.32E-09	-0.0537	0.0092	0.5331
rs7952492	11	108296680	C	T	0.4061	3.79E-06	-0.0501	0.0108	0.3993	0.000281114	-0.0629	0.0173	5.33E-09	-0.0537	0.0092	0.5331
rs112568268	11	108298581	A	G	0.4060	3.79E-06	-0.0501	0.0108	0.3993	0.000281794	-0.0629	0.0173	5.34E-09	-0.0537	0.0092	0.5335
rs61913875	11	108298852	A	G	0.4060	3.79E-06	-0.0501	0.0108	0.3993	0.000281972	-0.0629	0.0173	5.34E-09	-0.0537	0.0092	0.5335
rs11212624	11	108298019	C	G	0.4061	3.79E-06	-0.0501	0.0108	0.3993	0.000281788	-0.0629	0.0173	5.34E-09	-0.0537	0.0092	0.5334
rs11212625	11	108298213	G	T	0.4061	3.80E-06	-0.0501	0.0108	0.3993	0.000281807	-0.0629	0.0173	5.34E-09	-0.0537	0.0092	0.5334
rs7121112	11	108297408	T	C	0.4061	3.80E-06	-0.0501	0.0108	0.3993	0.000281576	-0.0629	0.0173	5.34E-09	-0.0537	0.0092	0.5333
rs1960006	11	108294107	A	G	0.4061	3.83E-06	-0.0501	0.0108	0.3993	0.000280564	-0.0628	0.0173	5.37E-09	-0.0536	0.0092	0.5323
rs6589018	11	108314128	C	G	0.4060	3.77E-06	-0.0502	0.0109	0.3993	0.000287519	-0.0629	0.0173	5.39E-09	-0.0537	0.0092	0.5366
rs11212620	11	108290959	A	G	0.4061	3.85E-06	-0.0500	0.0108	0.3993	0.000279931	-0.0628	0.0173	5.39E-09	-0.0536	0.0092	0.5315
rs139685780	11	108314886	A	G	0.4060	3.79E-06	-0.0502	0.0109	0.3993	0.000286638	-0.0629	0.0173	5.41E-09	-0.0537	0.0092	0.5357
rs7111091	11	108314694	T	A	0.4060	3.79E-06	-0.0502	0.0109	0.3993	0.000286645	-0.0629	0.0173	5.41E-09	-0.0537	0.0092	0.5357
rs10431061	11	108288808	G	T	0.4061	3.86E-06	-0.0500	0.0108	0.3993	0.000279739	-0.0628	0.0173	5.41E-09	-0.0536	0.0092	0.5312
rs4754322	11	108311655	T	C	0.4060	3.81E-06	-0.0502	0.0109	0.3993	0.000285659	-0.0629	0.0173	5.42E-09	-0.0537	0.0092	0.5349
rs2229463	14	24718515	G	A	0.5971	1.48E-06	-0.0524	0.0109	0.5985	0.000936885	-0.0565	0.0171	5.52E-09	-0.0536	0.0092	0.8393
rs602707	7	124715131	G	A	0.4234	2.96E-06	0.0500	0.0107	0.4227	0.000402279	0.0610	0.0173	5.59E-09	0.0531	0.0091	0.5873
rs73221491	7	124377161	T	C	0.4755	0.0000766	0.0423	0.0107	0.4799	3.02E-06	0.0788	0.0169	5.66E-09	0.0527	0.0090	0.0681
rs639239	7	124749389	C	T	0.4223	3.95E-06	0.0496	0.0107	0.4218	0.000287879	0.0628	0.0173	5.75E-09	0.0532	0.0091	0.5185
rs683707	7	124739829	G	A	0.4230	3.16E-06	0.0499	0.0107	0.4221	0.000387103	0.0613	0.0173	5.81E-09	0.0531	0.0091	0.5770
rs2107933	7	124376617	A	G	0.4756	0.0000783	0.0422	0.0107	0.4799	3.01E-06	0.0788	0.0169	5.81E-09	0.0526	0.0090	0.0676
rs67453484	7	124454524	T	A	0.5009	1.06E-05	0.0473	0.0107	0.4977	7.85E-05	0.0675	0.0171	5.86E-09	0.0530	0.0091	0.3195
rs6959491	7	124542834	C	T	0.4971	9.28E-06	-0.0474	0.0107	0.5009	9.67E-05	-0.0664	0.0170	5.95E-09	-0.0528	0.0091	0.3472
rs597279	7	124740894	G	A	0.4230	3.24E-06	0.0499	0.0107	0.4221	0.000388693	0.0613	0.0173	5.97E-09	0.0530	0.0091	0.5760
rs8193033	14	24723798	C	T	0.3116	3.87E-06	0.0541	0.0117	0.3075	0.000321445	0.0668	0.0186	6.02E-09	0.0577	0.0099	0.5623
rs637482	7	124741821	G	A	0.4228	3.33E-06	0.0498	0.0107	0.4218	0.00038379	0.0614	0.0173	6.09E-09	0.0530	0.0091	0.5720
rs635682	7	124742220	A	T	0.4228	3.35E-06	0.0498	0.0107	0.4219	0.000386847	0.0613	0.0173	6.17E-09	0.0530	0.0091	0.5727
rs8193032	14	24724077	A	C	0.3116	3.93E-06	0.0540	0.0117	0.3075	0.000325076	0.0668	0.0186	6.17E-09	0.0576	0.0099	0.5629
rs10223980	7	124536558	C	T	0.4970	9.81E-06	-0.0473	0.0107	0.5006	9.68E-05	-0.0664	0.0170	6.32E-09	-0.0527	0.0091	0.3445
rs685909	7	124752484	G	A	0.4233	4.54E-06	0.0493	0.0108	0.4227	0.000270311	0.0631	0.0173	6.34E-09	0.0531	0.0092	0.4997
rs2219954	7	124555855	T	C	0.4970	1.04E-05	-0.0472	0.0107	0.5006	9.03E-05	-0.0666	0.0170	6.37E-09	-0.0526	0.0091	0.3339
rs4146110	7	124561208	A	G	0.4970	1.04E-05	-0.0472	0.0107	0.5006	9.01E-05	-0.0666	0.0170	6.37E-09	-0.0526	0.0091	0.3337
rs962863	7	124558339	T	C	0.4970	1.04E-05	-0.0472	0.0107	0.5006	9.01E-05	-0.0666	0.0170	6.37E-09	-0.0526	0.0091	0.3337
rs9641746	7	124380014	A	C	0.4757	0.0000715	0.0424	0.0107	0.4803	4.13E-06	0.0777	0.0169	6.40E-09	0.0525	0.0090	0.0783
rs138462196	7	124546061	T	C	0.4968	1.01E-05	-0.0472	0.0107	0.5005	9.42E-05	-0.0665	0.0170	6.42E-09	-0.0526	0.0091	0.3394
rs10255209	7	124554927	C	T	0.4970	1.04E-05	-0.0471	0.0107	0.5006	9.04E-05	-0.0666	0.0170	6.42E-09	-0.0526	0.0091	0.3336
rs6945104	7	124557915	A	G	0.4970	1.05E-05	-0.0471	0.0107	0.5006	9.02E-05	-0.0666	0.0170	6.45E-09	-0.0526	0.0091	0.3331
rs7794710	7	124561115	C	G	0.4970	1.05E-05	-0.0471	0.0107	0.5006	9.02E-05	-0.0666	0.0170	6.48E-09	-0.0526	0.0091	0.3328
rs28409696	7	124562515	T	C	0.4970	1.05E-05	-0.0471	0.0107	0.5006	9.01E-05	-0.0666	0.0170	6.48E-09	-0.0526	0.0091	0.3327
rs12536017	7	124562301	A	G	0.4970	1.05E-05	-0.0471	0.0107	0.5006	9.01E-05	-0.0666	0.0170	6.48E-09	-0.0526	0.0091	0.3327
rs6968187	7	124563340	T	G	0.4970	1.05E-05	-0.0471	0.0107	0.5006	9.01E-05	-0.0667	0.0170	6.48E-09	-0.0526	0.0091	0.3327
rs12533560	7	124561882	T	C	0.4970	1.05E-05	-0.0471	0.0107	0.5006	9.01E-05	-0.0666	0.0170	6.48E-09	-0.0526	0.0091	0.3327
rs6949341	7	124564176	C	A	0.4970	1.05E-05	-0.0471	0.0107	0.5006	9.01E-05	-0.0667	0.0170	6.48E-09	-0.0526	0.0091	0.3326
rs143241535	7	124544113	A	G	0.4969	1.04E-05	-0.0472	0.0107	0.5006	9.26E-05	-0.0665	0.0170	6.50E-09	-0.0526	0.0091	0.3365
rs7794631	7	124551925	T	C	0.4970	1.06E-05	-0.0471	0.0107	0.5006	9.05E-05	-0.0666	0.0170	6.52E-09	-0.0526	0.0091	0.3331
rs12538083	7	124554057	T	C	0.4970	1.06E-05	-0.0471	0.0107	0.5006	9.05E-05	-0.0666	0.0170	6.52E-09	-0.0526	0.0091	0.3330
rs2054585	7	124552447	T	C	0.4970	1.06E-05	-0.0471	0.0107	0.5006	9.05E-05	-0.0666	0.0170	6.52E-09	-0.0526	0.0091	0.3330
rs4918077	10	105781711	A	G	0.7258	1.77E-08	-0.0704	0.0125	0.7266	0.0523965	-0.0387	0.0200	6.53E-09	-0.0615	0.0106	0.1807
rs6959244	7	124542780	A	C	0.4969	1.04E-05	-0.0472	0.0107	0.5006	9.30E-05	-0.0665	0.0170	6.54E-09	-0.0526	0.0091	0.3368
rs35630355	7	124549333	T	A	0.4970	1.06E-05	-0.0471	0.0107	0.5006	9.11E-05	-0.0666	0.0170	6.55E-09	-0.0526	0.0091	0.3338
rs1904975	7	124552802	C	T	0.4970	1.06E-05	-0.0471	0.0107	0.5006	9.05E-05	-0.0666	0.0170	6.55E-09	-0.0526	0.0091	0.3327
rs3919896	7	124553007	A	T	0.4970	1.06E-05	-0.0471	0.0107	0.5006	9.05E-05	-0.0666	0.0170	6.55E-09	-0.0526	0.0091	0.3327
rs6968693	7	124549976	C	T	0.4970	1.06E-05	-0.0471	0.0107	0.5006	9.09E-05	-0.0666	0.0170	6.57E-09	-0.0526	0.0091	0.3332
rs6466960	7	124542188	C	T	0.4969	1.05E-05	-0.0471	0.0107	0.5006	9.31E-05	-0.0665	0.0170	6.58E-09	-0.0526	0.0091	0.3367
rs6980448	7	124569418	A	G	0.4995	1.57E-05	-0.0462	0.0107	0.5028	5.11E-05	-0.0690	0.0170	6.61E-09	-0.0526	0.0091	0.2576
rs7782031	7	124505784	C	A	0.4968	1.08E-05	-0.0471	0.0107	0.5005	8.93E-05	-0.0667	0.0170	6.63E-09	-0.0526	0.0091	0.3301
rs7801140	7	124505761	T	C	0.4968	1.08E-05	-0.0471	0.0107	0.5005	8.93E-05	-0.0667	0.0170	6.63E-09	-0.0526	0.0091	0.3301
rs147890506	7	124544309	T	C	0.4969	1.06E-05	-0.0471	0.0107	0.5006	9.26E-05	-0.0665	0.0170	6.64E-09	-0.0526	0.0091	0.3353
rs10243490	7	124546363	G	A	0.4969	1.06E-05	-0.0471	0.0107	0.5006	9.20E-05	-0.0666	0.0170	6.64E-09	-0.0526	0.0091	0.3344
rs6952529	7	124546643	G	C	0.4969	1.06E-05	-0.0471	0.0107	0.5006	9.19E-05	-0.0666	0.0170	6.64E-09	-0.0526	0.0091	0.3344
rs56321660	7	124546288	T	C	0.4969	1.06E-05	-0.0471	0.0107	0.5006	9.18E-05	-0.0666	0.0170	6.64E-09	-0.0526	0.0091	0.3342
rs4568548	7	124543840	A	G	0.4969	1.06E-05	-0.0471	0.0107	0.5006	9.27E-05	-0.0665	0.0170	6.65E-09	-0.0526	0.0091	0.3355
rs6960027	7	124543011	G	T	0.4969	1.06E-05	-0.0471	0.0107	0.5006	9.29E-05	-0.0665	0.0170	6.66E-09	-0.0526	0.0091	0.3358
rs6959665	7	124543022	A	G	0.4969	1.06E-05	-0.0471	0.0107	0.5006	9.29E-05	-0.0665	0.0170	6.66E-09	-0.0526	0.0091	0.3358
rs75262297	7	124544785	A	G	0.4969	1.06E-05	-0.0471	0.0107	0.5006	9.24E-05	-0.0665	0.0170	6.66E-09	-0.0526	0.0091	0.3349
rs6823527	4	164018567	C	A	0.7835	3.36E-07	0.0655	0.0128	0.7754	0.00522732	0.0565	0.0202	6.67E-09	0.0629	0.0108	0.7085
rs10229152	7	124538285	G	A	0.4969	1.05E-05	-0.0471	0.0107	0.5006	9.45E-05	-0.0665	0.0170	6.67E-09	-0.0526	0.0091	0.3381
rs7796015	7	124521146	C	T	0.4969	1.05E-05	-0.0471	0.0107	0.5006	9.47E-05	-0.0664	0.0170	6.69E-09	-0.0526	0.0091	0.3382
rs6415362	7	124530650	T	C	0.4969	1.05E-05	-0.0471	0.0107	0.5006	9.46E-05	-0.0664	0.0170	6.69E-09	-0.0526	0.0091	0.3381
rs4319000	7	124528055	C	T	0.4969	1.05E-05	-0.0471	0.0107	0.5006	9.46E-05	-0.0664	0.0170	6.69E-09	-0.0526	0.0091	0.3381
rs6466955	7	124518766	T	C	0.4969	1.05E-05	-0.0471	0.0107	0.5006	9.45E-05	-0.0665	0.0170	6.69E-09	-0.0526	0.0091	0.3379
rs4467880	7	124541668	C	T	0.4969	1.06E-05	-0.0471	0.0107	0.5006	9.33E-05	-0.0665	0.0170	6.71E-09	-0.0526	0.0091	0.3359
rs7456392	7	124542006	A	G	0.4969	1.06E-05	-0.0471	0.0107	0.5006	9.32E-05	-0.0665	0.0170	6.71E-09	-0.0526	0.0091	0.3357
rs6973447	7	124543311	C	T	0.4970	1.07E-05	-0.0471	0.0107	0.5006	9.26E-05	-0.0665	0.0170	6.71E-09	-0.0526	0.0091	0.3348
rs72694331	14	24719385	T	A	0.5114	1.66E-06	-0.0550	0.0115	0.5101	0.00102676	-0.0591	0.0180	6.72E-09	-0.0562	0.0097	0.8476
rs112204670	14	24719383	T	A	0.5114	1.66E-06	-0.0550	0.0115	0.5101	0.00102643	-0.0591	0.0180	6.72E-09	-0.0562	0.0097	0.8475
rs4383910	7	124540841	A	C	0.4969	1.06E-05	-0.0471	0.0107	0.5006	9.35E-05	-0.0665	0.0170	6.72E-09	-0.0526	0.0091	0.3361
rs7782354	7	124540872	C	T	0.4969	1.06E-05	-0.0471	0.0107	0.5006	9.35E-05	-0.0665	0.0170	6.72E-09	-0.0526	0.0091	0.3361
rs6960139	7	124543303	C	T	0.4970	1.07E-05	-0.0471	0.0107	0.5006	9.26E-05	-0.0665	0.0170	6.72E-09	-0.0526	0.0091	0.3348
rs4283967	7	124540535	T	C	0.4969	1.06E-05	-0.0471	0.0107	0.5006	9.36E-05	-0.0665	0.0170	6.73E-09	-0.0526	0.0091	0.3363
rs4501523	7	124540772	T	C	0.4969	1.06E-05	-0.0471	0.0107	0.5006	9.35E-05	-0.0665	0.0170	6.73E-09	-0.0526	0.0091	0.3361
rs34395250	7	124490646	T	C	0.4968	1.13E-05	-0.0470	0.0107	0.5005	8.55E-05	-0.0669	0.0170	6.75E-09	-0.0526	0.0091	0.3229
rs10954048	7	124533740	C	T	0.4969	1.06E-05	-0.0471	0.0107	0.5006	9.44E-05	-0.0665	0.0170	6.77E-09	-0.0526	0.0091	0.3371
rs1481341	7	124567123	C	T	0.4981	1.24E-05	-0.0468	0.0107	0.5017	7.50E-05	-0.0675	0.0170	6.77E-09	-0.0526	0.0091	0.3046
rs12537161	7	124538590	A	G	0.4969	1.06E-05	-0.0471	0.0107	0.5006	9.43E-05	-0.0665	0.0170	6.78E-09	-0.0526	0.0091	0.3368
rs10228682	7	124538036	C	T	0.4969	1.06E-05	-0.0471	0.0107	0.5006	9.46E-05	-0.0664	0.0170	6.79E-09	-0.0526	0.0091	0.3372
rs6466956	7	124520366	T	C	0.4969	1.06E-05	-0.0471	0.0107	0.5006	9.47E-05	-0.0664	0.0170	6.80E-09	-0.0525	0.0091	0.3373
rs12530981	7	124521722	C	T	0.4969	1.06E-05	-0.0471	0.0107	0.5006	9.47E-05	-0.0664	0.0170	6.80E-09	-0.0525	0.0091	0.3373
rs7799938	7	124521391	C	T	0.4969	1.06E-05	-0.0471	0.0107	0.5006	9.47E-05	-0.0664	0.0170	6.80E-09	-0.0525	0.0091	0.3373
rs4377885	7	124533680	C	T	0.4969	1.06E-05	-0.0471	0.0107	0.5006	9.46E-05	-0.0664	0.0170	6.80E-09	-0.0525	0.0091	0.3373
rs6956638	7	124530115	C	T	0.4969	1.07E-05	-0.0471	0.0107	0.5006	9.46E-05	-0.0664	0.0170	6.80E-09	-0.0525	0.0091	0.3373
rs6960683	7	124530368	C	T	0.4969	1.07E-05	-0.0471	0.0107	0.5006	9.46E-05	-0.0664	0.0170	6.80E-09	-0.0525	0.0091	0.3373
rs10954049	7	124535450	G	A	0.4969	1.07E-05	-0.0471	0.0107	0.5006	9.46E-05	-0.0664	0.0170	6.80E-09	-0.0525	0.0091	0.3372
rs7357296	7	124532716	C	T	0.4969	1.07E-05	-0.0471	0.0107	0.5006	9.46E-05	-0.0664	0.0170	6.80E-09	-0.0525	0.0091	0.3373
rs10245872	7	124535253	A	T	0.4969	1.07E-05	-0.0471	0.0107	0.5006	9.46E-05	-0.0664	0.0170	6.80E-09	-0.0525	0.0091	0.3372
rs7795492	7	124524131	G	A	0.4969	1.07E-05	-0.0471	0.0107	0.5006	9.47E-05	-0.0664	0.0170	6.80E-09	-0.0525	0.0091	0.3373
rs6966415	7	124531469	G	A	0.4969	1.07E-05	-0.0471	0.0107	0.5006	9.46E-05	-0.0664	0.0170	6.80E-09	-0.0525	0.0091	0.3373
rs10224946	7	124531338	C	T	0.4969	1.07E-05	-0.0471	0.0107	0.5006	9.46E-05	-0.0664	0.0170	6.80E-09	-0.0525	0.0091	0.3373
rs7793441	7	124536238	A	G	0.4969	1.07E-05	-0.0471	0.0107	0.5006	9.46E-05	-0.0664	0.0170	6.80E-09	-0.0525	0.0091	0.3372
rs7778544	7	124527481	C	T	0.4969	1.07E-05	-0.0471	0.0107	0.5006	9.47E-05	-0.0664	0.0170	6.80E-09	-0.0525	0.0091	0.3373
rs4279518	7	124528086	G	T	0.4969	1.07E-05	-0.0471	0.0107	0.5006	9.47E-05	-0.0664	0.0170	6.80E-09	-0.0525	0.0091	0.3373
rs4360235	7	124526542	C	T	0.4969	1.07E-05	-0.0471	0.0107	0.5006	9.47E-05	-0.0664	0.0170	6.80E-09	-0.0525	0.0091	0.3373
rs4311608	7	124519707	T	C	0.4969	1.07E-05	-0.0471	0.0107	0.5006	9.46E-05	-0.0665	0.0170	6.80E-09	-0.0525	0.0091	0.3371
rs10883954	10	105725460	G	T	0.7199	4.57E-08	-0.0684	0.0125	0.7207	0.0279115	-0.0438	0.0199	6.81E-09	-0.0615	0.0106	0.2953
rs4379394	7	124519627	C	T	0.4969	1.07E-05	-0.0471	0.0107	0.5006	9.46E-05	-0.0665	0.0170	6.81E-09	-0.0525	0.0091	0.3371
rs7789859	7	124519472	C	G	0.4969	1.07E-05	-0.0471	0.0107	0.5006	9.46E-05	-0.0665	0.0170	6.81E-09	-0.0525	0.0091	0.3371
rs10252039	7	124539537	T	C	0.4970	1.06E-05	-0.0471	0.0107	0.5006	9.51E-05	-0.0664	0.0170	6.82E-09	-0.0525	0.0091	0.3378
rs893279	11	108365182	C	T	0.4204	3.27E-06	-0.0516	0.0111	0.4135	0.000451845	-0.0627	0.0179	6.83E-09	-0.0547	0.0094	0.5992
rs7796150	7	124521217	C	T	0.4969	1.07E-05	-0.0471	0.0107	0.5006	9.47E-05	-0.0664	0.0170	6.83E-09	-0.0525	0.0091	0.3371
rs4982872	14	24694689	G	T	0.5945	1.47E-06	-0.0530	0.0110	0.5953	0.00119707	-0.0559	0.0172	6.85E-09	-0.0539	0.0093	0.8897
rs6973134	7	124515373	G	A	0.4969	1.08E-05	-0.0471	0.0107	0.5005	9.41E-05	-0.0665	0.0170	6.85E-09	-0.0525	0.0091	0.3360
rs6466954	7	124515346	T	C	0.4969	1.08E-05	-0.0471	0.0107	0.5005	9.41E-05	-0.0665	0.0170	6.85E-09	-0.0525	0.0091	0.3360
rs7807707	7	124501814	T	C	0.4968	1.09E-05	-0.0471	0.0107	0.5004	9.25E-05	-0.0666	0.0170	6.86E-09	-0.0525	0.0091	0.3333
rs4463363	7	124513770	A	G	0.4969	1.08E-05	-0.0471	0.0107	0.5005	9.39E-05	-0.0665	0.0170	6.87E-09	-0.0525	0.0091	0.3355
rs9886177	7	124513450	C	T	0.4969	1.08E-05	-0.0471	0.0107	0.5005	9.38E-05	-0.0665	0.0170	6.87E-09	-0.0525	0.0091	0.3354
rs4552839	7	124499514	T	C	0.4968	1.10E-05	-0.0470	0.0107	0.5004	9.23E-05	-0.0666	0.0170	6.89E-09	-0.0525	0.0091	0.3326
rs6960504	7	124530314	A	G	0.4970	1.08E-05	-0.0471	0.0107	0.5006	9.48E-05	-0.0664	0.0170	6.90E-09	-0.0525	0.0091	0.3369
rs12536575	7	124510276	G	A	0.4968	1.09E-05	-0.0471	0.0107	0.5005	9.35E-05	-0.0665	0.0170	6.90E-09	-0.0525	0.0091	0.3346
rs10272583	7	124509451	T	C	0.4968	1.09E-05	-0.0471	0.0107	0.5005	9.34E-05	-0.0665	0.0170	6.91E-09	-0.0525	0.0091	0.3343
rs12538333	7	124508357	T	C	0.4968	1.09E-05	-0.0470	0.0107	0.5005	9.33E-05	-0.0665	0.0170	6.92E-09	-0.0525	0.0091	0.3341
rs6466962	7	124542275	C	T	0.4970	1.09E-05	-0.0470	0.0107	0.5006	9.37E-05	-0.0665	0.0170	6.93E-09	-0.0525	0.0091	0.3347
rs6466961	7	124542230	C	T	0.4970	1.09E-05	-0.0470	0.0107	0.5006	9.37E-05	-0.0665	0.0170	6.93E-09	-0.0525	0.0091	0.3347
rs12540168	7	124507863	A	G	0.4968	1.09E-05	-0.0470	0.0107	0.5005	9.32E-05	-0.0665	0.0170	6.93E-09	-0.0525	0.0091	0.3339
rs6973812	7	124506750	T	C	0.4968	1.10E-05	-0.0470	0.0107	0.5004	9.31E-05	-0.0665	0.0170	6.94E-09	-0.0525	0.0091	0.3336
rs6953168	7	124506341	C	T	0.4968	1.10E-05	-0.0470	0.0107	0.5004	9.30E-05	-0.0665	0.0170	6.94E-09	-0.0525	0.0091	0.3335
rs34618371	7	124496170	C	T	0.4968	1.11E-05	-0.0470	0.0107	0.5003	9.19E-05	-0.0666	0.0170	6.94E-09	-0.0525	0.0091	0.3317
rs10236403	7	124539542	C	T	0.4970	1.08E-05	-0.0471	0.0107	0.5006	9.51E-05	-0.0664	0.0170	6.95E-09	-0.0525	0.0091	0.3369
rs7782340	7	124506025	A	C	0.4968	1.10E-05	-0.0470	0.0107	0.5004	9.30E-05	-0.0665	0.0170	6.95E-09	-0.0525	0.0091	0.3334
rs7782327	7	124505951	C	T	0.4968	1.10E-05	-0.0470	0.0107	0.5004	9.30E-05	-0.0665	0.0170	6.95E-09	-0.0525	0.0091	0.3334
rs7811608	7	124447848	T	C	0.5038	1.23E-05	0.0469	0.0107	0.5000	7.95E-05	0.0673	0.0171	6.97E-09	0.0526	0.0091	0.3110
rs35332300	7	124447563	C	T	0.5038	1.23E-05	0.0469	0.0107	0.5000	7.96E-05	0.0673	0.0171	6.97E-09	0.0526	0.0091	0.3110
rs4485770	4	164020175	A	G	0.7830	3.14E-07	0.0655	0.0128	0.7749	0.00581825	0.0556	0.0202	6.98E-09	0.0627	0.0108	0.6805
rs6961292	7	124503189	A	G	0.4968	1.11E-05	-0.0470	0.0107	0.5004	9.27E-05	-0.0666	0.0170	6.98E-09	-0.0525	0.0091	0.3327
rs7808203	7	124502136	T	C	0.4968	1.11E-05	-0.0470	0.0107	0.5004	9.26E-05	-0.0666	0.0170	6.99E-09	-0.0525	0.0091	0.3324
rs2057907	7	124443684	G	A	0.5038	1.23E-05	0.0469	0.0107	0.5000	7.96E-05	0.0673	0.0171	6.99E-09	0.0526	0.0091	0.3109
rs6466953	7	124501533	T	C	0.4968	1.11E-05	-0.0470	0.0107	0.5004	9.25E-05	-0.0666	0.0170	7.00E-09	-0.0525	0.0091	0.3322
rs6466952	7	124501317	C	A	0.4968	1.11E-05	-0.0470	0.0107	0.5004	9.25E-05	-0.0666	0.0170	7.00E-09	-0.0525	0.0091	0.3321
rs57458159	7	124500810	C	T	0.4968	1.11E-05	-0.0470	0.0107	0.5004	9.24E-05	-0.0666	0.0170	7.01E-09	-0.0525	0.0091	0.3320
rs4584095	7	124500210	C	T	0.4968	1.11E-05	-0.0470	0.0107	0.5004	9.24E-05	-0.0666	0.0170	7.01E-09	-0.0525	0.0091	0.3319
rs11978656	7	124449965	C	T	0.5038	1.24E-05	0.0468	0.0107	0.5000	7.93E-05	0.0673	0.0171	7.01E-09	0.0526	0.0091	0.3104
rs4422720	7	124499402	C	G	0.4968	1.12E-05	-0.0470	0.0107	0.5004	9.23E-05	-0.0666	0.0170	7.02E-09	-0.0525	0.0091	0.3317
rs11978628	7	124449897	C	T	0.5038	1.24E-05	0.0468	0.0107	0.5000	7.94E-05	0.0673	0.0171	7.02E-09	0.0526	0.0091	0.3105
rs17147494	7	124449835	G	A	0.5038	1.24E-05	0.0468	0.0107	0.5000	7.94E-05	0.0673	0.0171	7.02E-09	0.0526	0.0091	0.3105
rs17147496	7	124449868	G	A	0.5038	1.24E-05	0.0468	0.0107	0.5000	7.94E-05	0.0673	0.0171	7.02E-09	0.0526	0.0091	0.3105
rs6959712	7	124499003	T	A	0.4968	1.12E-05	-0.0470	0.0107	0.5004	9.22E-05	-0.0666	0.0170	7.03E-09	-0.0525	0.0091	0.3315
rs10233306	7	124498417	G	C	0.4968	1.12E-05	-0.0470	0.0107	0.5004	9.22E-05	-0.0666	0.0170	7.03E-09	-0.0525	0.0091	0.3314
rs10954045	7	124498155	T	C	0.4968	1.12E-05	-0.0470	0.0107	0.5004	9.21E-05	-0.0666	0.0170	7.04E-09	-0.0525	0.0091	0.3313
rs11975788	7	124497811	T	A	0.4968	1.12E-05	-0.0470	0.0107	0.5004	9.21E-05	-0.0666	0.0170	7.04E-09	-0.0525	0.0091	0.3312
rs10227821	7	124449587	A	G	0.5038	1.24E-05	0.0468	0.0107	0.5000	7.94E-05	0.0673	0.0171	7.04E-09	0.0526	0.0091	0.3103
rs7792883	7	124448021	A	G	0.5038	1.24E-05	0.0468	0.0107	0.5000	7.88E-05	0.0674	0.0171	7.04E-09	0.0526	0.0091	0.3092
rs35535003	7	124442464	A	T	0.5038	1.24E-05	0.0468	0.0107	0.5000	7.98E-05	0.0673	0.0171	7.05E-09	0.0526	0.0091	0.3107
rs10237080	7	124474911	G	C	0.5035	1.17E-05	0.0469	0.0107	0.5000	8.68E-05	0.0668	0.0170	7.06E-09	0.0525	0.0091	0.3228
rs4731212	7	124442690	T	C	0.5038	1.24E-05	0.0468	0.0107	0.5000	7.98E-05	0.0673	0.0171	7.06E-09	0.0526	0.0091	0.3108
rs4731214	7	124442905	A	G	0.5038	1.24E-05	0.0468	0.0107	0.5000	7.98E-05	0.0673	0.0171	7.06E-09	0.0526	0.0091	0.3108
rs2107936	7	124449041	A	T	0.5038	1.24E-05	0.0468	0.0107	0.5000	7.95E-05	0.0673	0.0171	7.06E-09	0.0526	0.0091	0.3103
rs10246553	7	124494934	A	C	0.4968	1.13E-05	-0.0470	0.0107	0.5003	9.18E-05	-0.0666	0.0170	7.08E-09	-0.0525	0.0091	0.3305
rs10156168	7	124494410	G	T	0.4967	1.13E-05	-0.0470	0.0107	0.5003	9.18E-05	-0.0666	0.0170	7.09E-09	-0.0525	0.0091	0.3304
rs10228376	7	124493743	T	C	0.4967	1.13E-05	-0.0470	0.0107	0.5003	9.17E-05	-0.0666	0.0170	7.09E-09	-0.0525	0.0091	0.3302
rs10271687	7	124493731	C	T	0.4967	1.13E-05	-0.0470	0.0107	0.5003	9.17E-05	-0.0666	0.0170	7.09E-09	-0.0525	0.0091	0.3302
rs2896360	7	124448516	T	C	0.5038	1.24E-05	0.0468	0.0107	0.5000	7.96E-05	0.0673	0.0171	7.09E-09	0.0526	0.0091	0.3103
rs2402755	7	124448608	T	C	0.5038	1.24E-05	0.0468	0.0107	0.5000	7.96E-05	0.0673	0.0171	7.09E-09	0.0526	0.0091	0.3103
rs6963177	7	124444604	T	A	0.5038	1.24E-05	0.0468	0.0107	0.5000	7.96E-05	0.0673	0.0171	7.09E-09	0.0526	0.0091	0.3102
rs6942933	7	124444522	C	T	0.5038	1.24E-05	0.0468	0.0107	0.5000	7.96E-05	0.0673	0.0171	7.09E-09	0.0526	0.0091	0.3102
rs2402753	7	124448259	A	G	0.5038	1.24E-05	0.0468	0.0107	0.5000	7.96E-05	0.0673	0.0171	7.09E-09	0.0526	0.0091	0.3103
rs7811607	7	124447843	T	G	0.5038	1.24E-05	0.0468	0.0107	0.5000	7.96E-05	0.0673	0.0171	7.09E-09	0.0526	0.0091	0.3102
rs71576215	7	124447385	G	T	0.5038	1.24E-05	0.0468	0.0107	0.5000	7.96E-05	0.0673	0.0171	7.09E-09	0.0526	0.0091	0.3102
rs7793258	7	124448012	G	A	0.5038	1.24E-05	0.0468	0.0107	0.5000	7.96E-05	0.0673	0.0171	7.09E-09	0.0526	0.0091	0.3102
rs5022495	7	124444024	A	T	0.5038	1.24E-05	0.0468	0.0107	0.5000	7.96E-05	0.0673	0.0171	7.09E-09	0.0526	0.0091	0.3102
rs2158677	7	124443966	T	C	0.5038	1.24E-05	0.0468	0.0107	0.5000	7.96E-05	0.0673	0.0171	7.09E-09	0.0526	0.0091	0.3102
rs10248775	7	124444207	T	G	0.5038	1.24E-05	0.0468	0.0107	0.5000	7.95E-05	0.0673	0.0171	7.09E-09	0.0526	0.0091	0.3101
rs4731213	7	124442746	A	G	0.5038	1.24E-05	0.0468	0.0107	0.5000	7.98E-05	0.0673	0.0171	7.10E-09	0.0526	0.0091	0.3105
rs6466949	7	124444900	T	C	0.5038	1.24E-05	0.0468	0.0107	0.5000	7.96E-05	0.0673	0.0171	7.10E-09	0.0526	0.0091	0.3102
rs10260227	7	124446486	T	C	0.5038	1.25E-05	0.0468	0.0107	0.5000	7.96E-05	0.0673	0.0171	7.10E-09	0.0526	0.0091	0.3102
rs10270784	7	124446208	A	T	0.5038	1.25E-05	0.0468	0.0107	0.5000	7.96E-05	0.0673	0.0171	7.10E-09	0.0526	0.0091	0.3102
rs34600520	7	124490938	T	C	0.4967	1.14E-05	-0.0470	0.0107	0.5003	9.14E-05	-0.0666	0.0170	7.13E-09	-0.0525	0.0091	0.3295
rs10236782	7	124474852	C	T	0.5035	1.16E-05	0.0469	0.0107	0.5000	8.88E-05	0.0667	0.0170	7.13E-09	0.0525	0.0091	0.3253
rs10225140	7	124487465	T	C	0.5033	1.15E-05	0.0469	0.0107	0.4997	9.11E-05	0.0666	0.0170	7.18E-09	0.0525	0.0091	0.3286
rs4529402	7	124484568	A	C	0.5034	1.17E-05	0.0469	0.0107	0.4998	8.96E-05	0.0667	0.0170	7.21E-09	0.0525	0.0091	0.3261
rs727506	7	124462027	A	G	0.5183	9.11E-06	0.0481	0.0108	0.5147	0.000129811	0.0657	0.0172	7.22E-09	0.0531	0.0092	0.3881
rs4731223	7	124483272	A	T	0.5034	1.17E-05	0.0469	0.0107	0.4999	8.95E-05	0.0667	0.0170	7.23E-09	0.0525	0.0091	0.3258
rs6466948	7	124444763	G	A	0.5039	1.25E-05	0.0468	0.0107	0.5001	8.11E-05	0.0673	0.0171	7.23E-09	0.0526	0.0091	0.3117
rs13228116	7	124480506	A	G	0.5035	1.16E-05	0.0469	0.0107	0.5000	9.11E-05	0.0666	0.0170	7.25E-09	0.0525	0.0091	0.3280
rs682131	11	108187512	G	C	0.4132	9.85E-06	-0.0477	0.0108	0.4055	0.000113212	-0.0667	0.0173	7.26E-09	-0.0530	0.0092	0.3536
rs4731221	7	124481403	T	A	0.5034	1.18E-05	0.0469	0.0107	0.4999	8.93E-05	0.0667	0.0170	7.26E-09	0.0525	0.0091	0.3253
rs10257255	7	124479678	C	T	0.5034	1.18E-05	0.0469	0.0107	0.4999	8.92E-05	0.0667	0.0170	7.28E-09	0.0525	0.0091	0.3249
rs7799747	7	124457909	T	G	0.5036	1.19E-05	0.0469	0.0107	0.5001	8.79E-05	0.0668	0.0170	7.28E-09	0.0525	0.0091	0.3227
rs11983251	7	124459925	G	A	0.5036	1.19E-05	0.0468	0.0107	0.5001	8.79E-05	0.0668	0.0170	7.30E-09	0.0525	0.0091	0.3225
rs10085888	7	124486391	T	C	0.5034	1.18E-05	0.0469	0.0107	0.4998	8.98E-05	0.0667	0.0170	7.31E-09	0.0524	0.0091	0.3257
rs10085867	7	124486168	T	C	0.5034	1.18E-05	0.0469	0.0107	0.4998	8.98E-05	0.0667	0.0170	7.31E-09	0.0524	0.0091	0.3257
rs2286173	7	124465951	A	C	0.5036	1.19E-05	0.0468	0.0107	0.5001	8.82E-05	0.0668	0.0170	7.31E-09	0.0524	0.0091	0.3230
rs2079368	7	124485311	C	T	0.5034	1.18E-05	0.0469	0.0107	0.4998	8.97E-05	0.0667	0.0170	7.32E-09	0.0524	0.0091	0.3255
rs2079369	7	124484716	A	G	0.5034	1.18E-05	0.0469	0.0107	0.4998	8.96E-05	0.0667	0.0170	7.33E-09	0.0524	0.0091	0.3253
rs4731224	7	124484286	G	A	0.5034	1.18E-05	0.0469	0.0107	0.4998	8.96E-05	0.0667	0.0170	7.34E-09	0.0524	0.0091	0.3252
rs10085793	7	124484166	T	C	0.5034	1.19E-05	0.0469	0.0107	0.4998	8.96E-05	0.0667	0.0170	7.34E-09	0.0524	0.0091	0.3252
rs10233589	7	124468599	G	A	0.5035	1.20E-05	0.0468	0.0107	0.5000	8.82E-05	0.0668	0.0170	7.34E-09	0.0524	0.0091	0.3229
rs11980925	7	124483707	T	A	0.5034	1.19E-05	0.0469	0.0107	0.4999	8.95E-05	0.0667	0.0170	7.35E-09	0.0524	0.0091	0.3250
rs4731211	7	124442669	G	T	0.5038	1.28E-05	0.0468	0.0107	0.5000	8.01E-05	0.0673	0.0171	7.35E-09	0.0525	0.0091	0.3093
rs35184624	7	124469587	G	A	0.5035	1.21E-05	0.0468	0.0107	0.5000	8.73E-05	0.0668	0.0170	7.37E-09	0.0524	0.0091	0.3212
rs4728012	7	124481798	C	T	0.5034	1.19E-05	0.0468	0.0107	0.4999	8.94E-05	0.0667	0.0170	7.38E-09	0.0524	0.0091	0.3245
rs4728011	7	124481712	C	T	0.5034	1.19E-05	0.0468	0.0107	0.4999	8.94E-05	0.0667	0.0170	7.38E-09	0.0524	0.0091	0.3245
rs4731222	7	124481635	G	A	0.5034	1.19E-05	0.0468	0.0107	0.4999	8.94E-05	0.0667	0.0170	7.38E-09	0.0524	0.0091	0.3245
rs4728010	7	124481420	T	A	0.5034	1.19E-05	0.0468	0.0107	0.4999	8.93E-05	0.0667	0.0170	7.38E-09	0.0524	0.0091	0.3244
rs3213667	7	124480869	T	C	0.5034	1.20E-05	0.0468	0.0107	0.4999	8.93E-05	0.0667	0.0170	7.39E-09	0.0524	0.0091	0.3243
rs34014883	7	124480577	C	T	0.5034	1.20E-05	0.0468	0.0107	0.4999	8.93E-05	0.0667	0.0170	7.39E-09	0.0524	0.0091	0.3242
rs12666427	7	124479352	A	G	0.5034	1.20E-05	0.0468	0.0107	0.4999	8.91E-05	0.0667	0.0170	7.41E-09	0.0524	0.0091	0.3239
rs16871295	7	124461288	C	G	0.5036	1.21E-05	0.0468	0.0107	0.5001	8.79E-05	0.0668	0.0170	7.41E-09	0.0524	0.0091	0.3218
rs201159096	7	124373564	G	A	0.4738	0.0001266	0.0411	0.0107	0.4783	1.76E-06	0.0810	0.0170	7.41E-09	0.0525	0.0091	0.0473
rs10269011	7	124478813	T	C	0.5035	1.20E-05	0.0468	0.0107	0.4999	8.91E-05	0.0667	0.0170	7.42E-09	0.0524	0.0091	0.3238
rs10249081	7	124468519	T	G	0.5046	1.06E-05	0.0472	0.0107	0.5011	0.000106153	0.0661	0.0171	7.43E-09	0.0525	0.0091	0.3483
rs12154816	7	124478299	G	A	0.5035	1.20E-05	0.0468	0.0107	0.4999	8.90E-05	0.0667	0.0170	7.43E-09	0.0524	0.0091	0.3236
rs12155120	7	124478232	T	C	0.5035	1.20E-05	0.0468	0.0107	0.4999	8.90E-05	0.0667	0.0170	7.43E-09	0.0524	0.0091	0.3236
rs2301930	7	124465097	A	T	0.5035	1.21E-05	0.0468	0.0107	0.5000	8.81E-05	0.0668	0.0170	7.43E-09	0.0524	0.0091	0.3219
rs1468377	7	124458599	A	G	0.5036	1.21E-05	0.0468	0.0107	0.5001	8.79E-05	0.0668	0.0170	7.43E-09	0.0524	0.0091	0.3216
rs7781148	7	124458044	G	A	0.5036	1.21E-05	0.0468	0.0107	0.5001	8.78E-05	0.0668	0.0170	7.43E-09	0.0524	0.0091	0.3215
rs1468378	7	124458359	C	A	0.5036	1.21E-05	0.0468	0.0107	0.5001	8.78E-05	0.0668	0.0170	7.43E-09	0.0524	0.0091	0.3215
rs3815221	7	124481245	G	A	0.5035	1.20E-05	0.0468	0.0107	0.4999	8.98E-05	0.0667	0.0170	7.44E-09	0.0524	0.0091	0.3248
rs10250202	7	124465509	A	C	0.5035	1.21E-05	0.0468	0.0107	0.5000	8.81E-05	0.0668	0.0170	7.44E-09	0.0524	0.0091	0.3220
rs2286174	7	124465876	C	G	0.5035	1.21E-05	0.0468	0.0107	0.5000	8.81E-05	0.0668	0.0170	7.44E-09	0.0524	0.0091	0.3220
rs10243736	7	124458966	A	G	0.5036	1.21E-05	0.0468	0.0107	0.5001	8.79E-05	0.0668	0.0170	7.44E-09	0.0524	0.0091	0.3215
rs4731216	7	124466512	T	G	0.5035	1.21E-05	0.0468	0.0107	0.5000	8.82E-05	0.0668	0.0170	7.45E-09	0.0524	0.0091	0.3220
rs4728009	7	124470961	C	A	0.5035	1.21E-05	0.0468	0.0107	0.5000	8.90E-05	0.0667	0.0170	7.46E-09	0.0524	0.0091	0.3235
rs17147583	7	124470125	C	G	0.5035	1.21E-05	0.0468	0.0107	0.5000	8.84E-05	0.0668	0.0170	7.46E-09	0.0524	0.0091	0.3223
rs2896361	7	124473825	C	T	0.5035	1.22E-05	0.0468	0.0107	0.4999	8.87E-05	0.0667	0.0170	7.50E-09	0.0524	0.0091	0.3226
rs4731218	7	124472015	A	G	0.5035	1.22E-05	0.0468	0.0107	0.5000	8.86E-05	0.0667	0.0170	7.50E-09	0.0524	0.0091	0.3223
rs4731217	7	124471889	T	C	0.5035	1.22E-05	0.0468	0.0107	0.5000	8.86E-05	0.0667	0.0170	7.50E-09	0.0524	0.0091	0.3223
rs66823127	7	124472329	G	T	0.5035	1.22E-05	0.0468	0.0107	0.5000	8.86E-05	0.0667	0.0170	7.50E-09	0.0524	0.0091	0.3224
rs10250911	7	124473034	G	A	0.5035	1.22E-05	0.0468	0.0107	0.5000	8.80E-05	0.0668	0.0170	7.51E-09	0.0524	0.0091	0.3213
rs10006476	4	164020879	A	C	0.7830	3.47E-07	0.0653	0.0128	0.7749	0.00569995	0.0558	0.0202	7.54E-09	0.0626	0.0108	0.6927
rs6977407	7	124499002	A	C	0.4966	1.22E-05	-0.0468	0.0107	0.5001	8.91E-05	-0.0667	0.0170	7.54E-09	-0.0524	0.0091	0.3237
rs10263573	7	124469267	A	T	0.5036	1.19E-05	0.0469	0.0107	0.5001	9.36E-05	0.0665	0.0170	7.60E-09	0.0524	0.0091	0.3291
rs9992504	4	164019615	T	C	0.7832	3.53E-07	0.0652	0.0128	0.7750	0.0057204	0.0558	0.0202	7.67E-09	0.0625	0.0108	0.6933
rs7931930	11	108268286	G	T	0.4053	6.40E-06	-0.0488	0.0108	0.3974	0.000221272	-0.0640	0.0173	7.70E-09	-0.0530	0.0092	0.4597
rs936564	4	164019763	A	G	0.7832	3.57E-07	0.0652	0.0128	0.7750	0.00572362	0.0558	0.0202	7.77E-09	0.0625	0.0108	0.6941
rs620613	11	108185478	C	T	0.4130	1.03E-05	-0.0476	0.0108	0.4052	0.00011812	-0.0665	0.0173	7.85E-09	-0.0529	0.0092	0.3557
rs2040926	7	124457295	G	C	0.5034	1.35E-05	0.0466	0.0107	0.4999	8.14E-05	0.0671	0.0170	7.86E-09	0.0524	0.0091	0.3082
rs10261610	7	124450577	G	A	0.5035	1.35E-05	0.0466	0.0107	0.4999	8.14E-05	0.0672	0.0170	7.86E-09	0.0524	0.0091	0.3081
rs11979724	7	124451045	G	T	0.5034	1.35E-05	0.0466	0.0107	0.4999	8.14E-05	0.0671	0.0170	7.87E-09	0.0524	0.0091	0.3082
rs10915994	1	226619227	A	T	0.5872	1.10E-07	0.0574	0.0108	0.5884	0.016271	0.0414	0.0172	7.89E-09	0.0529	0.0092	0.4321
rs140687294	14	24768935	G	A	0.0191	1.38E-07	0.2151	0.0408	0.0182	0.0137615	0.1611	0.0654	7.98E-09	0.2000	0.0347	0.4846
rs62478914	7	124456654	G	A	0.5035	1.37E-05	0.0465	0.0107	0.4999	8.14E-05	0.0671	0.0170	8.00E-09	0.0523	0.0091	0.3073
rs720616	7	124452961	A	G	0.5035	1.37E-05	0.0465	0.0107	0.4999	8.14E-05	0.0671	0.0170	8.00E-09	0.0523	0.0091	0.3073
rs6466950	7	124453074	G	C	0.5035	1.37E-05	0.0465	0.0107	0.4999	8.14E-05	0.0671	0.0170	8.00E-09	0.0523	0.0091	0.3073
rs7780453	7	124457838	A	G	0.5035	1.37E-05	0.0465	0.0107	0.4999	8.14E-05	0.0671	0.0170	8.00E-09	0.0523	0.0091	0.3073
rs10260710	7	124455986	C	A	0.5035	1.37E-05	0.0465	0.0107	0.4999	8.14E-05	0.0671	0.0170	8.01E-09	0.0523	0.0091	0.3073
rs7783781	7	124454413	T	G	0.5035	1.37E-05	0.0465	0.0107	0.4999	8.14E-05	0.0671	0.0170	8.01E-09	0.0523	0.0091	0.3072
rs608086	11	108185023	G	A	0.4131	1.05E-05	-0.0476	0.0108	0.4052	0.000118727	-0.0665	0.0173	8.09E-09	-0.0528	0.0092	0.3547
rs4691069	4	164020815	C	T	0.7831	3.67E-07	0.0651	0.0128	0.7749	0.0058604	0.0556	0.0202	8.17E-09	0.0624	0.0108	0.6911
rs10031393	4	164021092	G	C	0.7831	3.70E-07	0.0651	0.0128	0.7749	0.00586467	0.0556	0.0202	8.24E-09	0.0624	0.0108	0.6914
rs665753	7	124757290	A	C	0.4215	5.06E-06	0.0491	0.0108	0.4212	0.000331731	0.0622	0.0173	8.38E-09	0.0527	0.0091	0.5216
rs1481339	7	124708237	A	G	0.5723	7.44E-06	-0.0479	0.0107	0.5725	0.000199671	-0.0641	0.0172	8.45E-09	-0.0524	0.0091	0.4265
rs1031955	7	124710858	G	C	0.5723	7.45E-06	-0.0479	0.0107	0.5725	0.000199394	-0.0641	0.0172	8.45E-09	-0.0524	0.0091	0.4263
rs9654226	4	164021473	G	A	0.7829	3.88E-07	0.0650	0.0128	0.7748	0.00589181	0.0556	0.0202	8.67E-09	0.0623	0.0108	0.6938
rs2929323	7	124706406	A	G	0.5722	7.65E-06	-0.0478	0.0107	0.5723	0.000199397	-0.0641	0.0172	8.70E-09	-0.0523	0.0091	0.4244
rs9654227	4	164021565	A	G	0.7829	3.90E-07	0.0650	0.0128	0.7748	0.00589951	0.0556	0.0202	8.72E-09	0.0623	0.0108	0.6938
rs11212610	11	108274593	T	C	0.4053	6.84E-06	-0.0487	0.0108	0.3974	0.00023679	-0.0636	0.0173	8.72E-09	-0.0528	0.0092	0.4643
rs2402763	7	124709732	A	G	0.5724	7.66E-06	-0.0478	0.0107	0.5725	0.000200482	-0.0640	0.0172	8.74E-09	-0.0523	0.0091	0.4252
rs4691070	4	164021830	G	A	0.7828	3.95E-07	0.0650	0.0128	0.7748	0.00590984	0.0556	0.0202	8.85E-09	0.0623	0.0108	0.6944
rs6010620	20	62309839	A	G	0.2821	3.85E-07	-0.0599	0.0118	0.2831	0.00616117	-0.0510	0.0186	8.98E-09	-0.0574	0.0100	0.6887
rs7129816	11	108308510	G	A	0.3878	5.30E-06	-0.0498	0.0109	0.3810	0.00034385	-0.0628	0.0175	8.98E-09	-0.0534	0.0093	0.5324
rs4691893	4	164022111	A	G	0.7828	4.02E-07	0.0650	0.0128	0.7747	0.00593558	0.0555	0.0202	9.02E-09	0.0623	0.0108	0.6946
rs660429	11	108181511	A	C	0.4127	1.11E-05	-0.0474	0.0108	0.4049	0.000127294	-0.0662	0.0173	9.03E-09	-0.0527	0.0092	0.3592
rs635736	7	124758040	G	T	0.4212	5.44E-06	0.0489	0.0108	0.4208	0.000334955	0.0622	0.0173	9.12E-09	0.0526	0.0092	0.5176
rs11212619	11	108289167	A	G	0.4053	7.00E-06	-0.0486	0.0108	0.3974	0.000244206	-0.0635	0.0173	9.15E-09	-0.0528	0.0092	0.4668
rs2874185	4	164022341	A	G	0.7827	4.08E-07	0.0649	0.0128	0.7747	0.00594992	0.0555	0.0202	9.18E-09	0.0623	0.0108	0.6952
rs28840093	4	164022385	T	C	0.7827	4.08E-07	0.0649	0.0128	0.7747	0.00595397	0.0555	0.0202	9.19E-09	0.0623	0.0108	0.6951
rs10431060	11	108288228	A	C	0.4053	7.02E-06	-0.0486	0.0108	0.3974	0.000244651	-0.0635	0.0173	9.20E-09	-0.0528	0.0092	0.4668
rs1481338	7	124707944	C	T	0.5721	7.84E-06	-0.0478	0.0107	0.5722	0.000208567	-0.0638	0.0172	9.25E-09	-0.0522	0.0091	0.4288
rs2949802	7	124706366	C	T	0.5721	7.85E-06	-0.0478	0.0107	0.5722	0.00020857	-0.0638	0.0172	9.25E-09	-0.0522	0.0091	0.4287
rs11212626	11	108298263	G	A	0.3871	4.90E-06	-0.0500	0.0109	0.3801	0.000395661	-0.0621	0.0175	9.27E-09	-0.0534	0.0093	0.5592
rs2929320	7	124702667	A	G	0.5722	7.90E-06	-0.0478	0.0107	0.5723	0.000207088	-0.0639	0.0172	9.27E-09	-0.0522	0.0091	0.4274
rs6466989	7	124690963	A	G	0.5722	7.90E-06	-0.0478	0.0107	0.5724	0.000207478	-0.0639	0.0172	9.29E-09	-0.0522	0.0091	0.4272
rs10275296	7	124681292	T	A	0.5722	7.90E-06	-0.0478	0.0107	0.5724	0.000207684	-0.0639	0.0172	9.30E-09	-0.0522	0.0091	0.4273
rs2421774	3	169455130	G	A	0.1866	6.28E-06	-0.0658	0.0146	0.1847	0.000283001	-0.0854	0.0235	9.32E-09	-0.0712	0.0124	0.4802
rs227093	11	108233939	T	A	0.4065	7.77E-06	-0.0483	0.0108	0.3986	0.000217088	-0.0639	0.0173	9.32E-09	-0.0526	0.0092	0.4441
rs11212542	11	108053887	T	A	0.3923	8.59E-06	-0.0494	0.0111	0.3847	0.000187607	-0.0667	0.0179	9.36E-09	-0.0542	0.0094	0.4123
rs56345976	5	1276873	G	A	0.3100	1.70E-09	0.0688	0.0114	0.3027	0.232102	0.0218	0.0182	9.42E-09	0.0556	0.0097	0.0294
rs75791754	7	124464917	C	T	0.5032	1.40E-05	0.0465	0.0107	0.4997	9.77E-05	0.0664	0.0170	9.42E-09	0.0521	0.0091	0.3248
rs227053	11	108226855	A	T	0.4064	7.40E-06	-0.0484	0.0108	0.3984	0.000237998	-0.0635	0.0173	9.52E-09	-0.0526	0.0092	0.4596
rs3781868	11	108059569	T	G	0.4170	1.10E-05	-0.0475	0.0108	0.4095	0.000137773	-0.0659	0.0173	9.54E-09	-0.0526	0.0092	0.3667
rs2968867	7	124703259	T	A	0.5720	8.11E-06	-0.0477	0.0107	0.5721	0.000207722	-0.0639	0.0172	9.56E-09	-0.0522	0.0091	0.4260
rs720615	7	124452706	C	T	0.5034	1.41E-05	0.0465	0.0107	0.4997	9.93E-05	0.0663	0.0170	9.57E-09	0.0521	0.0091	0.3256
rs1481336	7	124696739	G	C	0.5722	8.14E-06	-0.0477	0.0107	0.5724	0.000206957	-0.0639	0.0172	9.58E-09	-0.0522	0.0091	0.4249
rs4272297	7	124692962	C	G	0.5722	8.15E-06	-0.0477	0.0107	0.5724	0.000206914	-0.0639	0.0172	9.58E-09	-0.0522	0.0091	0.4249
rs6466990	7	124691512	C	T	0.5722	8.15E-06	-0.0477	0.0107	0.5724	0.000206968	-0.0639	0.0172	9.58E-09	-0.0522	0.0091	0.4249
rs1600741	7	124692292	A	G	0.5722	8.15E-06	-0.0477	0.0107	0.5724	0.000206946	-0.0639	0.0172	9.58E-09	-0.0522	0.0091	0.4249
rs10954066	7	124688293	G	A	0.5722	8.15E-06	-0.0477	0.0107	0.5724	0.000207024	-0.0639	0.0172	9.59E-09	-0.0522	0.0091	0.4249
rs1852171	7	124687399	G	A	0.5722	8.15E-06	-0.0477	0.0107	0.5724	0.000207026	-0.0639	0.0172	9.59E-09	-0.0522	0.0091	0.4249
rs6959632	7	124691046	A	T	0.5722	8.15E-06	-0.0477	0.0107	0.5724	0.000206976	-0.0639	0.0172	9.59E-09	-0.0522	0.0091	0.4249
rs6975534	7	124686461	G	T	0.5722	8.15E-06	-0.0477	0.0107	0.5724	0.000207069	-0.0639	0.0172	9.59E-09	-0.0522	0.0091	0.4249
rs6975148	7	124686508	A	G	0.5722	8.15E-06	-0.0477	0.0107	0.5724	0.000207067	-0.0639	0.0172	9.59E-09	-0.0522	0.0091	0.4249
rs10269342	7	124693845	G	C	0.5721	8.11E-06	-0.0477	0.0107	0.5722	0.000208645	-0.0639	0.0172	9.60E-09	-0.0522	0.0091	0.4262
rs6977613	7	124681791	G	A	0.5722	8.16E-06	-0.0477	0.0107	0.5723	0.000207142	-0.0639	0.0172	9.60E-09	-0.0522	0.0091	0.4250
rs6948283	7	124679523	T	C	0.5722	8.16E-06	-0.0477	0.0107	0.5723	0.000207194	-0.0639	0.0172	9.60E-09	-0.0522	0.0091	0.4250
rs7804267	7	124680722	C	T	0.5722	8.16E-06	-0.0477	0.0107	0.5723	0.000207152	-0.0639	0.0172	9.60E-09	-0.0522	0.0091	0.4250
rs10954067	7	124688370	A	G	0.5722	8.17E-06	-0.0477	0.0107	0.5723	0.000206684	-0.0639	0.0172	9.60E-09	-0.0522	0.0091	0.4245
rs6466992	7	124692166	G	A	0.5722	8.17E-06	-0.0477	0.0107	0.5723	0.000206599	-0.0639	0.0172	9.60E-09	-0.0522	0.0091	0.4245
rs10270851	7	124689217	C	T	0.5722	8.17E-06	-0.0477	0.0107	0.5723	0.000206661	-0.0639	0.0172	9.60E-09	-0.0522	0.0091	0.4245
rs10241105	7	124689096	A	C	0.5722	8.17E-06	-0.0477	0.0107	0.5723	0.000206661	-0.0639	0.0172	9.60E-09	-0.0522	0.0091	0.4245
rs6952915	7	124685952	T	G	0.5722	8.17E-06	-0.0477	0.0107	0.5723	0.000206722	-0.0639	0.0172	9.61E-09	-0.0522	0.0091	0.4245
rs1525612	7	124684047	G	C	0.5722	8.18E-06	-0.0477	0.0107	0.5723	0.00020673	-0.0639	0.0172	9.61E-09	-0.0522	0.0091	0.4245
rs1026836	7	124683632	A	G	0.5722	8.18E-06	-0.0477	0.0107	0.5723	0.000206754	-0.0639	0.0172	9.61E-09	-0.0522	0.0091	0.4245
rs114598448	3	169454503	T	G	0.1868	6.52E-06	-0.0657	0.0146	0.1849	0.000280422	-0.0855	0.0235	9.62E-09	-0.0712	0.0124	0.4767
rs1871771	7	124679051	G	A	0.5722	8.18E-06	-0.0477	0.0107	0.5723	0.000206868	-0.0639	0.0172	9.62E-09	-0.0522	0.0091	0.4246
rs6466991	7	124691966	T	G	0.5722	8.21E-06	-0.0477	0.0107	0.5723	0.000206229	-0.0639	0.0172	9.64E-09	-0.0522	0.0091	0.4240
rs35929436	7	124701498	C	T	0.5721	8.20E-06	-0.0477	0.0107	0.5723	0.000207292	-0.0639	0.0172	9.66E-09	-0.0522	0.0091	0.4251
rs1871772	7	124678872	G	T	0.5722	8.27E-06	-0.0477	0.0107	0.5723	0.000209181	-0.0639	0.0172	9.82E-09	-0.0521	0.0091	0.4253
rs6466993	7	124700573	T	A	0.5721	8.36E-06	-0.0476	0.0107	0.5723	0.000210286	-0.0638	0.0172	9.97E-09	-0.0521	0.0091	0.4255
rs1383750	7	124700766	A	G	0.5721	8.36E-06	-0.0476	0.0107	0.5723	0.000210232	-0.0638	0.0172	9.97E-09	-0.0521	0.0091	0.4255
rs1383749	7	124700874	A	G	0.5720	8.33E-06	-0.0476	0.0107	0.5721	0.000211756	-0.0638	0.0172	9.98E-09	-0.0521	0.0091	0.4266
rs7943063	11	108336907	C	A	0.3972	3.23E-06	-0.0511	0.0110	0.3904	0.000729005	-0.0593	0.0176	1.00E-08	-0.0534	0.0093	0.6916
rs7806548	7	124698927	G	A	0.5721	8.40E-06	-0.0476	0.0107	0.5722	0.00021086	-0.0638	0.0172	1.00E-08	-0.0521	0.0091	0.4256
rs138101097	11	108246942	G	A	0.5671	1.22E-05	0.0467	0.0107	0.5751	0.00012683	0.0656	0.0171	1.00E-08	0.0520	0.0091	0.3506
rs10789659	11	108255828	C	T	0.4329	1.22E-05	-0.0467	0.0107	0.4249	0.000126797	-0.0656	0.0171	1.00E-08	-0.0520	0.0091	0.3506
rs636161	7	124775544	A	C	0.4194	6.36E-06	0.0487	0.0108	0.4189	0.000325738	0.0625	0.0174	1.06E-08	0.0525	0.0092	0.4996
rs227043	11	108231309	C	A	0.4284	9.80E-06	-0.0475	0.0107	0.4208	0.000187939	-0.0641	0.0172	1.06E-08	-0.0522	0.0091	0.4132
rs6466988	7	124678116	G	A	0.5721	8.74E-06	-0.0475	0.0107	0.5722	0.000217688	-0.0637	0.0172	1.07E-08	-0.0520	0.0091	0.4265
rs2320333	4	164029247	A	T	0.7821	4.45E-07	0.0648	0.0128	0.7744	0.00642209	0.0551	0.0202	1.08E-08	0.0620	0.0108	0.6876
rs936562	4	164087954	A	T	0.7813	4.40E-07	0.0652	0.0129	0.7744	0.00658725	0.0554	0.0204	1.09E-08	0.0624	0.0109	0.6842
rs7934719	11	108341864	C	T	0.4381	3.49E-06	-0.0503	0.0108	0.4301	0.000734275	-0.0587	0.0174	1.09E-08	-0.0526	0.0092	0.6805
rs6977313	7	124681732	C	T	0.5725	9.20E-06	-0.0474	0.0107	0.5725	0.000205626	-0.0640	0.0172	1.09E-08	-0.0520	0.0091	0.4164
rs7395528	11	108056708	A	C	0.4183	1.29E-05	-0.0471	0.0108	0.4109	0.000136108	-0.0660	0.0173	1.12E-08	-0.0523	0.0092	0.3552
rs6466987	7	124677731	C	A	0.5720	9.01E-06	-0.0474	0.0107	0.5721	0.000222144	-0.0636	0.0172	1.13E-08	-0.0519	0.0091	0.4270
rs6968500	7	124431722	G	C	0.4953	1.29E-05	-0.0469	0.0107	0.4998	0.00014097	-0.0652	0.0171	1.14E-08	-0.0520	0.0091	0.3667
rs61068276	7	124804887	C	T	0.5869	5.24E-06	-0.0495	0.0109	0.5868	0.000465087	-0.0615	0.0176	1.15E-08	-0.0528	0.0093	0.5618
rs607260	7	124759848	G	A	0.4204	6.61E-06	0.0485	0.0108	0.4198	0.000345114	0.0621	0.0173	1.15E-08	0.0522	0.0092	0.5065
rs41309367	20	62309554	C	T	0.2742	4.14E-07	-0.0608	0.0120	0.2765	0.00733669	-0.0506	0.0189	1.16E-08	-0.0579	0.0101	0.6517
rs7943203	11	108344081	G	A	0.4395	3.64E-06	-0.0502	0.0108	0.4318	0.000756286	-0.0587	0.0174	1.17E-08	-0.0526	0.0092	0.6819
rs10883961	10	105781532	C	T	0.7245	3.00E-08	-0.0691	0.0125	0.7255	0.0575391	-0.0379	0.0199	1.18E-08	-0.0604	0.0106	0.1853
rs599558	11	108177538	C	T	0.4119	1.35E-05	-0.0470	0.0108	0.4039	0.00013587	-0.0660	0.0173	1.18E-08	-0.0523	0.0092	0.3535
rs12223381	11	108354102	C	T	0.4387	4.13E-06	-0.0503	0.0109	0.4317	0.000665009	-0.0597	0.0175	1.20E-08	-0.0529	0.0093	0.6486
rs11975363	7	124701593	C	T	0.5720	9.06E-06	-0.0474	0.0107	0.5720	0.000238509	-0.0633	0.0172	1.20E-08	-0.0518	0.0091	0.4355
rs371406	11	108221482	A	G	0.4314	1.41E-05	-0.0465	0.0107	0.4232	0.000129258	-0.0657	0.0172	1.20E-08	-0.0519	0.0091	0.3435
rs396552	11	108221483	G	C	0.4314	1.41E-05	-0.0465	0.0107	0.4232	0.000129258	-0.0657	0.0172	1.20E-08	-0.0519	0.0091	0.3435
rs6841345	4	164030273	T	A	0.7819	5.18E-07	0.0644	0.0128	0.7741	0.00623741	0.0553	0.0202	1.21E-08	0.0618	0.0108	0.7042
rs7784616	7	124677194	C	G	0.5720	9.38E-06	-0.0473	0.0107	0.5721	0.000229473	-0.0634	0.0172	1.21E-08	-0.0518	0.0091	0.4284
rs7784614	7	124677191	C	G	0.5720	9.40E-06	-0.0473	0.0107	0.5721	0.000229162	-0.0634	0.0172	1.21E-08	-0.0518	0.0091	0.4281
rs1055263	4	164045822	A	G	0.7816	4.93E-07	0.0646	0.0128	0.7740	0.00658141	0.0550	0.0202	1.22E-08	0.0618	0.0109	0.6900
rs694799	11	108119366	A	G	0.4116	0.0000209	-0.0461	0.0108	0.4037	7.60E-05	-0.0686	0.0173	1.23E-08	-0.0524	0.0092	0.2721
rs6811980	4	164034530	A	T	0.7818	5.28E-07	0.0644	0.0128	0.7740	0.00629312	0.0552	0.0202	1.24E-08	0.0618	0.0108	0.7037
rs5023001	11	108335538	A	T	0.4295	1.19E-05	-0.0474	0.0108	0.4220	0.000173946	-0.0651	0.0173	1.24E-08	-0.0523	0.0092	0.3875
rs227046	11	108229317	A	G	0.4326	1.48E-05	-0.0463	0.0107	0.4246	0.000127409	-0.0656	0.0171	1.24E-08	-0.0517	0.0091	0.3396
rs6536702	4	164028105	G	A	0.7819	5.33E-07	0.0643	0.0128	0.7741	0.00627072	0.0552	0.0202	1.25E-08	0.0617	0.0108	0.7052
rs6466980	7	124648030	C	T	0.5726	8.22E-06	-0.0476	0.0107	0.5733	0.000286036	-0.0625	0.0172	1.25E-08	-0.0517	0.0091	0.4649
rs2853668	5	1300025	G	T	0.3129	9.00E-08	0.0657	0.0123	0.3095	0.0283738	0.0431	0.0197	1.26E-08	0.0594	0.0104	0.3301
rs1404898	7	124694339	G	T	0.5711	7.59E-06	-0.0479	0.0107	0.5712	0.000322443	-0.0621	0.0173	1.26E-08	-0.0518	0.0091	0.4872
rs6466979	7	124648029	T	A	0.5726	8.31E-06	-0.0476	0.0107	0.5733	0.00028592	-0.0625	0.0172	1.26E-08	-0.0517	0.0091	0.4641
rs900047	7	124673373	C	T	0.5709	9.71E-06	-0.0472	0.0107	0.5708	0.000231945	-0.0633	0.0172	1.26E-08	-0.0517	0.0091	0.4287
rs605394	11	108243628	C	T	0.5674	1.49E-05	0.0462	0.0107	0.5754	0.000129416	0.0655	0.0171	1.27E-08	0.0516	0.0091	0.3408
rs170547	11	108244615	T	C	0.4326	1.49E-05	-0.0462	0.0107	0.4246	0.000129427	-0.0655	0.0171	1.27E-08	-0.0516	0.0091	0.3407
rs374443	11	108221665	C	G	0.4326	1.50E-05	-0.0462	0.0107	0.4246	0.000129453	-0.0655	0.0171	1.27E-08	-0.0516	0.0091	0.3406
rs10749918	11	108354874	C	G	0.4392	3.96E-06	-0.0505	0.0109	0.4322	0.00075273	-0.0592	0.0176	1.28E-08	-0.0529	0.0093	0.6724
rs227090	11	108241349	G	T	0.4326	1.49E-05	-0.0462	0.0107	0.4246	0.00012993	-0.0655	0.0171	1.28E-08	-0.0516	0.0091	0.3410
rs606229	7	124772857	T	C	0.4193	7.16E-06	0.0484	0.0108	0.4185	0.000355424	0.0621	0.0174	1.29E-08	0.0522	0.0092	0.5033
rs227054	11	108257943	A	G	0.4329	1.38E-05	-0.0464	0.0107	0.4250	0.000147561	-0.0650	0.0171	1.29E-08	-0.0516	0.0091	0.3595
rs641605	11	108101919	C	T	0.4124	0.0000166	-0.0466	0.0108	0.4050	0.000113704	-0.0668	0.0173	1.29E-08	-0.0522	0.0092	0.3236
rs1463555	4	164049448	T	A	0.7818	5.23E-07	0.0645	0.0129	0.7744	0.00661553	0.0550	0.0203	1.30E-08	0.0618	0.0109	0.6934
rs227075	11	108218196	T	C	0.4326	1.51E-05	-0.0462	0.0107	0.4246	0.000130739	-0.0655	0.0171	1.30E-08	-0.0516	0.0091	0.3411
rs651869	7	124769543	G	A	0.4200	7.34E-06	0.0482	0.0108	0.4193	0.0003517	0.0620	0.0173	1.31E-08	0.0520	0.0091	0.5008
rs636721	7	124768784	A	G	0.4200	7.34E-06	0.0482	0.0108	0.4193	0.00035195	0.0620	0.0173	1.31E-08	0.0520	0.0091	0.5009
rs1904971	7	124669695	T	C	0.5719	9.28E-06	-0.0473	0.0107	0.5720	0.000258086	-0.0629	0.0172	1.31E-08	-0.0516	0.0091	0.4442
rs1904972	7	124669687	T	C	0.5719	9.28E-06	-0.0473	0.0107	0.5720	0.000258086	-0.0629	0.0172	1.31E-08	-0.0516	0.0091	0.4442
rs9971120	10	105770313	T	C	0.7236	5.49E-08	-0.0675	0.0124	0.7243	0.0418241	-0.0403	0.0198	1.32E-08	-0.0598	0.0105	0.2461
rs8114049	20	62310806	C	T	0.2758	4.27E-07	-0.0605	0.0120	0.2764	0.00808686	-0.0500	0.0189	1.32E-08	-0.0575	0.0101	0.6396
rs6835785	4	164056002	A	G	0.7814	5.25E-07	0.0645	0.0128	0.7739	0.00671386	0.0549	0.0202	1.32E-08	0.0617	0.0109	0.6903
rs227055	11	108261261	G	A	0.4308	1.35E-05	-0.0467	0.0107	0.4229	0.000157094	-0.0649	0.0172	1.32E-08	-0.0518	0.0091	0.3684
rs651332	7	124804423	A	G	0.4119	5.07E-06	0.0496	0.0109	0.4118	0.00057758	0.0605	0.0176	1.33E-08	0.0526	0.0093	0.5973
rs652541	11	108226025	A	G	0.4329	1.54E-05	-0.0462	0.0107	0.4249	0.000131184	-0.0655	0.0171	1.33E-08	-0.0516	0.0091	0.3403
rs648619	7	124803868	A	G	0.4119	5.07E-06	0.0496	0.0109	0.4118	0.00057884	0.0605	0.0176	1.34E-08	0.0526	0.0093	0.5976
rs1728929	7	124808930	A	G	0.4118	5.15E-06	0.0496	0.0109	0.4117	0.000568562	0.0606	0.0176	1.34E-08	0.0526	0.0093	0.5935
rs1728930	7	124809310	A	G	0.4118	5.16E-06	0.0496	0.0109	0.4117	0.000568049	0.0606	0.0176	1.34E-08	0.0526	0.0093	0.5932
rs2968865	7	124810399	A	G	0.4117	5.19E-06	0.0495	0.0109	0.4117	0.000567021	0.0606	0.0176	1.34E-08	0.0526	0.0093	0.5925
rs684345	7	124771680	T	A	0.4200	7.54E-06	0.0482	0.0108	0.4193	0.000352528	0.0620	0.0173	1.35E-08	0.0520	0.0091	0.4992
rs4691895	4	164048199	G	C	0.7815	5.65E-07	0.0642	0.0128	0.7738	0.00645517	0.0551	0.0202	1.36E-08	0.0616	0.0109	0.7035
rs34684357	7	124701764	C	A	0.5714	1.00E-05	-0.0473	0.0107	0.5715	0.000245422	-0.0632	0.0172	1.36E-08	-0.0517	0.0091	0.4332
rs201372283	7	124371341	C	T	0.5196	0.0002079	-0.0402	0.0108	0.5134	1.72E-06	-0.0820	0.0171	1.37E-08	-0.0520	0.0092	0.0396
rs172894	11	108262090	C	A	0.4301	1.35E-05	-0.0467	0.0107	0.4224	0.000166467	-0.0647	0.0172	1.38E-08	-0.0517	0.0091	0.3753
rs4623864	11	108051300	A	G	0.4206	1.58E-05	-0.0465	0.0108	0.4133	0.000133929	-0.0659	0.0173	1.39E-08	-0.0519	0.0091	0.3404
rs36200139	7	124619698	G	A	0.5702	9.98E-06	-0.0472	0.0107	0.5708	0.000253636	-0.0630	0.0172	1.40E-08	-0.0516	0.0091	0.4364
rs13234368	7	124676054	A	C	0.5718	1.03E-05	-0.0471	0.0107	0.5719	0.000245003	-0.0631	0.0172	1.40E-08	-0.0515	0.0091	0.4306
rs6829366	4	164054971	G	T	0.7813	5.77E-07	0.0642	0.0128	0.7737	0.00656834	0.0550	0.0202	1.41E-08	0.0616	0.0109	0.7015
rs28491848	11	108331481	C	T	0.3999	5.84E-06	-0.0495	0.0109	0.3924	0.000527249	-0.0605	0.0175	1.41E-08	-0.0526	0.0093	0.5923
rs13234634	7	124676033	G	A	0.5717	1.02E-05	-0.0471	0.0107	0.5717	0.000247186	-0.0631	0.0172	1.41E-08	-0.0515	0.0091	0.4319
rs1893812	11	108054500	T	C	0.4202	0.000016	-0.0465	0.0108	0.4128	0.00013359	-0.0660	0.0173	1.41E-08	-0.0519	0.0091	0.3390
rs10081336	7	124575945	A	G	0.5714	8.82E-06	-0.0474	0.0107	0.5715	0.000308048	-0.0621	0.0172	1.43E-08	-0.0515	0.0091	0.4701
rs1871774	7	124674898	A	G	0.5719	1.01E-05	-0.0471	0.0107	0.5720	0.000257466	-0.0629	0.0172	1.43E-08	-0.0515	0.0091	0.4382
rs1351471	7	124672015	A	T	0.5719	1.01E-05	-0.0471	0.0107	0.5720	0.00025765	-0.0629	0.0172	1.43E-08	-0.0515	0.0091	0.4381
rs4295216	4	164094570	C	A	0.7803	5.21E-07	0.0650	0.0130	0.7732	0.00734617	0.0547	0.0204	1.44E-08	0.0621	0.0110	0.6727
rs3903522	7	124668142	G	A	0.5719	1.01E-05	-0.0471	0.0107	0.5720	0.000257821	-0.0629	0.0172	1.44E-08	-0.0515	0.0091	0.4381
rs9691875	7	124675705	A	T	0.5718	1.05E-05	-0.0470	0.0107	0.5719	0.000245079	-0.0631	0.0172	1.44E-08	-0.0515	0.0091	0.4290
rs1850730	11	108051112	C	T	0.4207	0.0000163	-0.0464	0.0108	0.4133	0.000133455	-0.0659	0.0173	1.44E-08	-0.0518	0.0091	0.3376
rs228590	11	108096141	A	G	0.4126	0.0000202	-0.0461	0.0108	0.4053	9.85E-05	-0.0674	0.0173	1.44E-08	-0.0521	0.0092	0.2985
rs77560661	3	169473465	T	C	0.0892	3.12E-07	0.0959	0.0187	0.0896	0.0117548	0.0749	0.0297	1.45E-08	0.0899	0.0159	0.5508
rs2219953	7	124671915	A	C	0.5718	1.02E-05	-0.0471	0.0107	0.5718	0.000260047	-0.0628	0.0172	1.45E-08	-0.0515	0.0091	0.4390
rs1026837	7	124673079	C	T	0.5718	1.02E-05	-0.0471	0.0107	0.5718	0.000260002	-0.0628	0.0172	1.45E-08	-0.0515	0.0091	0.4389
rs9641759	7	124666210	C	T	0.5719	1.02E-05	-0.0471	0.0107	0.5720	0.000258506	-0.0629	0.0172	1.45E-08	-0.0515	0.0091	0.4379
rs7943607	11	108337137	G	C	0.4300	1.31E-05	-0.0473	0.0108	0.4223	0.000184979	-0.0650	0.0174	1.45E-08	-0.0522	0.0092	0.3884
rs228591	11	108097333	A	G	0.4126	0.0000202	-0.0461	0.0108	0.4053	9.98E-05	-0.0674	0.0173	1.45E-08	-0.0521	0.0092	0.2996
rs2170354	7	124665919	G	A	0.5719	1.02E-05	-0.0471	0.0107	0.5720	0.000258315	-0.0629	0.0172	1.46E-08	-0.0515	0.0091	0.4376
rs2127972	7	124665545	A	T	0.5719	1.03E-05	-0.0471	0.0107	0.5720	0.000258543	-0.0629	0.0172	1.46E-08	-0.0515	0.0091	0.4376
rs1871773	7	124674939	A	G	0.5705	1.12E-05	-0.0469	0.0107	0.5704	0.000229122	-0.0634	0.0172	1.46E-08	-0.0515	0.0091	0.4170
rs723444	7	124659224	G	A	0.5709	8.65E-06	-0.0475	0.0107	0.5708	0.000328808	-0.0618	0.0172	1.47E-08	-0.0515	0.0091	0.4804
rs36198938	7	124619785	T	A	0.5701	1.03E-05	-0.0471	0.0107	0.5706	0.000258955	-0.0629	0.0172	1.47E-08	-0.0515	0.0091	0.4370
rs7942014	11	108326174	G	C	0.4305	1.42E-05	-0.0468	0.0108	0.4228	0.000167896	-0.0650	0.0173	1.47E-08	-0.0518	0.0091	0.3725
rs599406	11	108118234	T	A	0.4128	0.0000173	-0.0465	0.0108	0.4052	0.000127184	-0.0663	0.0173	1.47E-08	-0.0520	0.0092	0.3325
rs9667658	11	108276091	C	G	0.5699	1.41E-05	0.0466	0.0107	0.5777	0.000172265	0.0646	0.0172	1.48E-08	0.0516	0.0091	0.3767
rs6967887	7	124609490	G	A	0.5723	8.99E-06	-0.0474	0.0107	0.5724	0.000317107	-0.0620	0.0172	1.49E-08	-0.0514	0.0091	0.4732
rs57569363	7	124662457	T	C	0.5719	1.04E-05	-0.0471	0.0107	0.5720	0.000259877	-0.0628	0.0172	1.49E-08	-0.0514	0.0091	0.4375
rs1904973	7	124669547	G	A	0.5719	1.04E-05	-0.0471	0.0107	0.5720	0.000258116	-0.0629	0.0172	1.49E-08	-0.0514	0.0091	0.4363
rs1481337	7	124667796	G	A	0.5719	1.04E-05	-0.0471	0.0107	0.5720	0.000258179	-0.0629	0.0172	1.49E-08	-0.0514	0.0091	0.4363
rs12534466	7	124668423	T	C	0.5719	1.04E-05	-0.0471	0.0107	0.5720	0.000257929	-0.0629	0.0172	1.49E-08	-0.0514	0.0091	0.4361
rs3903521	7	124668184	A	G	0.5719	1.04E-05	-0.0471	0.0107	0.5720	0.000257925	-0.0629	0.0172	1.49E-08	-0.0514	0.0091	0.4361
rs3900363	7	124667961	C	A	0.5719	1.04E-05	-0.0471	0.0107	0.5720	0.00025796	-0.0629	0.0172	1.49E-08	-0.0514	0.0091	0.4361
rs3903523	7	124668032	A	G	0.5719	1.04E-05	-0.0471	0.0107	0.5720	0.00025796	-0.0629	0.0172	1.49E-08	-0.0514	0.0091	0.4361
rs6945951	7	124667200	T	C	0.5719	1.05E-05	-0.0471	0.0107	0.5720	0.00025813	-0.0629	0.0172	1.49E-08	-0.0514	0.0091	0.4360
rs2086505	7	124664157	A	T	0.5718	1.04E-05	-0.0471	0.0107	0.5718	0.000261645	-0.0628	0.0172	1.50E-08	-0.0514	0.0091	0.4384
rs4754301	11	108048541	G	A	0.4210	0.0000169	-0.0463	0.0108	0.4137	0.000134439	-0.0659	0.0173	1.50E-08	-0.0517	0.0091	0.3365
rs625120	11	108095220	A	G	0.4127	0.0000219	-0.0459	0.0108	0.4054	9.26E-05	-0.0677	0.0173	1.50E-08	-0.0520	0.0092	0.2880
rs1994024	7	124660845	A	G	0.5719	1.05E-05	-0.0470	0.0107	0.5720	0.000261249	-0.0628	0.0172	1.51E-08	-0.0514	0.0091	0.4375
rs6589008	11	108041897	A	G	0.4221	0.0000168	-0.0462	0.0107	0.4146	0.000136157	-0.0657	0.0172	1.51E-08	-0.0516	0.0091	0.3369
rs10081375	7	124573175	A	G	0.5726	8.76E-06	-0.0475	0.0107	0.5728	0.000336962	-0.0617	0.0172	1.52E-08	-0.0514	0.0091	0.4849
rs10081265	7	124573188	C	T	0.5726	8.76E-06	-0.0475	0.0107	0.5728	0.000336962	-0.0617	0.0172	1.52E-08	-0.0514	0.0091	0.4849
rs1026839	7	124672599	T	C	0.5719	1.07E-05	-0.0470	0.0107	0.5719	0.00025786	-0.0629	0.0172	1.52E-08	-0.0514	0.0091	0.4348
rs7110127	11	108329125	A	G	0.4298	1.45E-05	-0.0467	0.0108	0.4221	0.000170831	-0.0649	0.0173	1.52E-08	-0.0518	0.0091	0.3732
rs11212635	11	108310702	T	A	0.5701	1.46E-05	0.0466	0.0108	0.5778	0.000168798	0.0648	0.0172	1.52E-08	0.0517	0.0091	0.3717
rs7128148	11	108320347	G	T	0.4298	1.47E-05	-0.0467	0.0108	0.4221	0.000168667	-0.0649	0.0172	1.52E-08	-0.0517	0.0091	0.3712
rs425538	11	108219339	C	A	0.4324	0.0000175	-0.0459	0.0107	0.4244	0.000130385	-0.0655	0.0171	1.52E-08	-0.0514	0.0091	0.3324
rs4753842	11	108311606	G	C	0.3974	4.84E-06	-0.0498	0.0109	0.3904	0.000734311	-0.0588	0.0174	1.53E-08	-0.0523	0.0092	0.6623
rs1994025	7	124663859	A	G	0.5719	1.07E-05	-0.0470	0.0107	0.5720	0.000259462	-0.0628	0.0172	1.53E-08	-0.0514	0.0091	0.4354
rs6964090	7	124667116	G	A	0.5719	1.08E-05	-0.0470	0.0107	0.5720	0.00025805	-0.0629	0.0172	1.53E-08	-0.0514	0.0091	0.4342
rs10890830	11	108249210	G	A	0.4300	1.44E-05	-0.0465	0.0107	0.4218	0.00017508	-0.0644	0.0172	1.53E-08	-0.0515	0.0091	0.3771
rs12796446	11	108329050	T	C	0.5701	1.46E-05	0.0467	0.0108	0.5779	0.000170317	0.0649	0.0173	1.53E-08	0.0518	0.0091	0.3724
rs4754324	11	108325448	G	A	0.4299	1.46E-05	-0.0467	0.0108	0.4221	0.000170319	-0.0649	0.0173	1.53E-08	-0.0518	0.0091	0.3724
rs147493677	11	108320006	G	A	0.4298	1.47E-05	-0.0467	0.0108	0.4221	0.000168734	-0.0649	0.0172	1.53E-08	-0.0517	0.0091	0.3712
rs138390555	11	108320017	G	A	0.4298	1.47E-05	-0.0467	0.0108	0.4221	0.00016875	-0.0649	0.0172	1.53E-08	-0.0517	0.0091	0.3712
rs600931	11	108117335	C	T	0.4126	0.0000185	-0.0463	0.0108	0.4049	0.000121104	-0.0665	0.0173	1.53E-08	-0.0520	0.0092	0.3239
rs10228686	7	124663086	G	A	0.5719	1.07E-05	-0.0470	0.0107	0.5720	0.000259842	-0.0628	0.0172	1.54E-08	-0.0514	0.0091	0.4353
rs12055904	7	124662864	C	T	0.5719	1.08E-05	-0.0470	0.0107	0.5720	0.000259861	-0.0628	0.0172	1.54E-08	-0.0514	0.0091	0.4352
rs6589019	11	108324961	T	C	0.4299	1.46E-05	-0.0467	0.0108	0.4221	0.000170485	-0.0649	0.0173	1.54E-08	-0.0517	0.0091	0.3724
rs6589017	11	108308504	A	G	0.4299	1.47E-05	-0.0466	0.0108	0.4222	0.000169716	-0.0648	0.0172	1.54E-08	-0.0517	0.0091	0.3719
rs1583598	11	108305989	G	A	0.4299	1.47E-05	-0.0466	0.0108	0.4222	0.000169183	-0.0648	0.0172	1.54E-08	-0.0517	0.0091	0.3714
rs10789662	11	108308175	G	A	0.3974	4.91E-06	-0.0497	0.0109	0.3904	0.000735505	-0.0587	0.0174	1.55E-08	-0.0522	0.0092	0.6614
rs59253740	7	124662511	A	G	0.5719	1.08E-05	-0.0470	0.0107	0.5720	0.000260144	-0.0628	0.0172	1.55E-08	-0.0514	0.0091	0.4351
rs147992152	11	108320094	A	G	0.4299	1.44E-05	-0.0467	0.0108	0.4222	0.000175861	-0.0647	0.0173	1.55E-08	-0.0517	0.0091	0.3766
rs672066	7	124792237	G	A	0.4116	5.11E-06	0.0495	0.0109	0.4122	0.000700434	0.0595	0.0175	1.57E-08	0.0522	0.0092	0.6294
rs723443	7	124659301	A	T	0.5719	1.09E-05	-0.0470	0.0107	0.5720	0.000262122	-0.0628	0.0172	1.57E-08	-0.0513	0.0091	0.4356
rs7806530	7	124659884	T	C	0.5719	1.09E-05	-0.0470	0.0107	0.5720	0.000262126	-0.0628	0.0172	1.57E-08	-0.0513	0.0091	0.4356
rs7787605	7	124659982	A	G	0.5719	1.09E-05	-0.0470	0.0107	0.5720	0.000261916	-0.0628	0.0172	1.57E-08	-0.0513	0.0091	0.4354
rs10466557	11	108295645	C	T	0.4299	1.51E-05	-0.0465	0.0107	0.4222	0.000168671	-0.0647	0.0172	1.57E-08	-0.0516	0.0091	0.3698
rs11212637	11	108311989	G	A	0.3974	5.00E-06	-0.0497	0.0109	0.3904	0.000732682	-0.0588	0.0174	1.58E-08	-0.0522	0.0092	0.6593
rs11212638	11	108312080	T	C	0.3974	5.00E-06	-0.0497	0.0109	0.3904	0.000732206	-0.0588	0.0174	1.58E-08	-0.0522	0.0092	0.6592
rs11212636	11	108311965	G	A	0.3974	5.00E-06	-0.0497	0.0109	0.3904	0.000732495	-0.0588	0.0174	1.58E-08	-0.0522	0.0092	0.6593
rs2017928	7	124672323	A	G	0.5723	1.02E-05	-0.0471	0.0107	0.5722	0.000286451	-0.0624	0.0172	1.58E-08	-0.0514	0.0091	0.4518
rs1471573	7	124650943	T	C	0.5722	1.06E-05	-0.0470	0.0107	0.5721	0.000273284	-0.0626	0.0172	1.58E-08	-0.0513	0.0091	0.4427
rs6960622	7	124654080	G	A	0.5719	1.07E-05	-0.0470	0.0107	0.5720	0.00026896	-0.0627	0.0172	1.58E-08	-0.0513	0.0091	0.4400
rs7794959	7	124649139	C	T	0.5719	1.07E-05	-0.0470	0.0107	0.5720	0.000269011	-0.0627	0.0172	1.58E-08	-0.0513	0.0091	0.4400
rs7779244	7	124652930	G	A	0.5719	1.07E-05	-0.0470	0.0107	0.5720	0.00026896	-0.0627	0.0172	1.58E-08	-0.0513	0.0091	0.4400
rs6942997	7	124648479	T	C	0.5719	1.07E-05	-0.0470	0.0107	0.5720	0.00026902	-0.0627	0.0172	1.58E-08	-0.0513	0.0091	0.4400
rs1471569	7	124650721	A	G	0.5719	1.07E-05	-0.0470	0.0107	0.5720	0.000268937	-0.0627	0.0172	1.58E-08	-0.0513	0.0091	0.4399
rs10789661	11	108301001	A	G	0.4297	1.51E-05	-0.0465	0.0107	0.4219	0.000169721	-0.0647	0.0172	1.58E-08	-0.0516	0.0091	0.3706
rs792627	7	124817906	G	A	0.4110	6.00E-06	0.0492	0.0109	0.4112	0.000578151	0.0606	0.0176	1.59E-08	0.0523	0.0093	0.5828
rs228598	11	108107497	T	G	0.4127	0.0000185	-0.0463	0.0108	0.4050	0.000127989	-0.0663	0.0173	1.59E-08	-0.0519	0.0092	0.3294
rs4287962	4	164017760	A	G	0.7835	2.89E-07	0.0659	0.0128	0.7755	0.10591	0.0311	0.0192	1.60E-08	0.0579	0.0102	0.7330
rs1600739	7	124639606	C	T	0.5718	1.02E-05	-0.0471	0.0107	0.5720	0.00029347	-0.0622	0.0172	1.60E-08	-0.0513	0.0091	0.4550
rs10254199	7	124655116	C	T	0.5718	1.07E-05	-0.0470	0.0107	0.5719	0.000271504	-0.0626	0.0172	1.60E-08	-0.0513	0.0091	0.4410
rs9969187	7	124661472	T	C	0.5720	1.11E-05	-0.0469	0.0107	0.5720	0.00026304	-0.0628	0.0172	1.60E-08	-0.0513	0.0091	0.4350
rs7127490	11	108286758	T	C	0.4300	1.53E-05	-0.0464	0.0107	0.4222	0.000168528	-0.0647	0.0172	1.60E-08	-0.0515	0.0091	0.3689
rs589823	7	124761386	A	C	0.4202	8.00E-06	0.0480	0.0108	0.4199	0.000410012	0.0613	0.0173	1.62E-08	0.0517	0.0091	0.5161
rs10270051	7	124649393	T	C	0.5719	1.10E-05	-0.0469	0.0107	0.5720	0.000269128	-0.0627	0.0172	1.62E-08	-0.0513	0.0091	0.4384
rs10270055	7	124649406	T	G	0.5719	1.10E-05	-0.0469	0.0107	0.5720	0.000268963	-0.0627	0.0172	1.62E-08	-0.0513	0.0091	0.4383
rs1525614	7	124658600	C	G	0.5719	1.10E-05	-0.0469	0.0107	0.5720	0.000267584	-0.0627	0.0172	1.62E-08	-0.0513	0.0091	0.4376
rs12792979	11	108335378	C	T	0.5704	1.50E-05	0.0468	0.0108	0.5779	0.000176596	0.0650	0.0173	1.62E-08	0.0519	0.0092	0.3746
rs75005171	11	108288292	A	C	0.4173	0.0000175	-0.0465	0.0108	0.4105	0.000141818	-0.0660	0.0174	1.62E-08	-0.0519	0.0092	0.3407
rs80348089	11	108288291	C	A	0.4173	0.0000175	-0.0465	0.0108	0.4105	0.000141818	-0.0660	0.0174	1.62E-08	-0.0519	0.0092	0.3407
rs7913841	10	105739064	C	T	0.7206	6.73E-08	-0.0668	0.0124	0.7217	0.0427503	-0.0399	0.0197	1.63E-08	-0.0592	0.0105	0.2503
rs12779749	10	105740846	G	A	0.7206	6.73E-08	-0.0668	0.0124	0.7217	0.042786	-0.0399	0.0197	1.63E-08	-0.0592	0.0105	0.2502
rs10500098	7	124658055	C	G	0.5719	1.10E-05	-0.0469	0.0107	0.5720	0.000269126	-0.0627	0.0172	1.63E-08	-0.0513	0.0091	0.4381
rs7794538	7	124648850	C	T	0.5719	1.10E-05	-0.0469	0.0107	0.5720	0.000269244	-0.0627	0.0172	1.63E-08	-0.0513	0.0091	0.4382
rs10274384	7	124650437	T	A	0.5719	1.10E-05	-0.0469	0.0107	0.5720	0.000269251	-0.0627	0.0172	1.63E-08	-0.0513	0.0091	0.4382
rs7811203	7	124653374	T	C	0.5719	1.10E-05	-0.0469	0.0107	0.5720	0.000269192	-0.0627	0.0172	1.63E-08	-0.0513	0.0091	0.4381
rs7776821	7	124657504	C	T	0.5719	1.10E-05	-0.0469	0.0107	0.5720	0.000268936	-0.0627	0.0172	1.63E-08	-0.0513	0.0091	0.4379
rs7799712	7	124649717	G	C	0.5719	1.10E-05	-0.0469	0.0107	0.5720	0.000269064	-0.0627	0.0172	1.63E-08	-0.0513	0.0091	0.4380
rs13224820	7	124655399	G	T	0.5719	1.10E-05	-0.0469	0.0107	0.5720	0.000268981	-0.0627	0.0172	1.63E-08	-0.0513	0.0091	0.4380
rs9640828	7	124655481	A	C	0.5719	1.10E-05	-0.0469	0.0107	0.5720	0.000268981	-0.0627	0.0172	1.63E-08	-0.0513	0.0091	0.4380
rs1525618	7	124654706	G	A	0.5719	1.10E-05	-0.0469	0.0107	0.5720	0.000269024	-0.0627	0.0172	1.63E-08	-0.0513	0.0091	0.4380
rs1525619	7	124654541	T	A	0.5719	1.10E-05	-0.0469	0.0107	0.5720	0.000269024	-0.0627	0.0172	1.63E-08	-0.0513	0.0091	0.4380
rs7799771	7	124649937	C	A	0.5719	1.10E-05	-0.0469	0.0107	0.5720	0.000269064	-0.0627	0.0172	1.63E-08	-0.0513	0.0091	0.4380
rs6466982	7	124656788	G	A	0.5719	1.10E-05	-0.0469	0.0107	0.5720	0.000268959	-0.0627	0.0172	1.63E-08	-0.0513	0.0091	0.4379
rs6957525	7	124656377	T	C	0.5719	1.10E-05	-0.0469	0.0107	0.5720	0.000268976	-0.0627	0.0172	1.63E-08	-0.0513	0.0091	0.4380
rs7794565	7	124648968	A	C	0.5719	1.10E-05	-0.0469	0.0107	0.5720	0.000269057	-0.0627	0.0172	1.63E-08	-0.0513	0.0091	0.4380
rs10274513	7	124650537	T	C	0.5719	1.10E-05	-0.0469	0.0107	0.5720	0.000269005	-0.0627	0.0172	1.63E-08	-0.0513	0.0091	0.4380
rs10258873	7	124650489	G	A	0.5719	1.10E-05	-0.0469	0.0107	0.5720	0.000269064	-0.0627	0.0172	1.63E-08	-0.0513	0.0091	0.4380
rs7792654	7	124653637	A	G	0.5719	1.10E-05	-0.0469	0.0107	0.5720	0.000269005	-0.0627	0.0172	1.63E-08	-0.0513	0.0091	0.4380
rs1471571	7	124650874	C	G	0.5719	1.10E-05	-0.0469	0.0107	0.5720	0.000269005	-0.0627	0.0172	1.63E-08	-0.0513	0.0091	0.4380
rs4507709	7	124651533	C	T	0.5719	1.10E-05	-0.0469	0.0107	0.5720	0.000269005	-0.0627	0.0172	1.63E-08	-0.0513	0.0091	0.4380
rs7792731	7	124653436	G	T	0.5719	1.10E-05	-0.0469	0.0107	0.5720	0.000269005	-0.0627	0.0172	1.63E-08	-0.0513	0.0091	0.4380
rs1481343	7	124652271	T	C	0.5719	1.10E-05	-0.0469	0.0107	0.5720	0.000269	-0.0627	0.0172	1.63E-08	-0.0513	0.0091	0.4379
rs7120845	11	108313629	A	C	0.4299	1.52E-05	-0.0465	0.0108	0.4221	0.000174457	-0.0647	0.0172	1.63E-08	-0.0516	0.0091	0.3727
rs11212640	11	108313339	A	C	0.4299	1.52E-05	-0.0465	0.0108	0.4221	0.000174287	-0.0647	0.0172	1.63E-08	-0.0516	0.0091	0.3725
rs11191890	10	105744423	C	T	0.7205	6.48E-08	-0.0669	0.0124	0.7216	0.0441605	-0.0397	0.0197	1.64E-08	-0.0592	0.0105	0.2444
rs10252096	7	124608784	G	A	0.5721	1.07E-05	-0.0470	0.0107	0.5722	0.000282906	-0.0624	0.0172	1.64E-08	-0.0513	0.0091	0.4468
rs228592	11	108123189	C	A	0.4126	0.0000198	-0.0462	0.0108	0.4049	0.000122804	-0.0665	0.0173	1.66E-08	-0.0518	0.0092	0.3208
rs792628	7	124818475	G	C	0.4110	6.17E-06	0.0492	0.0109	0.4112	0.000591337	0.0605	0.0176	1.67E-08	0.0523	0.0093	0.5843
rs650173	11	108174173	G	A	0.4114	1.56E-05	-0.0466	0.0108	0.4035	0.000175047	-0.0648	0.0173	1.68E-08	-0.0517	0.0092	0.3732
rs662218	11	108194528	C	A	0.4318	0.0000164	-0.0461	0.0107	0.4238	0.000162196	-0.0647	0.0172	1.68E-08	-0.0513	0.0091	0.3589
rs228597	11	108107009	G	A	0.4127	0.0000195	-0.0462	0.0108	0.4050	0.000127974	-0.0663	0.0173	1.68E-08	-0.0518	0.0092	0.3264
rs2118309	11	108367453	A	C	0.4748	0.0000282	-0.0472	0.0113	0.4681	6.98E-05	-0.0726	0.0183	1.68E-08	-0.0542	0.0096	0.2380
rs2256989	14	24721665	C	T	0.5926	4.18E-06	-0.0510	0.0111	0.5922	0.00100752	-0.0571	0.0174	1.69E-08	-0.0528	0.0094	0.7684
rs228605	11	108136890	C	T	0.4118	0.0000167	-0.0465	0.0108	0.4039	0.000160377	-0.0653	0.0173	1.69E-08	-0.0517	0.0092	0.3591
rs228589	11	108093208	A	T	0.4161	0.0000199	-0.0461	0.0108	0.4085	0.000123886	-0.0664	0.0173	1.69E-08	-0.0518	0.0092	0.3202
rs73225438	7	124606060	T	C	0.5722	1.04E-05	-0.0471	0.0107	0.5723	0.000307721	-0.0621	0.0172	1.70E-08	-0.0512	0.0091	0.4596
rs183460	11	108090710	A	C	0.4164	0.0000187	-0.0462	0.0108	0.4087	0.00013662	-0.0660	0.0173	1.70E-08	-0.0517	0.0092	0.3333
rs4754305	11	108075912	T	C	0.4161	0.0000204	-0.0460	0.0108	0.4085	0.000121676	-0.0665	0.0173	1.70E-08	-0.0517	0.0092	0.3171
rs6977139	7	124371642	T	C	0.5061	0.0002606	-0.0400	0.0110	0.5005	1.53E-06	-0.0836	0.0174	1.70E-08	-0.0524	0.0093	0.0347
rs1481342	7	124651479	A	C	0.5722	1.15E-05	-0.0468	0.0107	0.5723	0.000268772	-0.0627	0.0172	1.71E-08	-0.0512	0.0091	0.4348
rs11605442	11	108077857	G	A	0.4161	0.0000205	-0.0460	0.0108	0.4085	0.000121119	-0.0665	0.0173	1.71E-08	-0.0517	0.0092	0.3161
rs28810151	11	108298374	G	A	0.3973	5.08E-06	-0.0496	0.0109	0.3902	0.000794205	-0.0583	0.0174	1.72E-08	-0.0520	0.0092	0.6720
rs12112909	7	124584834	C	T	0.5719	1.09E-05	-0.0469	0.0107	0.5721	0.000293995	-0.0622	0.0172	1.72E-08	-0.0512	0.0091	0.4504
rs10748860	10	105753809	C	T	0.7204	6.03E-08	-0.0670	0.0124	0.7216	0.0483189	-0.0390	0.0197	1.73E-08	-0.0592	0.0105	0.2291
rs1471572	7	124650942	C	A	0.5721	1.14E-05	-0.0469	0.0107	0.5720	0.000278246	-0.0625	0.0172	1.73E-08	-0.0512	0.0091	0.4404
rs2147270	10	105745701	A	T	0.7206	5.64E-08	-0.0672	0.0124	0.7217	0.0507887	-0.0385	0.0197	1.74E-08	-0.0592	0.0105	0.2201
rs10749917	11	108341554	C	A	0.4318	3.69E-06	-0.0502	0.0108	0.4233	0.00117829	-0.0565	0.0174	1.74E-08	-0.0520	0.0092	0.7597
rs4250067	11	108295315	C	T	0.3972	5.14E-06	-0.0496	0.0109	0.3902	0.000796635	-0.0583	0.0174	1.74E-08	-0.0520	0.0092	0.6717
rs1383751	7	124579721	A	T	0.5719	1.11E-05	-0.0469	0.0107	0.5722	0.000288284	-0.0623	0.0172	1.74E-08	-0.0512	0.0091	0.4463
rs6466965	7	124579726	A	G	0.5719	1.11E-05	-0.0469	0.0107	0.5722	0.000288284	-0.0623	0.0172	1.74E-08	-0.0512	0.0091	0.4463
rs4624966	7	124626471	C	A	0.5719	1.15E-05	-0.0468	0.0107	0.5722	0.000276594	-0.0625	0.0172	1.74E-08	-0.0512	0.0091	0.4387
rs4506149	7	124626473	G	A	0.5719	1.15E-05	-0.0468	0.0107	0.5722	0.000276594	-0.0625	0.0172	1.74E-08	-0.0512	0.0091	0.4387
rs4027718	11	108065708	G	A	0.4162	0.0000209	-0.0460	0.0108	0.4086	0.00012119	-0.0665	0.0173	1.75E-08	-0.0517	0.0092	0.3152
rs17814732	10	105758332	G	T	0.7204	6.12E-08	-0.0670	0.0124	0.7216	0.0484623	-0.0389	0.0197	1.76E-08	-0.0591	0.0105	0.2292
rs11191895	10	105760027	G	C	0.7204	6.12E-08	-0.0670	0.0124	0.7216	0.0484647	-0.0389	0.0197	1.76E-08	-0.0591	0.0105	0.2292
rs7076157	10	105757433	T	G	0.7204	6.13E-08	-0.0670	0.0124	0.7216	0.048439	-0.0389	0.0197	1.76E-08	-0.0591	0.0105	0.2293
rs78405623	7	124635456	A	G	0.5719	1.11E-05	-0.0469	0.0107	0.5721	0.000293282	-0.0623	0.0172	1.76E-08	-0.0511	0.0091	0.4487
rs4355714	7	124627521	T	G	0.5718	1.17E-05	-0.0468	0.0107	0.5720	0.000275218	-0.0626	0.0172	1.76E-08	-0.0511	0.0091	0.4368
rs609557	11	108084513	G	T	0.4162	0.0000209	-0.0460	0.0108	0.4085	0.000122235	-0.0665	0.0173	1.76E-08	-0.0517	0.0092	0.3161
rs2045995	4	164073853	G	C	0.7805	6.62E-07	0.0640	0.0129	0.7731	0.00717813	0.0545	0.0203	1.77E-08	0.0613	0.0109	0.6941
rs1552120	7	124639238	A	G	0.5719	1.11E-05	-0.0469	0.0107	0.5721	0.000294356	-0.0622	0.0172	1.77E-08	-0.0511	0.0091	0.4492
rs4406330	7	124641491	T	C	0.5719	1.11E-05	-0.0469	0.0107	0.5721	0.000294356	-0.0622	0.0172	1.77E-08	-0.0511	0.0091	0.4492
rs719972	7	124631797	G	A	0.5719	1.11E-05	-0.0469	0.0107	0.5721	0.000294356	-0.0622	0.0172	1.77E-08	-0.0511	0.0091	0.4492
rs1013754	7	124642047	T	C	0.5719	1.11E-05	-0.0469	0.0107	0.5721	0.000294356	-0.0622	0.0172	1.77E-08	-0.0511	0.0091	0.4492
rs7810643	7	124611410	G	A	0.5719	1.11E-05	-0.0469	0.0107	0.5721	0.000294356	-0.0622	0.0172	1.77E-08	-0.0511	0.0091	0.4492
rs6978022	7	124617277	A	G	0.5719	1.11E-05	-0.0469	0.0107	0.5721	0.000294368	-0.0622	0.0172	1.77E-08	-0.0511	0.0091	0.4492
rs12533918	7	124647263	C	T	0.5719	1.11E-05	-0.0469	0.0107	0.5721	0.000294368	-0.0622	0.0172	1.77E-08	-0.0511	0.0091	0.4492
rs12531996	7	124619460	T	C	0.5719	1.11E-05	-0.0469	0.0107	0.5721	0.000294368	-0.0622	0.0172	1.77E-08	-0.0511	0.0091	0.4492
rs1021080	7	124633805	C	T	0.5719	1.11E-05	-0.0469	0.0107	0.5721	0.000294368	-0.0622	0.0172	1.77E-08	-0.0511	0.0091	0.4492
rs7789392	7	124611076	T	A	0.5719	1.11E-05	-0.0469	0.0107	0.5721	0.000294368	-0.0622	0.0172	1.77E-08	-0.0511	0.0091	0.4492
rs2170353	7	124595169	T	G	0.5719	1.11E-05	-0.0469	0.0107	0.5721	0.000294381	-0.0622	0.0172	1.77E-08	-0.0511	0.0091	0.4490
rs12536146	7	124600631	T	A	0.5719	1.11E-05	-0.0469	0.0107	0.5721	0.000294381	-0.0622	0.0172	1.77E-08	-0.0511	0.0091	0.4490
rs10264288	7	124574527	A	G	0.5719	1.11E-05	-0.0469	0.0107	0.5721	0.000294381	-0.0622	0.0172	1.77E-08	-0.0511	0.0091	0.4490
rs2402760	7	124595920	C	T	0.5719	1.12E-05	-0.0469	0.0107	0.5721	0.000294394	-0.0622	0.0172	1.77E-08	-0.0511	0.0091	0.4490
rs6466971	7	124596007	G	A	0.5719	1.12E-05	-0.0469	0.0107	0.5721	0.000294394	-0.0622	0.0172	1.77E-08	-0.0511	0.0091	0.4490
rs28807101	7	124598826	A	G	0.5719	1.12E-05	-0.0469	0.0107	0.5721	0.000294394	-0.0622	0.0172	1.77E-08	-0.0511	0.0091	0.4490
rs10231818	7	124574184	G	A	0.5719	1.12E-05	-0.0469	0.0107	0.5721	0.000294394	-0.0622	0.0172	1.77E-08	-0.0511	0.0091	0.4490
rs10954052	7	124586811	C	T	0.5719	1.12E-05	-0.0469	0.0107	0.5721	0.000294394	-0.0622	0.0172	1.77E-08	-0.0511	0.0091	0.4490
rs13240512	7	124571890	G	A	0.5719	1.12E-05	-0.0469	0.0107	0.5721	0.000294394	-0.0622	0.0172	1.77E-08	-0.0511	0.0091	0.4490
rs12111660	7	124584795	A	C	0.5719	1.12E-05	-0.0469	0.0107	0.5721	0.000294033	-0.0622	0.0172	1.77E-08	-0.0511	0.0091	0.4487
rs1031959	7	124627313	T	C	0.5718	1.17E-05	-0.0468	0.0107	0.5720	0.000275207	-0.0626	0.0172	1.77E-08	-0.0511	0.0091	0.4367
rs10244797	7	124571684	C	T	0.5719	9.98E-06	-0.0471	0.0107	0.5722	0.000345006	-0.0615	0.0172	1.78E-08	-0.0511	0.0091	0.4776
rs1481330	7	124631363	C	T	0.5718	1.11E-05	-0.0469	0.0107	0.5720	0.000297367	-0.0622	0.0172	1.78E-08	-0.0511	0.0091	0.4506
rs11767649	7	124637517	A	G	0.5718	1.11E-05	-0.0469	0.0107	0.5720	0.000297389	-0.0622	0.0172	1.78E-08	-0.0511	0.0091	0.4506
rs34865746	7	124639919	T	A	0.5718	1.11E-05	-0.0469	0.0107	0.5720	0.000297367	-0.0622	0.0172	1.78E-08	-0.0511	0.0091	0.4506
rs2170351	7	124642197	A	G	0.5718	1.11E-05	-0.0469	0.0107	0.5720	0.000297367	-0.0622	0.0172	1.78E-08	-0.0511	0.0091	0.4506
rs6956910	7	124642364	A	C	0.5718	1.11E-05	-0.0469	0.0107	0.5720	0.000297367	-0.0622	0.0172	1.78E-08	-0.0511	0.0091	0.4506
rs10247349	7	124607495	C	T	0.5718	1.11E-05	-0.0469	0.0107	0.5720	0.000297428	-0.0622	0.0172	1.78E-08	-0.0511	0.0091	0.4503
rs10264766	7	124572916	T	A	0.5718	1.11E-05	-0.0469	0.0107	0.5720	0.000297428	-0.0622	0.0172	1.78E-08	-0.0511	0.0091	0.4503
rs7791488	7	124578268	A	G	0.5718	1.11E-05	-0.0469	0.0107	0.5720	0.000297428	-0.0622	0.0172	1.78E-08	-0.0511	0.0091	0.4503
rs6466966	7	124580327	C	T	0.5719	1.12E-05	-0.0469	0.0107	0.5721	0.0002937	-0.0623	0.0172	1.78E-08	-0.0511	0.0091	0.4482
rs28820311	7	124598989	C	G	0.5723	1.14E-05	-0.0469	0.0107	0.5726	0.0002895	-0.0623	0.0172	1.78E-08	-0.0511	0.0091	0.4461
rs1481340	7	124582051	C	T	0.5717	1.16E-05	-0.0468	0.0107	0.5721	0.00028201	-0.0624	0.0172	1.79E-08	-0.0511	0.0091	0.4406
rs6971179	7	124592351	G	A	0.5718	1.13E-05	-0.0468	0.0107	0.5720	0.000297646	-0.0622	0.0172	1.80E-08	-0.0511	0.0091	0.4497
rs7788458	7	124630141	G	A	0.5722	1.13E-05	-0.0469	0.0107	0.5723	0.000294287	-0.0623	0.0172	1.80E-08	-0.0511	0.0091	0.4481
rs7788066	7	124630145	A	G	0.5722	1.13E-05	-0.0469	0.0107	0.5723	0.000294287	-0.0623	0.0172	1.80E-08	-0.0511	0.0091	0.4481
rs1481326	7	124625984	G	A	0.5720	1.14E-05	-0.0468	0.0107	0.5721	0.000295006	-0.0622	0.0172	1.81E-08	-0.0511	0.0091	0.4481
rs6963594	7	124609233	C	T	0.5719	1.14E-05	-0.0468	0.0107	0.5721	0.000294886	-0.0622	0.0172	1.81E-08	-0.0511	0.0091	0.4478
rs75567365	7	124635455	C	T	0.5719	1.14E-05	-0.0468	0.0107	0.5721	0.000293321	-0.0623	0.0172	1.81E-08	-0.0511	0.0091	0.4470
rs139196640	7	124616750	C	G	0.5719	1.14E-05	-0.0468	0.0107	0.5721	0.000294394	-0.0622	0.0172	1.81E-08	-0.0511	0.0091	0.4474
rs6960265	7	124617214	T	G	0.5719	1.14E-05	-0.0468	0.0107	0.5721	0.000294394	-0.0622	0.0172	1.81E-08	-0.0511	0.0091	0.4474
rs6977291	7	124616725	C	T	0.5719	1.14E-05	-0.0468	0.0107	0.5721	0.000294394	-0.0622	0.0172	1.81E-08	-0.0511	0.0091	0.4474
rs4412315	7	124617834	T	C	0.5719	1.14E-05	-0.0468	0.0107	0.5721	0.000294394	-0.0622	0.0172	1.81E-08	-0.0511	0.0091	0.4474
rs13233427	7	124617418	C	G	0.5719	1.14E-05	-0.0468	0.0107	0.5721	0.000294394	-0.0622	0.0172	1.81E-08	-0.0511	0.0091	0.4474
rs11971239	7	124615152	A	G	0.5719	1.14E-05	-0.0468	0.0107	0.5721	0.000294394	-0.0622	0.0172	1.81E-08	-0.0511	0.0091	0.4474
rs2402757	7	124611713	A	G	0.5719	1.14E-05	-0.0468	0.0107	0.5721	0.000294394	-0.0622	0.0172	1.81E-08	-0.0511	0.0091	0.4474
rs13231916	7	124640225	A	G	0.5719	1.14E-05	-0.0468	0.0107	0.5721	0.000294394	-0.0622	0.0172	1.81E-08	-0.0511	0.0091	0.4474
rs4512329	7	124618140	G	A	0.5719	1.14E-05	-0.0468	0.0107	0.5721	0.000294394	-0.0622	0.0172	1.81E-08	-0.0511	0.0091	0.4474
rs79088271	7	124635600	G	T	0.5719	1.14E-05	-0.0468	0.0107	0.5721	0.000294394	-0.0622	0.0172	1.81E-08	-0.0511	0.0091	0.4474
rs1552119	7	124638876	A	T	0.5719	1.14E-05	-0.0468	0.0107	0.5721	0.000294394	-0.0622	0.0172	1.81E-08	-0.0511	0.0091	0.4474
rs10274820	7	124629664	G	A	0.5719	1.14E-05	-0.0468	0.0107	0.5721	0.000294394	-0.0622	0.0172	1.81E-08	-0.0511	0.0091	0.4474
rs1986124	7	124641717	A	C	0.5719	1.14E-05	-0.0468	0.0107	0.5721	0.000294394	-0.0622	0.0172	1.81E-08	-0.0511	0.0091	0.4474
rs719973	7	124631727	G	A	0.5719	1.14E-05	-0.0468	0.0107	0.5721	0.000294394	-0.0622	0.0172	1.81E-08	-0.0511	0.0091	0.4474
rs10252579	7	124637106	A	T	0.5719	1.14E-05	-0.0468	0.0107	0.5721	0.000294394	-0.0622	0.0172	1.81E-08	-0.0511	0.0091	0.4474
rs1600740	7	124639713	C	T	0.5719	1.14E-05	-0.0468	0.0107	0.5721	0.000294394	-0.0622	0.0172	1.81E-08	-0.0511	0.0091	0.4474
rs34630567	7	124630663	G	A	0.5719	1.14E-05	-0.0468	0.0107	0.5721	0.000294394	-0.0622	0.0172	1.81E-08	-0.0511	0.0091	0.4474
rs7802007	7	124638034	G	A	0.5719	1.14E-05	-0.0468	0.0107	0.5721	0.000294394	-0.0622	0.0172	1.81E-08	-0.0511	0.0091	0.4474
rs1552118	7	124628858	C	T	0.5719	1.14E-05	-0.0468	0.0107	0.5721	0.000294394	-0.0622	0.0172	1.81E-08	-0.0511	0.0091	0.4474
rs78001605	7	124619985	G	A	0.5719	1.14E-05	-0.0468	0.0107	0.5721	0.000294394	-0.0622	0.0172	1.81E-08	-0.0511	0.0091	0.4474
rs10954062	7	124636460	T	C	0.5719	1.14E-05	-0.0468	0.0107	0.5721	0.000294394	-0.0622	0.0172	1.81E-08	-0.0511	0.0091	0.4474
rs7779594	7	124636995	T	C	0.5719	1.14E-05	-0.0468	0.0107	0.5721	0.000294394	-0.0622	0.0172	1.81E-08	-0.0511	0.0091	0.4474
rs1531716	7	124638538	A	G	0.5719	1.14E-05	-0.0468	0.0107	0.5721	0.000294394	-0.0622	0.0172	1.81E-08	-0.0511	0.0091	0.4474
rs143480078	7	124635254	G	A	0.5719	1.14E-05	-0.0468	0.0107	0.5721	0.000294394	-0.0622	0.0172	1.81E-08	-0.0511	0.0091	0.4474
rs13240043	7	124635138	G	A	0.5719	1.14E-05	-0.0468	0.0107	0.5721	0.000294394	-0.0622	0.0172	1.81E-08	-0.0511	0.0091	0.4474
rs12538171	7	124645570	A	G	0.5719	1.14E-05	-0.0468	0.0107	0.5721	0.000294394	-0.0622	0.0172	1.81E-08	-0.0511	0.0091	0.4474
rs2199989	7	124619258	C	T	0.5719	1.14E-05	-0.0468	0.0107	0.5721	0.000294394	-0.0622	0.0172	1.81E-08	-0.0511	0.0091	0.4474
rs10954058	7	124618744	T	G	0.5719	1.14E-05	-0.0468	0.0107	0.5721	0.000294394	-0.0622	0.0172	1.81E-08	-0.0511	0.0091	0.4474
rs11771286	7	124618764	C	A	0.5719	1.14E-05	-0.0468	0.0107	0.5721	0.000294394	-0.0622	0.0172	1.81E-08	-0.0511	0.0091	0.4474
rs11772366	7	124620126	C	T	0.5719	1.14E-05	-0.0468	0.0107	0.5721	0.000294394	-0.0622	0.0172	1.81E-08	-0.0511	0.0091	0.4474
rs1006334	7	124628307	G	T	0.5719	1.14E-05	-0.0468	0.0107	0.5721	0.000294394	-0.0622	0.0172	1.81E-08	-0.0511	0.0091	0.4474
rs6954614	7	124629794	G	A	0.5719	1.14E-05	-0.0468	0.0107	0.5721	0.000294394	-0.0622	0.0172	1.81E-08	-0.0511	0.0091	0.4474
rs7455446	7	124618219	G	A	0.5719	1.14E-05	-0.0468	0.0107	0.5721	0.000294394	-0.0622	0.0172	1.81E-08	-0.0511	0.0091	0.4474
rs28491035	7	124634796	C	G	0.5719	1.14E-05	-0.0468	0.0107	0.5721	0.000294394	-0.0622	0.0172	1.81E-08	-0.0511	0.0091	0.4474
rs115520589	7	124635877	A	G	0.5719	1.14E-05	-0.0468	0.0107	0.5721	0.000294394	-0.0622	0.0172	1.81E-08	-0.0511	0.0091	0.4474
rs1481333	7	124643059	G	T	0.5719	1.14E-05	-0.0468	0.0107	0.5721	0.000294394	-0.0622	0.0172	1.81E-08	-0.0511	0.0091	0.4474
rs7795934	7	124636680	A	G	0.5719	1.14E-05	-0.0468	0.0107	0.5721	0.000294394	-0.0622	0.0172	1.81E-08	-0.0511	0.0091	0.4474
rs11767737	7	124637905	A	G	0.5719	1.14E-05	-0.0468	0.0107	0.5721	0.000294394	-0.0622	0.0172	1.81E-08	-0.0511	0.0091	0.4474
rs7802210	7	124632460	A	G	0.5719	1.14E-05	-0.0468	0.0107	0.5721	0.000294394	-0.0622	0.0172	1.81E-08	-0.0511	0.0091	0.4474
rs998054	7	124640487	G	A	0.5719	1.14E-05	-0.0468	0.0107	0.5721	0.000294394	-0.0622	0.0172	1.81E-08	-0.0511	0.0091	0.4474
rs6466978	7	124643786	G	A	0.5719	1.14E-05	-0.0468	0.0107	0.5721	0.000294394	-0.0622	0.0172	1.81E-08	-0.0511	0.0091	0.4474
rs1481327	7	124628282	G	A	0.5719	1.14E-05	-0.0468	0.0107	0.5721	0.000294394	-0.0622	0.0172	1.81E-08	-0.0511	0.0091	0.4474
rs10954060	7	124626037	G	A	0.5719	1.14E-05	-0.0468	0.0107	0.5721	0.000294394	-0.0622	0.0172	1.81E-08	-0.0511	0.0091	0.4474
rs1871770	7	124630839	G	T	0.5719	1.14E-05	-0.0468	0.0107	0.5721	0.000294394	-0.0622	0.0172	1.81E-08	-0.0511	0.0091	0.4474
rs1531717	7	124644690	G	T	0.5719	1.14E-05	-0.0468	0.0107	0.5721	0.000294394	-0.0622	0.0172	1.81E-08	-0.0511	0.0091	0.4474
rs1481328	7	124631026	T	C	0.5719	1.14E-05	-0.0468	0.0107	0.5721	0.000294394	-0.0622	0.0172	1.81E-08	-0.0511	0.0091	0.4474
rs139582002	7	124635372	A	C	0.5719	1.14E-05	-0.0468	0.0107	0.5721	0.000294394	-0.0622	0.0172	1.81E-08	-0.0511	0.0091	0.4474
rs1481329	7	124631334	A	G	0.5719	1.14E-05	-0.0468	0.0107	0.5721	0.000294394	-0.0622	0.0172	1.81E-08	-0.0511	0.0091	0.4474
rs7778875	7	124645446	G	A	0.5719	1.14E-05	-0.0468	0.0107	0.5721	0.000294394	-0.0622	0.0172	1.81E-08	-0.0511	0.0091	0.4474
rs1031956	7	124627183	G	T	0.5719	1.14E-05	-0.0468	0.0107	0.5721	0.000294394	-0.0622	0.0172	1.81E-08	-0.0511	0.0091	0.4474
rs12539580	7	124619404	C	T	0.5719	1.14E-05	-0.0468	0.0107	0.5721	0.000294394	-0.0622	0.0172	1.81E-08	-0.0511	0.0091	0.4474
rs11763920	7	124640880	G	A	0.5719	1.14E-05	-0.0468	0.0107	0.5721	0.000294394	-0.0622	0.0172	1.81E-08	-0.0511	0.0091	0.4474
rs1585967	7	124613344	T	C	0.5719	1.14E-05	-0.0468	0.0107	0.5721	0.000294394	-0.0622	0.0172	1.81E-08	-0.0511	0.0091	0.4474
rs10954057	7	124613938	T	G	0.5719	1.14E-05	-0.0468	0.0107	0.5721	0.000294394	-0.0622	0.0172	1.81E-08	-0.0511	0.0091	0.4474
rs28634794	7	124614430	A	G	0.5719	1.14E-05	-0.0468	0.0107	0.5721	0.000294394	-0.0622	0.0172	1.81E-08	-0.0511	0.0091	0.4474
rs28710776	7	124614472	A	G	0.5719	1.14E-05	-0.0468	0.0107	0.5721	0.000294394	-0.0622	0.0172	1.81E-08	-0.0511	0.0091	0.4474
rs12535300	7	124613907	G	C	0.5719	1.14E-05	-0.0468	0.0107	0.5721	0.000294394	-0.0622	0.0172	1.81E-08	-0.0511	0.0091	0.4474
rs6466974	7	124609510	A	G	0.5719	1.14E-05	-0.0468	0.0107	0.5721	0.000294394	-0.0622	0.0172	1.81E-08	-0.0511	0.0091	0.4474
rs10264210	7	124611594	G	C	0.5719	1.14E-05	-0.0468	0.0107	0.5721	0.000294394	-0.0622	0.0172	1.81E-08	-0.0511	0.0091	0.4474
rs10234592	7	124611656	A	G	0.5719	1.14E-05	-0.0468	0.0107	0.5721	0.000294394	-0.0622	0.0172	1.81E-08	-0.0511	0.0091	0.4474
rs7806807	7	124611300	G	A	0.5719	1.14E-05	-0.0468	0.0107	0.5721	0.000294394	-0.0622	0.0172	1.81E-08	-0.0511	0.0091	0.4474
rs10275346	7	124610346	T	C	0.5719	1.14E-05	-0.0468	0.0107	0.5721	0.000294394	-0.0622	0.0172	1.81E-08	-0.0511	0.0091	0.4474
rs6967420	7	124609360	C	T	0.5719	1.14E-05	-0.0468	0.0107	0.5721	0.000294394	-0.0622	0.0172	1.81E-08	-0.0511	0.0091	0.4474
rs11766699	7	124608861	C	T	0.5719	1.14E-05	-0.0468	0.0107	0.5721	0.000294394	-0.0622	0.0172	1.81E-08	-0.0511	0.0091	0.4474
rs10252798	7	124637211	A	G	0.5719	1.14E-05	-0.0468	0.0107	0.5721	0.000293253	-0.0623	0.0172	1.81E-08	-0.0511	0.0091	0.4468
rs7799535	7	124592060	C	T	0.5719	1.14E-05	-0.0468	0.0107	0.5721	0.000293256	-0.0623	0.0172	1.81E-08	-0.0511	0.0091	0.4467
rs7799523	7	124592033	C	T	0.5719	1.14E-05	-0.0468	0.0107	0.5721	0.000293256	-0.0623	0.0172	1.81E-08	-0.0511	0.0091	0.4467
rs7810299	7	124645104	A	G	0.5720	1.14E-05	-0.0468	0.0107	0.5721	0.000293458	-0.0623	0.0172	1.81E-08	-0.0511	0.0091	0.4469
rs7810654	7	124645089	G	A	0.5720	1.14E-05	-0.0468	0.0107	0.5721	0.000293458	-0.0623	0.0172	1.81E-08	-0.0511	0.0091	0.4469
rs7777126	7	124599742	G	A	0.5719	1.15E-05	-0.0468	0.0107	0.5721	0.000292196	-0.0623	0.0172	1.81E-08	-0.0511	0.0091	0.4460
rs36198218	7	124615244	G	A	0.5720	1.15E-05	-0.0468	0.0107	0.5722	0.000289394	-0.0623	0.0172	1.81E-08	-0.0511	0.0091	0.4448
rs1531718	7	124644777	T	A	0.5720	1.14E-05	-0.0468	0.0107	0.5721	0.000295407	-0.0622	0.0172	1.82E-08	-0.0511	0.0091	0.4479
rs12535807	7	124591433	A	T	0.5719	1.14E-05	-0.0468	0.0107	0.5721	0.000294999	-0.0622	0.0172	1.82E-08	-0.0511	0.0091	0.4477
rs10276834	7	124607549	A	T	0.5719	1.14E-05	-0.0468	0.0107	0.5721	0.000294432	-0.0622	0.0172	1.82E-08	-0.0511	0.0091	0.4473
rs7787765	7	124602088	G	A	0.5719	1.14E-05	-0.0468	0.0107	0.5721	0.000294432	-0.0622	0.0172	1.82E-08	-0.0511	0.0091	0.4473
rs10081266	7	124573260	C	T	0.5719	1.14E-05	-0.0468	0.0107	0.5721	0.000294432	-0.0622	0.0172	1.82E-08	-0.0511	0.0091	0.4473
rs6466970	7	124592755	A	G	0.5719	1.14E-05	-0.0468	0.0107	0.5721	0.000294432	-0.0622	0.0172	1.82E-08	-0.0511	0.0091	0.4473
rs6971413	7	124592668	C	A	0.5719	1.14E-05	-0.0468	0.0107	0.5721	0.000294432	-0.0622	0.0172	1.82E-08	-0.0511	0.0091	0.4473
rs6466969	7	124583413	A	G	0.5719	1.14E-05	-0.0468	0.0107	0.5721	0.000294432	-0.0622	0.0172	1.82E-08	-0.0511	0.0091	0.4473
rs1842615	7	124582871	A	G	0.5719	1.14E-05	-0.0468	0.0107	0.5721	0.000294432	-0.0622	0.0172	1.82E-08	-0.0511	0.0091	0.4473
rs10279816	7	124581580	T	C	0.5719	1.14E-05	-0.0468	0.0107	0.5721	0.000294432	-0.0622	0.0172	1.82E-08	-0.0511	0.0091	0.4473
rs1842616	7	124582172	G	C	0.5719	1.14E-05	-0.0468	0.0107	0.5721	0.000294432	-0.0622	0.0172	1.82E-08	-0.0511	0.0091	0.4473
rs6466968	7	124583357	T	C	0.5719	1.14E-05	-0.0468	0.0107	0.5721	0.000294432	-0.0622	0.0172	1.82E-08	-0.0511	0.0091	0.4473
rs1600743	7	124583032	C	T	0.5719	1.14E-05	-0.0468	0.0107	0.5721	0.000294432	-0.0622	0.0172	1.82E-08	-0.0511	0.0091	0.4473
rs12531844	7	124603900	C	G	0.5719	1.14E-05	-0.0468	0.0107	0.5721	0.000294432	-0.0622	0.0172	1.82E-08	-0.0511	0.0091	0.4473
rs1011721	7	124605159	G	T	0.5719	1.14E-05	-0.0468	0.0107	0.5721	0.000294432	-0.0622	0.0172	1.82E-08	-0.0511	0.0091	0.4473
rs2127967	7	124605672	A	G	0.5719	1.14E-05	-0.0468	0.0107	0.5721	0.000294432	-0.0622	0.0172	1.82E-08	-0.0511	0.0091	0.4473
rs11980178	7	124604660	A	G	0.5719	1.14E-05	-0.0468	0.0107	0.5721	0.000294432	-0.0622	0.0172	1.82E-08	-0.0511	0.0091	0.4473
rs4595050	7	124602911	G	A	0.5719	1.14E-05	-0.0468	0.0107	0.5721	0.000294432	-0.0622	0.0172	1.82E-08	-0.0511	0.0091	0.4473
rs922711	7	124604304	A	G	0.5719	1.14E-05	-0.0468	0.0107	0.5721	0.000294432	-0.0622	0.0172	1.82E-08	-0.0511	0.0091	0.4473
rs1011723	7	124605261	G	C	0.5719	1.14E-05	-0.0468	0.0107	0.5721	0.000294432	-0.0622	0.0172	1.82E-08	-0.0511	0.0091	0.4473
rs6466973	7	124605426	G	A	0.5719	1.14E-05	-0.0468	0.0107	0.5721	0.000294432	-0.0622	0.0172	1.82E-08	-0.0511	0.0091	0.4473
rs10260039	7	124603546	A	G	0.5719	1.14E-05	-0.0468	0.0107	0.5721	0.000294432	-0.0622	0.0172	1.82E-08	-0.0511	0.0091	0.4473
rs1011722	7	124605207	A	C	0.5719	1.14E-05	-0.0468	0.0107	0.5721	0.000294432	-0.0622	0.0172	1.82E-08	-0.0511	0.0091	0.4473
rs12706629	7	124574045	A	G	0.5719	1.14E-05	-0.0468	0.0107	0.5721	0.000294432	-0.0622	0.0172	1.82E-08	-0.0511	0.0091	0.4473
rs10231491	7	124574091	C	T	0.5719	1.14E-05	-0.0468	0.0107	0.5721	0.000294432	-0.0622	0.0172	1.82E-08	-0.0511	0.0091	0.4473
rs10239507	7	124596785	T	C	0.5719	1.14E-05	-0.0468	0.0107	0.5721	0.000294432	-0.0622	0.0172	1.82E-08	-0.0511	0.0091	0.4473
rs6466972	7	124596249	T	G	0.5719	1.14E-05	-0.0468	0.0107	0.5721	0.000294432	-0.0622	0.0172	1.82E-08	-0.0511	0.0091	0.4473
rs2127971	7	124595309	G	C	0.5719	1.14E-05	-0.0468	0.0107	0.5721	0.000294432	-0.0622	0.0172	1.82E-08	-0.0511	0.0091	0.4473
rs1600744	7	124585960	T	C	0.5719	1.14E-05	-0.0468	0.0107	0.5721	0.000294432	-0.0622	0.0172	1.82E-08	-0.0511	0.0091	0.4473
rs1904976	7	124587463	A	G	0.5719	1.14E-05	-0.0468	0.0107	0.5721	0.000294432	-0.0622	0.0172	1.82E-08	-0.0511	0.0091	0.4473
rs11761669	7	124586301	A	G	0.5719	1.14E-05	-0.0468	0.0107	0.5721	0.000294432	-0.0622	0.0172	1.82E-08	-0.0511	0.0091	0.4473
rs12540261	7	124586837	T	C	0.5719	1.14E-05	-0.0468	0.0107	0.5721	0.000294432	-0.0622	0.0172	1.82E-08	-0.0511	0.0091	0.4473
rs34555990	7	124587844	T	C	0.5719	1.14E-05	-0.0468	0.0107	0.5721	0.000294432	-0.0622	0.0172	1.82E-08	-0.0511	0.0091	0.4473
rs12537473	7	124586711	G	A	0.5719	1.14E-05	-0.0468	0.0107	0.5721	0.000294432	-0.0622	0.0172	1.82E-08	-0.0511	0.0091	0.4473
rs9719478	7	124586921	C	T	0.5719	1.14E-05	-0.0468	0.0107	0.5721	0.000294432	-0.0622	0.0172	1.82E-08	-0.0511	0.0091	0.4473
rs10954053	7	124586815	A	G	0.5719	1.14E-05	-0.0468	0.0107	0.5721	0.000294432	-0.0622	0.0172	1.82E-08	-0.0511	0.0091	0.4473
rs10280341	7	124583935	A	G	0.5719	1.14E-05	-0.0468	0.0107	0.5721	0.000294432	-0.0622	0.0172	1.82E-08	-0.0511	0.0091	0.4473
rs1600745	7	124585183	G	C	0.5719	1.14E-05	-0.0468	0.0107	0.5721	0.000294432	-0.0622	0.0172	1.82E-08	-0.0511	0.0091	0.4473
rs13233978	7	124587620	G	A	0.5719	1.14E-05	-0.0468	0.0107	0.5721	0.000294432	-0.0622	0.0172	1.82E-08	-0.0511	0.0091	0.4473
rs1600746	7	124585095	T	G	0.5719	1.14E-05	-0.0468	0.0107	0.5721	0.000294432	-0.0622	0.0172	1.82E-08	-0.0511	0.0091	0.4473
rs12111658	7	124584768	A	G	0.5719	1.14E-05	-0.0468	0.0107	0.5721	0.000294432	-0.0622	0.0172	1.82E-08	-0.0511	0.0091	0.4473
rs922712	7	124607050	C	T	0.5719	1.14E-05	-0.0468	0.0107	0.5721	0.000294432	-0.0622	0.0172	1.82E-08	-0.0511	0.0091	0.4473
rs1481332	7	124577262	G	T	0.5719	1.14E-05	-0.0468	0.0107	0.5721	0.000294432	-0.0622	0.0172	1.82E-08	-0.0511	0.0091	0.4473
rs1481331	7	124577325	C	G	0.5719	1.14E-05	-0.0468	0.0107	0.5721	0.000294432	-0.0622	0.0172	1.82E-08	-0.0511	0.0091	0.4473
rs7799518	7	124575684	T	G	0.5719	1.14E-05	-0.0468	0.0107	0.5721	0.000294432	-0.0622	0.0172	1.82E-08	-0.0511	0.0091	0.4473
rs7790975	7	124577944	A	T	0.5719	1.14E-05	-0.0468	0.0107	0.5721	0.000294432	-0.0622	0.0172	1.82E-08	-0.0511	0.0091	0.4473
rs10243479	7	124576414	G	A	0.5719	1.14E-05	-0.0468	0.0107	0.5721	0.000294432	-0.0622	0.0172	1.82E-08	-0.0511	0.0091	0.4473
rs7780392	7	124575655	C	T	0.5719	1.14E-05	-0.0468	0.0107	0.5721	0.000294432	-0.0622	0.0172	1.82E-08	-0.0511	0.0091	0.4473
rs7795233	7	124578468	A	G	0.5719	1.14E-05	-0.0468	0.0107	0.5721	0.000294432	-0.0622	0.0172	1.82E-08	-0.0511	0.0091	0.4473
rs10252072	7	124578636	G	A	0.5719	1.14E-05	-0.0468	0.0107	0.5721	0.000294432	-0.0622	0.0172	1.82E-08	-0.0511	0.0091	0.4473
rs7795605	7	124578447	G	A	0.5719	1.14E-05	-0.0468	0.0107	0.5721	0.000294432	-0.0622	0.0172	1.82E-08	-0.0511	0.0091	0.4473
rs7786384	7	124577270	C	T	0.5719	1.14E-05	-0.0468	0.0107	0.5721	0.000294432	-0.0622	0.0172	1.82E-08	-0.0511	0.0091	0.4473
rs10954050	7	124577901	G	T	0.5719	1.14E-05	-0.0468	0.0107	0.5721	0.000294432	-0.0622	0.0172	1.82E-08	-0.0511	0.0091	0.4473
rs10081226	7	124575529	C	A	0.5719	1.14E-05	-0.0468	0.0107	0.5721	0.000294432	-0.0622	0.0172	1.82E-08	-0.0511	0.0091	0.4473
rs7791399	7	124577972	G	A	0.5719	1.14E-05	-0.0468	0.0107	0.5721	0.000294432	-0.0622	0.0172	1.82E-08	-0.0511	0.0091	0.4473
rs10272889	7	124576641	A	G	0.5719	1.14E-05	-0.0468	0.0107	0.5721	0.000294432	-0.0622	0.0172	1.82E-08	-0.0511	0.0091	0.4473
rs10081290	7	124575508	T	C	0.5719	1.14E-05	-0.0468	0.0107	0.5721	0.000294432	-0.0622	0.0172	1.82E-08	-0.0511	0.0091	0.4473
rs11769711	7	124574924	A	T	0.5719	1.14E-05	-0.0468	0.0107	0.5721	0.000294432	-0.0622	0.0172	1.82E-08	-0.0511	0.0091	0.4473
rs10255638	7	124576255	T	C	0.5719	1.14E-05	-0.0468	0.0107	0.5721	0.000294432	-0.0622	0.0172	1.82E-08	-0.0511	0.0091	0.4473
rs10954056	7	124600534	A	G	0.5719	1.14E-05	-0.0468	0.0107	0.5721	0.000294432	-0.0622	0.0172	1.82E-08	-0.0511	0.0091	0.4473
rs13307657	7	124600864	A	G	0.5719	1.14E-05	-0.0468	0.0107	0.5721	0.000294432	-0.0622	0.0172	1.82E-08	-0.0511	0.0091	0.4473
rs2402762	7	124599846	T	C	0.5719	1.14E-05	-0.0468	0.0107	0.5721	0.000294432	-0.0622	0.0172	1.82E-08	-0.0511	0.0091	0.4473
rs7806126	7	124601875	T	C	0.5719	1.14E-05	-0.0468	0.0107	0.5721	0.000294432	-0.0622	0.0172	1.82E-08	-0.0511	0.0091	0.4473
rs10228459	7	124598017	C	T	0.5719	1.14E-05	-0.0468	0.0107	0.5721	0.000294432	-0.0622	0.0172	1.82E-08	-0.0511	0.0091	0.4473
rs6466963	7	124572288	G	A	0.5719	1.14E-05	-0.0468	0.0107	0.5721	0.000294432	-0.0622	0.0172	1.82E-08	-0.0511	0.0091	0.4473
rs6466964	7	124572400	T	C	0.5719	1.14E-05	-0.0468	0.0107	0.5721	0.000294432	-0.0622	0.0172	1.82E-08	-0.0511	0.0091	0.4473
rs11772336	7	124589796	G	A	0.5719	1.14E-05	-0.0468	0.0107	0.5721	0.000294432	-0.0622	0.0172	1.82E-08	-0.0511	0.0091	0.4473
rs6961441	7	124590871	G	A	0.5719	1.14E-05	-0.0468	0.0107	0.5721	0.000294432	-0.0622	0.0172	1.82E-08	-0.0511	0.0091	0.4473
rs12113765	7	124589684	G	C	0.5719	1.14E-05	-0.0468	0.0107	0.5721	0.000294432	-0.0622	0.0172	1.82E-08	-0.0511	0.0091	0.4473
rs12113770	7	124589740	G	A	0.5719	1.14E-05	-0.0468	0.0107	0.5721	0.000294432	-0.0622	0.0172	1.82E-08	-0.0511	0.0091	0.4473
rs10954055	7	124589232	C	A	0.5719	1.14E-05	-0.0468	0.0107	0.5721	0.000294432	-0.0622	0.0172	1.82E-08	-0.0511	0.0091	0.4473
rs28817916	7	124588550	G	A	0.5719	1.14E-05	-0.0468	0.0107	0.5721	0.000294432	-0.0622	0.0172	1.82E-08	-0.0511	0.0091	0.4473
rs12538641	7	124600671	A	G	0.5719	1.14E-05	-0.0468	0.0107	0.5721	0.000294432	-0.0622	0.0172	1.82E-08	-0.0511	0.0091	0.4473
rs2402756	7	124579782	A	G	0.5719	1.14E-05	-0.0468	0.0107	0.5721	0.000294432	-0.0622	0.0172	1.82E-08	-0.0511	0.0091	0.4473
rs1994022	7	124580877	C	T	0.5719	1.14E-05	-0.0468	0.0107	0.5721	0.000294432	-0.0622	0.0172	1.82E-08	-0.0511	0.0091	0.4473
rs11981797	7	124579451	T	A	0.5719	1.14E-05	-0.0468	0.0107	0.5721	0.000294432	-0.0622	0.0172	1.82E-08	-0.0511	0.0091	0.4473
rs10231355	7	124581218	A	G	0.5719	1.14E-05	-0.0468	0.0107	0.5721	0.000294432	-0.0622	0.0172	1.82E-08	-0.0511	0.0091	0.4473
rs4461840	7	124581065	A	T	0.5719	1.14E-05	-0.0468	0.0107	0.5721	0.000294432	-0.0622	0.0172	1.82E-08	-0.0511	0.0091	0.4473
rs10954051	7	124579236	T	C	0.5719	1.14E-05	-0.0468	0.0107	0.5721	0.000294432	-0.0622	0.0172	1.82E-08	-0.0511	0.0091	0.4473
rs1994023	7	124580670	A	C	0.5719	1.14E-05	-0.0468	0.0107	0.5721	0.000294432	-0.0622	0.0172	1.82E-08	-0.0511	0.0091	0.4473
rs10243992	7	124597994	T	C	0.5719	1.14E-05	-0.0468	0.0107	0.5721	0.000294248	-0.0622	0.0172	1.82E-08	-0.0511	0.0091	0.4472
rs7795218	7	124578380	C	A	0.5719	1.14E-05	-0.0468	0.0107	0.5721	0.000294686	-0.0622	0.0172	1.82E-08	-0.0511	0.0091	0.4473
rs7795199	7	124578345	C	T	0.5719	1.14E-05	-0.0468	0.0107	0.5721	0.000294686	-0.0622	0.0172	1.82E-08	-0.0511	0.0091	0.4473
rs7810120	7	124644945	A	G	0.5719	1.15E-05	-0.0468	0.0107	0.5721	0.000294394	-0.0622	0.0172	1.82E-08	-0.0511	0.0091	0.4471
rs227070	11	108211412	T	G	0.4317	0.000018	-0.0459	0.0107	0.4236	0.0001588	-0.0648	0.0172	1.82E-08	-0.0512	0.0091	0.3514
rs609655	11	108204253	A	G	0.5684	0.0000181	0.0459	0.0107	0.5765	0.000157653	0.0648	0.0172	1.82E-08	0.0512	0.0091	0.3502
rs227067	11	108209360	A	G	0.4317	0.000018	-0.0459	0.0107	0.4236	0.000159347	-0.0648	0.0172	1.83E-08	-0.0511	0.0091	0.3516
rs227066	11	108209199	C	T	0.4317	0.000018	-0.0459	0.0107	0.4236	0.000159313	-0.0648	0.0172	1.83E-08	-0.0511	0.0091	0.3516
rs632459	7	124788642	A	G	0.4118	5.62E-06	0.0492	0.0108	0.4123	0.000749469	0.0591	0.0175	1.84E-08	0.0520	0.0092	0.6328
rs227069	11	108210258	T	C	0.4010	7.69E-06	-0.0486	0.0109	0.3939	0.000513822	-0.0604	0.0174	1.84E-08	-0.0519	0.0092	0.5669
rs227064	11	108207393	T	C	0.4316	0.0000181	-0.0459	0.0107	0.4236	0.000159865	-0.0648	0.0172	1.84E-08	-0.0511	0.0091	0.3518
rs10857351	4	164062809	A	T	0.7807	7.31E-07	0.0637	0.0129	0.7732	0.00687528	0.0547	0.0202	1.85E-08	0.0611	0.0109	0.7101
rs6967707	7	124609355	G	A	0.5719	1.13E-05	-0.0468	0.0107	0.5721	0.000305612	-0.0621	0.0172	1.85E-08	-0.0511	0.0091	0.4529
rs922713	7	124607059	A	T	0.5719	1.15E-05	-0.0468	0.0107	0.5721	0.000296971	-0.0622	0.0172	1.85E-08	-0.0511	0.0091	0.4477
rs11212551	11	108078693	G	T	0.4161	0.0000219	-0.0458	0.0108	0.4085	0.000121238	-0.0665	0.0173	1.85E-08	-0.0516	0.0092	0.3124
rs1600737	7	124639547	C	T	0.5720	1.16E-05	-0.0468	0.0107	0.5722	0.000295177	-0.0622	0.0172	1.86E-08	-0.0511	0.0091	0.4464
rs1600738	7	124639549	G	T	0.5720	1.16E-05	-0.0468	0.0107	0.5722	0.000295177	-0.0622	0.0172	1.86E-08	-0.0511	0.0091	0.4464
rs228608	11	108088900	C	T	0.4162	0.0000219	-0.0458	0.0108	0.4085	0.000122146	-0.0665	0.0173	1.86E-08	-0.0516	0.0092	0.3132
rs10227119	7	124593780	T	A	0.5723	1.24E-05	-0.0467	0.0107	0.5728	0.000271926	-0.0627	0.0172	1.87E-08	-0.0511	0.0091	0.4309
rs6466967	7	124583213	G	A	0.5717	1.22E-05	-0.0467	0.0107	0.5719	0.000286487	-0.0624	0.0172	1.91E-08	-0.0510	0.0091	0.4395
rs80299632	7	124793437	A	G	0.3366	3.29E-06	0.0533	0.0114	0.3360	0.0015096	0.0584	0.0184	1.92E-08	0.0547	0.0097	0.8135
rs7693533	4	164066710	T	C	0.7805	7.48E-07	0.0637	0.0129	0.7730	0.00697117	0.0547	0.0203	1.93E-08	0.0611	0.0109	0.7089
rs7675924	4	164067855	C	T	0.7805	7.49E-07	0.0637	0.0129	0.7730	0.00697943	0.0547	0.0203	1.93E-08	0.0611	0.0109	0.7087
rs11772421	7	124620187	G	C	0.5718	1.19E-05	-0.0467	0.0107	0.5720	0.000301107	-0.0622	0.0172	1.93E-08	-0.0510	0.0091	0.4475
rs1564313	4	164075750	A	C	0.7805	7.49E-07	0.0637	0.0129	0.7729	0.00702724	0.0546	0.0203	1.94E-08	0.0611	0.0109	0.7072
rs1351222	4	164076558	G	A	0.7805	7.50E-07	0.0637	0.0129	0.7729	0.0070289	0.0546	0.0203	1.94E-08	0.0611	0.0109	0.7072
rs1824885	4	164075133	A	G	0.7805	7.50E-07	0.0637	0.0129	0.7729	0.00702336	0.0546	0.0203	1.94E-08	0.0611	0.0109	0.7074
rs1824886	4	164075062	A	G	0.7805	7.50E-07	0.0637	0.0129	0.7729	0.00702245	0.0546	0.0203	1.94E-08	0.0611	0.0109	0.7074
rs6536705	4	164085771	A	C	0.7804	7.48E-07	0.0637	0.0129	0.7728	0.00707771	0.0546	0.0203	1.95E-08	0.0611	0.0109	0.7054
rs4691896	4	164085425	T	C	0.7804	7.48E-07	0.0637	0.0129	0.7728	0.00707394	0.0546	0.0203	1.95E-08	0.0611	0.0109	0.7056
rs10226659	7	124609868	A	C	0.5719	1.22E-05	-0.0467	0.0107	0.5720	0.000299188	-0.0622	0.0172	1.97E-08	-0.0510	0.0091	0.4455
rs10256218	7	124609982	C	G	0.5719	1.22E-05	-0.0467	0.0107	0.5720	0.000299188	-0.0622	0.0172	1.97E-08	-0.0510	0.0091	0.4455
rs60208885	7	124609737	G	A	0.5718	1.22E-05	-0.0467	0.0107	0.5720	0.000298898	-0.0622	0.0172	1.97E-08	-0.0510	0.0091	0.4452
rs7787025	7	124601906	A	G	0.5722	1.21E-05	-0.0467	0.0107	0.5723	0.000304873	-0.0621	0.0172	1.99E-08	-0.0510	0.0091	0.4484
rs10267378	7	124608773	T	C	0.5702	1.06E-05	-0.0471	0.0107	0.5705	0.000374544	-0.0613	0.0172	2.02E-08	-0.0510	0.0091	0.4859
rs1531715	7	124638207	G	A	0.5724	1.18E-05	-0.0468	0.0107	0.5727	0.000322265	-0.0619	0.0172	2.02E-08	-0.0510	0.0091	0.4564
rs10001148	4	164101614	G	A	0.7427	1.58E-08	0.0683	0.0121	0.7390	0.121782	0.0297	0.0192	2.06E-08	0.0574	0.0102	0.0894
rs13069622	3	169455445	G	A	0.3564	8.97E-07	-0.0549	0.0112	0.3486	0.00655462	-0.0493	0.0181	2.10E-08	-0.0534	0.0095	0.7914
rs10890849	11	108363755	C	T	0.4638	1.05E-05	-0.0484	0.0110	0.4560	0.000407236	-0.0625	0.0177	2.13E-08	-0.0523	0.0093	0.4992
rs146622658	7	124624443	G	T	0.5390	0.00002	-0.0464	0.0109	0.5412	0.000166241	-0.0659	0.0175	2.13E-08	-0.0518	0.0093	0.3468
rs7795611	7	124578456	G	C	0.5721	1.23E-05	-0.0467	0.0107	0.5725	0.000326293	-0.0618	0.0172	2.14E-08	-0.0508	0.0091	0.4552
rs4754298	11	108023284	G	A	0.4203	0.0000277	-0.0451	0.0108	0.4129	0.000104502	-0.0670	0.0173	2.15E-08	-0.0512	0.0091	0.2844
rs79825222	3	169478125	C	T	0.1069	5.61E-07	0.0860	0.0172	0.1083	0.0103297	0.0699	0.0273	2.19E-08	0.0815	0.0146	0.6170
rs664143	11	108225661	A	G	0.4342	0.0000233	-0.0451	0.0107	0.4260	0.000141783	-0.0650	0.0171	2.22E-08	-0.0507	0.0091	0.3246
rs6062301	20	62310810	T	C	0.2774	6.73E-07	-0.0592	0.0119	0.2782	0.00889598	-0.0493	0.0188	2.23E-08	-0.0564	0.0101	0.6557
rs1479089	4	164067228	T	C	0.7808	8.85E-07	0.0633	0.0129	0.7731	0.0068715	0.0548	0.0203	2.23E-08	0.0609	0.0109	0.7238
rs6010621	20	62310872	T	G	0.2774	6.74E-07	-0.0592	0.0119	0.2782	0.00890395	-0.0493	0.0188	2.24E-08	-0.0564	0.0101	0.6557
rs2086240	4	164098317	T	G	0.7791	6.64E-07	0.0643	0.0129	0.7718	0.00906401	0.0533	0.0204	2.25E-08	0.0611	0.0109	0.6492
rs12536465	7	124625401	G	A	0.5710	1.51E-05	-0.0463	0.0107	0.5710	0.000263076	-0.0628	0.0172	2.25E-08	-0.0508	0.0091	0.4146
rs2297440	20	62312299	T	C	0.2776	6.87E-07	-0.0592	0.0119	0.2782	0.00888611	-0.0493	0.0189	2.27E-08	-0.0564	0.0101	0.6575
rs12537431	7	124586556	G	A	0.5728	1.31E-05	-0.0466	0.0107	0.5732	0.000324292	-0.0619	0.0172	2.27E-08	-0.0508	0.0091	0.4510
rs12706631	7	124586580	G	A	0.5728	1.31E-05	-0.0466	0.0107	0.5732	0.000324292	-0.0619	0.0172	2.27E-08	-0.0508	0.0091	0.4510
rs6959972	7	124617108	T	C	0.5733	1.58E-05	-0.0461	0.0107	0.5731	0.000249773	-0.0630	0.0172	2.27E-08	-0.0508	0.0091	0.4046
rs6977699	7	124617109	A	G	0.5733	1.58E-05	-0.0461	0.0107	0.5731	0.000249773	-0.0630	0.0172	2.27E-08	-0.0508	0.0091	0.4046
rs7361098	20	62312755	G	A	0.2777	6.89E-07	-0.0592	0.0119	0.2782	0.0088743	-0.0493	0.0189	2.28E-08	-0.0564	0.0101	0.6581
rs4809323	20	62312497	A	G	0.2776	6.89E-07	-0.0592	0.0119	0.2782	0.00888505	-0.0493	0.0189	2.28E-08	-0.0564	0.0101	0.6578
rs202024558	7	124624421	T	G	0.5397	0.0000186	-0.0466	0.0109	0.5419	0.000204166	-0.0650	0.0175	2.30E-08	-0.0517	0.0093	0.3744
rs12536425	7	124625406	C	T	0.5709	1.55E-05	-0.0462	0.0107	0.5710	0.000263126	-0.0628	0.0172	2.31E-08	-0.0508	0.0091	0.4129
rs12575358	11	108022234	C	T	0.4206	0.000028	-0.0452	0.0108	0.4133	0.000114386	-0.0666	0.0173	2.31E-08	-0.0511	0.0092	0.2931
rs886704	7	124422266	A	G	0.5081	0.0000355	0.0447	0.0108	0.5034	8.20E-05	0.0677	0.0172	2.31E-08	0.0512	0.0092	0.2593
rs2297438	20	62311098	G	A	0.2773	6.89E-07	-0.0592	0.0119	0.2780	0.00931431	-0.0490	0.0189	2.39E-08	-0.0563	0.0101	0.6487
rs77343059	3	169479071	G	A	0.1063	7.16E-07	0.0852	0.0172	0.1076	0.00906371	0.0712	0.0273	2.40E-08	0.0813	0.0146	0.6635
rs78232325	4	164057497	A	C	0.7787	5.60E-07	0.0644	0.0129	0.7710	0.0112488	0.0513	0.0202	2.42E-08	0.0606	0.0109	0.5860
rs75270836	4	164057498	C	A	0.7787	5.60E-07	0.0644	0.0129	0.7710	0.0112481	0.0513	0.0202	2.42E-08	0.0606	0.0109	0.5860
rs140193100	7	124624619	A	G	0.5407	0.0000163	-0.0471	0.0109	0.5419	0.000264546	-0.0638	0.0175	2.42E-08	-0.0517	0.0093	0.4185
rs147057591	3	169483619	T	C	0.1064	6.84E-07	0.0853	0.0172	0.1077	0.00966304	0.0705	0.0272	2.46E-08	0.0811	0.0145	0.6473
rs11212676	11	108361578	G	A	0.4284	1.30E-05	-0.0485	0.0111	0.4207	0.000366932	-0.0637	0.0179	2.46E-08	-0.0527	0.0095	0.4710
rs36191266	7	124625332	T	C	0.5713	1.38E-05	-0.0465	0.0107	0.5716	0.000337079	-0.0617	0.0172	2.48E-08	-0.0507	0.0091	0.4521
rs595747	11	108194073	C	T	0.4308	0.0000218	-0.0455	0.0107	0.4228	0.000184392	-0.0642	0.0172	2.51E-08	-0.0507	0.0091	0.3563
rs10023105	4	164036363	A	T	0.7856	5.89E-07	0.0649	0.0130	0.7769	0.0111303	0.0518	0.0204	2.52E-08	0.0612	0.0110	0.5896
rs1481325	7	124625753	C	T	0.5723	1.48E-05	-0.0462	0.0107	0.5727	0.000332093	-0.0617	0.0172	2.63E-08	-0.0505	0.0091	0.4451
rs228601	11	108132445	G	T	0.3790	1.33E-05	-0.0477	0.0110	0.3711	0.000395799	-0.0622	0.0176	2.66E-08	-0.0517	0.0093	0.4852
rs10799350	1	226619867	G	A	0.5583	2.36E-06	0.0507	0.0107	0.5586	0.0031388	0.0505	0.0171	2.67E-08	0.0507	0.0091	0.9941
rs146266970	3	169468256	C	T	0.0885	5.66E-07	0.0943	0.0188	0.0886	0.0124851	0.0747	0.0299	2.70E-08	0.0887	0.0160	0.5817
rs4754306	11	108080399	G	A	0.4189	0.0000327	-0.0449	0.0108	0.4123	0.000111774	-0.0668	0.0173	2.70E-08	-0.0510	0.0092	0.2829
rs7782410	7	124571104	A	G	0.5531	0.000021	-0.0454	0.0107	0.5535	0.000213866	-0.0637	0.0172	2.74E-08	-0.0505	0.0091	0.3695
rs4653743	1	226653478	G	T	0.5252	1.68E-08	0.0613	0.0109	0.5292	0.141838	0.0253	0.0172	2.75E-08	0.0511	0.0092	0.0789
rs1824884	4	164097794	G	C	0.7790	6.73E-07	0.0643	0.0129	0.7715	0.010777	0.0520	0.0204	2.75E-08	0.0608	0.0109	0.6098
rs6825206	4	164036359	A	T	0.7848	6.20E-07	0.0648	0.0130	0.7760	0.011612	0.0515	0.0204	2.76E-08	0.0610	0.0110	0.5855
rs4460776	11	108314363	C	A	0.4008	8.55E-06	-0.0486	0.0109	0.3939	0.000732986	-0.0589	0.0174	2.76E-08	-0.0515	0.0093	0.6161
rs4255510	11	108314362	A	C	0.4008	8.55E-06	-0.0486	0.0109	0.3939	0.000733112	-0.0589	0.0174	2.76E-08	-0.0515	0.0093	0.6161
rs1871776	7	124674648	A	G	0.5750	1.28E-05	-0.0467	0.0107	0.5749	0.00043256	-0.0607	0.0173	2.77E-08	-0.0506	0.0091	0.4914
rs1871775	7	124674652	G	T	0.5750	1.28E-05	-0.0467	0.0107	0.5749	0.00043256	-0.0607	0.0173	2.77E-08	-0.0506	0.0091	0.4914
rs11212666	11	108350451	A	T	0.4332	1.41E-05	-0.0478	0.0110	0.4248	0.000382642	-0.0628	0.0177	2.79E-08	-0.0520	0.0094	0.4717
rs142807124	7	124624399	C	T	0.5399	0.0000218	-0.0463	0.0109	0.5420	0.00021109	-0.0648	0.0175	2.79E-08	-0.0515	0.0093	0.3702
rs4118361	3	169443941	C	T	0.3528	1.43E-06	-0.0539	0.0112	0.3445	0.00556963	-0.0504	0.0182	2.81E-08	-0.0530	0.0095	0.8698
rs9332427	7	124576958	C	T	0.5681	1.19E-05	-0.0467	0.0107	0.5698	0.000488396	-0.0600	0.0172	2.84E-08	-0.0504	0.0091	0.5139
rs7948117	11	108080432	T	C	0.4190	0.0000351	-0.0447	0.0108	0.4123	0.000111454	-0.0668	0.0173	2.92E-08	-0.0509	0.0092	0.2787
rs12536490	7	124625482	G	A	0.5721	1.40E-05	-0.0464	0.0107	0.5725	0.000407428	-0.0609	0.0172	2.93E-08	-0.0504	0.0091	0.4763
rs7797428	7	124886883	C	T	0.5892	1.43E-05	-0.0470	0.0108	0.5875	0.000385917	-0.0628	0.0177	2.93E-08	-0.0513	0.0093	0.4487
rs12536493	7	124625491	G	A	0.5722	1.41E-05	-0.0464	0.0107	0.5725	0.000407788	-0.0609	0.0172	2.95E-08	-0.0504	0.0091	0.4760
rs2320615	4	164069949	A	G	0.7793	1.25E-06	0.0623	0.0128	0.7718	0.00664974	0.0550	0.0203	2.99E-08	0.0602	0.0109	0.7617
rs150155528	7	124621229	A	G	0.5672	0.0000237	-0.0452	0.0107	0.5684	0.000204316	-0.0640	0.0172	3.01E-08	-0.0504	0.0091	0.3565
rs199989004	7	124621218	C	G	0.5672	0.0000237	-0.0452	0.0107	0.5684	0.000204316	-0.0640	0.0172	3.01E-08	-0.0504	0.0091	0.3565
rs10890848	11	108361278	A	G	0.4302	1.55E-05	-0.0481	0.0111	0.4227	0.00038091	-0.0635	0.0179	3.07E-08	-0.0523	0.0095	0.4632
rs140370269	3	169436220	G	A	0.3519	1.49E-06	-0.0538	0.0112	0.3436	0.0059208	-0.0500	0.0182	3.09E-08	-0.0527	0.0095	0.8604
rs80303391	3	169435623	T	A	0.3519	1.50E-06	-0.0537	0.0112	0.3435	0.00592224	-0.0500	0.0182	3.12E-08	-0.0527	0.0095	0.8612
rs6589004	11	108023745	T	C	0.4291	0.0000179	-0.0463	0.0108	0.4226	0.000323218	-0.0624	0.0174	3.15E-08	-0.0508	0.0092	0.4332
rs12531311	7	124625546	A	G	0.5718	1.52E-05	-0.0462	0.0107	0.5721	0.000412154	-0.0608	0.0172	3.22E-08	-0.0502	0.0091	0.4722
rs34924622	3	169443167	C	A	0.3530	1.83E-06	-0.0534	0.0112	0.3449	0.00501129	-0.0510	0.0182	3.23E-08	-0.0527	0.0095	0.9116
rs35650714	3	169429647	T	C	0.3515	1.62E-06	-0.0535	0.0112	0.3431	0.00588644	-0.0500	0.0182	3.33E-08	-0.0526	0.0095	0.8693
rs4955674	3	169428283	G	A	0.3515	1.62E-06	-0.0535	0.0112	0.3431	0.00588362	-0.0500	0.0182	3.34E-08	-0.0526	0.0095	0.8697
rs6589007	11	108040104	A	G	0.4209	0.0000385	-0.0442	0.0107	0.4134	0.00011726	-0.0664	0.0173	3.38E-08	-0.0504	0.0091	0.2758
rs592955	11	108156473	C	A	0.3775	0.0000167	-0.0471	0.0109	0.3695	0.000404164	-0.0621	0.0175	3.46E-08	-0.0513	0.0093	0.4705
rs10789665	11	108356680	T	C	0.4470	0.0000171	-0.0475	0.0110	0.4396	0.000391907	-0.0628	0.0177	3.47E-08	-0.0517	0.0094	0.4635
rs12531282	7	124625462	A	G	0.5717	1.58E-05	-0.0461	0.0107	0.5719	0.000433581	-0.0606	0.0172	3.48E-08	-0.0501	0.0091	0.4768
rs678526	11	108224797	A	C	0.5100	0.0000533	-0.0462	0.0114	0.5014	7.64E-05	-0.0721	0.0182	3.50E-08	-0.0534	0.0097	0.2300
rs1003624	11	108152645	A	G	0.3777	0.0000174	-0.0470	0.0109	0.3696	0.000409558	-0.0620	0.0175	3.67E-08	-0.0512	0.0093	0.4692
rs1003623	11	108152582	C	T	0.3777	0.0000174	-0.0470	0.0109	0.3696	0.000409323	-0.0620	0.0175	3.67E-08	-0.0512	0.0093	0.4691
rs10890822	11	108027060	C	A	0.4210	0.0000404	-0.0441	0.0108	0.4135	0.000121956	-0.0663	0.0173	3.67E-08	-0.0503	0.0091	0.2769
rs624366	11	108154097	G	C	0.3776	0.0000188	-0.0468	0.0109	0.3695	0.000379956	-0.0624	0.0176	3.74E-08	-0.0512	0.0093	0.4537
rs637064	11	108140909	C	T	0.3780	0.0000185	-0.0469	0.0109	0.3698	0.000386632	-0.0623	0.0176	3.75E-08	-0.0512	0.0093	0.4567
rs676729	11	108184841	A	G	0.4032	0.0000162	-0.0468	0.0108	0.3950	0.000472555	-0.0607	0.0174	3.78E-08	-0.0507	0.0092	0.4970
rs11212579	11	108150664	A	T	0.3778	0.0000185	-0.0469	0.0109	0.3697	0.000396014	-0.0622	0.0176	3.81E-08	-0.0511	0.0093	0.4601
rs12054436	3	169417755	A	C	0.3527	1.77E-06	-0.0532	0.0111	0.3446	0.00622884	-0.0495	0.0181	3.85E-08	-0.0522	0.0095	0.8647
rs582157	11	108161202	T	A	0.3776	0.000018	-0.0469	0.0109	0.3695	0.00041942	-0.0619	0.0175	3.87E-08	-0.0511	0.0093	0.4701
rs609261	11	108158134	T	C	0.3777	0.0000185	-0.0468	0.0109	0.3696	0.000403588	-0.0621	0.0175	3.88E-08	-0.0511	0.0093	0.4626
rs11212546	11	108064935	A	G	0.4073	1.54E-05	-0.0469	0.0108	0.3993	0.000527725	-0.0603	0.0174	3.93E-08	-0.0506	0.0092	0.5148
rs600329	11	108163733	A	G	0.3776	0.0000186	-0.0468	0.0109	0.3695	0.000410018	-0.0620	0.0175	3.93E-08	-0.0510	0.0093	0.4647
rs583725	11	108165075	A	G	0.3776	0.0000185	-0.0468	0.0109	0.3695	0.000411497	-0.0620	0.0175	3.94E-08	-0.0510	0.0093	0.4652
rs582297	11	108165407	C	G	0.3776	0.0000186	-0.0468	0.0109	0.3695	0.000411728	-0.0620	0.0175	3.94E-08	-0.0510	0.0093	0.4652
rs680113	11	108165406	G	A	0.3776	0.0000186	-0.0468	0.0109	0.3695	0.000411728	-0.0620	0.0175	3.94E-08	-0.0510	0.0093	0.4652
rs654005	11	108155397	G	A	0.3778	0.0000189	-0.0468	0.0109	0.3696	0.000400337	-0.0621	0.0175	3.94E-08	-0.0511	0.0093	0.4600
rs601111	11	108159356	G	A	0.3778	0.0000189	-0.0468	0.0109	0.3696	0.000404411	-0.0621	0.0175	3.96E-08	-0.0510	0.0093	0.4614
rs645485	11	108168863	A	G	0.3776	0.000019	-0.0468	0.0109	0.3694	0.000417822	-0.0619	0.0175	4.08E-08	-0.0510	0.0093	0.4657
rs75120859	3	169465985	T	C	0.0882	9.26E-07	0.0926	0.0189	0.0882	0.0120615	0.0752	0.0300	4.13E-08	0.0877	0.0160	0.6249
rs4753833	11	108057430	G	A	0.4073	0.000016	-0.0468	0.0108	0.3994	0.000538903	-0.0602	0.0174	4.16E-08	-0.0505	0.0092	0.5150
rs150593352	3	169463036	T	G	0.0938	1.12E-06	0.0903	0.0185	0.0937	0.0104646	0.0762	0.0297	4.19E-08	0.0863	0.0157	0.6880
rs149439386	3	169424043	C	G	0.3518	1.77E-06	-0.0533	0.0112	0.3436	0.00684497	-0.0490	0.0181	4.22E-08	-0.0521	0.0095	0.8414
rs6770435	3	169422725	G	A	0.3518	1.77E-06	-0.0533	0.0112	0.3436	0.00684276	-0.0490	0.0181	4.23E-08	-0.0521	0.0095	0.8419
rs3781869	11	108059000	T	C	0.4072	0.0000162	-0.0468	0.0108	0.3993	0.000542674	-0.0602	0.0174	4.24E-08	-0.0505	0.0092	0.5152
rs11915754	3	169406986	C	G	0.3559	1.96E-06	-0.0529	0.0111	0.3478	0.00644869	-0.0492	0.0181	4.39E-08	-0.0519	0.0095	0.8653
rs634268	11	108186258	G	A	0.4294	0.0000288	-0.0449	0.0107	0.4212	0.000265142	-0.0627	0.0172	4.50E-08	-0.0498	0.0091	0.3797
rs148518670	7	124624389	G	T	0.5455	0.0000307	-0.0454	0.0109	0.5476	0.000245156	-0.0639	0.0174	4.54E-08	-0.0505	0.0092	0.3674
rs6589006	11	108031295	C	T	0.4004	0.0000286	-0.0463	0.0111	0.3924	0.000273044	-0.0647	0.0178	4.60E-08	-0.0514	0.0094	0.3798
rs606275	11	108184594	G	A	0.4293	0.0000297	-0.0448	0.0107	0.4210	0.000273845	-0.0626	0.0172	4.77E-08	-0.0498	0.0091	0.3815
rs7118967	11	108057856	G	A	0.4332	0.0000313	-0.0447	0.0107	0.4251	0.000260064	-0.0629	0.0172	4.87E-08	-0.0498	0.0091	0.3713
rs3787089	20	62316630	C	T	0.2777	1.01E-06	-0.0584	0.0120	0.2773	0.0131101	-0.0469	0.0189	4.94E-08	-0.0552	0.0101	0.6066
rs77185807	7	124621692	T	C	0.5664	0.0000382	-0.0441	0.0107	0.5669	0.000198283	-0.0642	0.0173	4.98E-08	-0.0497	0.0091	0.3242
rs16854319	3	169416569	A	C	0.3535	2.32E-06	-0.0525	0.0111	0.3451	0.00635627	-0.0494	0.0181	5.10E-08	-0.0517	0.0095	0.8834
rs201361095	7	124621767	A	G	0.5664	0.0000392	-0.0441	0.0107	0.5669	0.0001983	-0.0642	0.0173	5.12E-08	-0.0496	0.0091	0.3228
rs673281	11	108182069	G	A	0.4291	0.0000311	-0.0447	0.0107	0.4208	0.000287549	-0.0624	0.0172	5.21E-08	-0.0496	0.0091	0.3843
rs11707464	3	169407738	G	A	0.3557	2.05E-06	-0.0527	0.0111	0.3476	0.00745673	-0.0483	0.0181	5.29E-08	-0.0515	0.0095	0.8371
rs10936590	3	169406484	C	T	0.3557	2.04E-06	-0.0528	0.0111	0.3476	0.00752676	-0.0483	0.0181	5.31E-08	-0.0515	0.0095	0.8345
rs182995516	7	124624807	C	G	0.5685	0.0000216	-0.0454	0.0107	0.5686	0.000489194	-0.0600	0.0172	5.36E-08	-0.0494	0.0091	0.4719
rs72762688	1	226449864	T	C	0.1662	7.36E-09	-0.0834	0.0144	0.1633	0.318801	-0.0230	0.0231	5.49E-08	-0.0666	0.0122	0.0271
rs186583831	7	124624694	G	A	0.5692	0.0000215	-0.0454	0.0107	0.5692	0.000516053	-0.0597	0.0172	5.55E-08	-0.0494	0.0091	0.4805
rs3787088	20	62316634	T	G	0.2784	1.17E-06	-0.0581	0.0120	0.2780	0.0128815	-0.0470	0.0189	5.56E-08	-0.0549	0.0101	0.6206
rs61913892	11	108340216	T	C	0.4646	0.0000198	-0.0460	0.0108	0.4562	0.00059985	-0.0594	0.0173	5.71E-08	-0.0497	0.0092	0.5119
rs2111560	3	169409777	T	C	0.3552	2.24E-06	-0.0525	0.0111	0.3471	0.00751801	-0.0482	0.0180	5.80E-08	-0.0513	0.0095	0.8424
rs2111561	3	169410089	A	C	0.3552	2.26E-06	-0.0524	0.0111	0.3470	0.00744941	-0.0483	0.0180	5.82E-08	-0.0513	0.0095	0.8453
rs78270242	7	124621654	G	T	0.5657	0.0000419	-0.0439	0.0107	0.5663	0.000217217	-0.0639	0.0173	5.92E-08	-0.0494	0.0091	0.3274
rs76123010	7	124621657	G	T	0.5657	0.0000419	-0.0439	0.0107	0.5663	0.000217217	-0.0639	0.0173	5.92E-08	-0.0494	0.0091	0.3274
rs189037	11	108093833	G	A	0.4058	0.0000264	-0.0457	0.0109	0.3976	0.000440714	-0.0613	0.0174	6.07E-08	-0.0500	0.0092	0.4497
rs11212659	11	108341442	A	G	0.5351	0.0000191	0.0460	0.0108	0.5435	0.000698799	0.0587	0.0173	6.21E-08	0.0496	0.0092	0.5369
rs1893813	11	108054604	A	G	0.4362	0.000044	-0.0438	0.0107	0.4283	0.000225748	-0.0635	0.0172	6.36E-08	-0.0492	0.0091	0.3327
rs3824987	11	108346103	A	G	0.4405	0.0000221	-0.0464	0.0109	0.4321	0.000598053	-0.0603	0.0176	6.39E-08	-0.0503	0.0093	0.5047
rs11212538	11	108045956	C	T	0.4118	0.0000249	-0.0455	0.0108	0.4040	0.000511388	-0.0602	0.0173	6.42E-08	-0.0496	0.0092	0.4724
rs1382663	4	164001945	G	A	0.8151	2.80E-06	0.0662	0.0141	0.8089	0.00660015	0.0604	0.0222	6.47E-08	0.0646	0.0119	0.8258
rs2884030	11	108281903	C	T	0.3758	5.37E-06	-0.0497	0.0109	0.3706	0.00338284	-0.0514	0.0175	6.48E-08	-0.0502	0.0093	0.9347
rs2356802	11	108282169	A	G	0.3758	5.38E-06	-0.0497	0.0109	0.3706	0.00338674	-0.0514	0.0175	6.49E-08	-0.0502	0.0093	0.9348
rs12535531	7	124366188	A	C	0.5367	0.0017633	-0.0336	0.0107	0.5356	1.85E-07	-0.0893	0.0171	6.49E-08	-0.0492	0.0091	0.0060
rs7108522	11	108281004	A	G	0.3758	5.41E-06	-0.0497	0.0109	0.3706	0.00338541	-0.0514	0.0175	6.53E-08	-0.0502	0.0093	0.9342
rs611646	11	108177097	T	A	0.3840	0.0000168	-0.0472	0.0110	0.3771	0.000885938	-0.0584	0.0176	6.53E-08	-0.0503	0.0093	0.5898
rs12272183	11	108077181	A	G	0.4330	0.0000564	-0.0433	0.0107	0.4245	0.000161455	-0.0651	0.0172	6.53E-08	-0.0493	0.0091	0.2851
rs202034081	7	124621539	G	T	0.5647	0.0000435	-0.0438	0.0107	0.5651	0.000236845	-0.0634	0.0172	6.56E-08	-0.0492	0.0091	0.3347
rs172927	11	108124299	G	A	0.4023	0.0000264	-0.0457	0.0109	0.3941	0.000490954	-0.0607	0.0174	6.57E-08	-0.0499	0.0092	0.4659
rs1607476	11	108075161	A	C	0.4331	0.0000571	-0.0432	0.0107	0.4246	0.000161757	-0.0650	0.0172	6.62E-08	-0.0493	0.0091	0.2847
rs228596	11	108105928	T	C	0.4028	0.0000267	-0.0457	0.0109	0.3947	0.000498455	-0.0606	0.0174	6.75E-08	-0.0498	0.0092	0.4674
rs600691	11	108118479	C	A	0.4029	0.0000265	-0.0457	0.0109	0.3948	0.000511351	-0.0605	0.0174	6.82E-08	-0.0498	0.0092	0.4712
rs12419828	11	108349526	A	C	0.4400	0.0000221	-0.0465	0.0110	0.4317	0.000662745	-0.0598	0.0176	6.93E-08	-0.0502	0.0093	0.5201
rs672964	11	108125471	C	G	0.4025	0.0000258	-0.0457	0.0109	0.3944	0.000542635	-0.0602	0.0174	6.96E-08	-0.0498	0.0092	0.4813
rs650128	11	108174191	C	T	0.4015	0.0000223	-0.0460	0.0108	0.3932	0.000682891	-0.0590	0.0174	7.15E-08	-0.0496	0.0092	0.5265
rs672655	11	108129657	A	G	0.4019	0.0000241	-0.0459	0.0109	0.3937	0.000618548	-0.0596	0.0174	7.18E-08	-0.0497	0.0092	0.5053
rs624888	11	108131776	C	T	0.4019	0.0000241	-0.0459	0.0109	0.3937	0.000623075	-0.0595	0.0174	7.20E-08	-0.0497	0.0092	0.5066
rs661467	11	108101492	A	G	0.4285	0.0000465	-0.0438	0.0108	0.4206	0.000251321	-0.0631	0.0172	7.30E-08	-0.0492	0.0091	0.3434
rs146855774	7	124624588	C	T	0.5338	0.0000424	-0.0451	0.0110	0.5345	0.000291101	-0.0637	0.0176	7.32E-08	-0.0503	0.0093	0.3699
rs7675998	4	164007820	A	G	0.8194	4.03E-06	0.0630	0.0137	0.8110	0.00521863	0.0598	0.0214	7.34E-08	0.0621	0.0115	0.9003
rs7684062	4	164002102	G	A	0.8138	2.90E-06	0.0660	0.0141	0.8078	0.00743377	0.0594	0.0222	7.52E-08	0.0641	0.0119	0.8041
rs1479090	4	164101524	T	A	0.7813	2.30E-06	0.0604	0.0128	0.7754	0.00938288	0.0525	0.0202	7.58E-08	0.0582	0.0108	0.7431
rs12493304	3	169416150	T	C	0.3545	3.38E-06	-0.0516	0.0111	0.3465	0.00660883	-0.0491	0.0181	7.66E-08	-0.0509	0.0095	0.9067
rs75197248	7	124622715	T	C	0.5637	0.0000465	-0.0437	0.0107	0.5651	0.000264877	-0.0630	0.0173	7.66E-08	-0.0490	0.0091	0.3441
rs7629884	3	169396797	G	A	0.3584	2.06E-06	-0.0530	0.0112	0.3508	0.0108562	-0.0464	0.0182	7.72E-08	-0.0512	0.0095	0.7569
rs3787092	20	62315593	C	T	0.2794	1.48E-06	-0.0574	0.0119	0.2794	0.0144367	-0.0461	0.0189	7.80E-08	-0.0542	0.0101	0.6158
rs10789656	11	108024336	T	C	0.4107	0.0000284	-0.0453	0.0108	0.4033	0.000551609	-0.0600	0.0174	7.81E-08	-0.0494	0.0092	0.4749
rs11941112	4	164013880	T	C	0.8192	3.75E-06	0.0632	0.0137	0.8111	0.00601592	0.0589	0.0214	7.83E-08	0.0620	0.0115	0.8643
rs3787091	20	62315594	G	T	0.2794	1.48E-06	-0.0574	0.0119	0.2794	0.014556	-0.0461	0.0189	7.85E-08	-0.0542	0.0101	0.6141
rs183459	11	108089197	G	T	0.4314	0.0000488	-0.0437	0.0108	0.4227	0.000256714	-0.0632	0.0173	7.86E-08	-0.0491	0.0091	0.3401
rs3787090	20	62316447	C	T	0.2795	1.53E-06	-0.0573	0.0119	0.2793	0.0145761	-0.0461	0.0189	8.14E-08	-0.0541	0.0101	0.6167
rs141123930	3	169400467	G	A	0.3588	3.34E-06	-0.0518	0.0111	0.3508	0.00715058	-0.0487	0.0181	8.15E-08	-0.0509	0.0095	0.8870
rs2738785	20	62319464	T	C	0.2798	1.67E-06	-0.0572	0.0119	0.2792	0.0138532	-0.0465	0.0189	8.34E-08	-0.0542	0.0101	0.6350
rs599164	11	108120439	G	A	0.4286	0.0000508	-0.0436	0.0108	0.4204	0.000264683	-0.0629	0.0173	8.36E-08	-0.0490	0.0091	0.3434
rs2056267	11	108061808	C	A	0.4322	0.0000555	-0.0433	0.0107	0.4240	0.000231784	-0.0634	0.0172	8.37E-08	-0.0489	0.0091	0.3225
rs228607	11	108088493	A	G	0.4322	0.000056	-0.0433	0.0107	0.4240	0.000231923	-0.0634	0.0172	8.46E-08	-0.0489	0.0091	0.3219
rs1977822	10	105694588	A	G	0.1387	0.0003954	-0.0548	0.0155	0.1420	8.96E-06	-0.1087	0.0245	8.54E-08	-0.0701	0.0131	0.0635
rs4353856	4	164017067	G	A	0.8226	2.94E-06	0.0647	0.0138	0.8142	0.00831037	0.0571	0.0216	8.55E-08	0.0625	0.0117	0.7677
rs28826687	4	164051770	A	G	0.8157	2.98E-06	0.0673	0.0144	0.8103	0.00825657	0.0600	0.0227	8.56E-08	0.0652	0.0122	0.7862
rs679782	11	108116700	T	C	0.4290	0.0000499	-0.0436	0.0108	0.4208	0.000282394	-0.0626	0.0172	8.61E-08	-0.0489	0.0091	0.3518
rs7946955	11	108284833	A	G	0.3755	7.42E-06	-0.0490	0.0109	0.3704	0.00326418	-0.0516	0.0175	8.67E-08	-0.0497	0.0093	0.8988
rs2083707	11	108066130	A	T	0.4323	0.0000582	-0.0432	0.0107	0.4241	0.000227684	-0.0635	0.0172	8.70E-08	-0.0488	0.0091	0.3177
rs192395842	7	124625155	C	T	0.5588	0.0000389	-0.0445	0.0108	0.5588	0.000409525	-0.0613	0.0174	8.71E-08	-0.0492	0.0092	0.4119
rs10495243	1	226376883	T	C	0.1619	1.33E-08	-0.0831	0.0146	0.1600	0.319203	-0.0234	0.0235	8.79E-08	-0.0665	0.0124	0.0313
rs694376	11	108119048	C	A	0.4290	0.0000506	-0.0436	0.0108	0.4208	0.000284666	-0.0626	0.0172	8.79E-08	-0.0489	0.0091	0.3518
rs228588	11	108113331	C	G	0.4290	0.0000507	-0.0436	0.0108	0.4208	0.000283782	-0.0626	0.0172	8.79E-08	-0.0489	0.0091	0.3513
rs10460793	3	169414042	T	A	0.3545	3.38E-06	-0.0515	0.0111	0.3467	0.0077276	-0.0481	0.0181	8.89E-08	-0.0506	0.0095	0.8719
rs623860	11	108106782	C	T	0.4289	0.0000513	-0.0436	0.0108	0.4207	0.00028356	-0.0626	0.0172	8.89E-08	-0.0489	0.0091	0.3507
rs228599	11	108107660	G	A	0.4289	0.0000515	-0.0435	0.0108	0.4207	0.00028275	-0.0626	0.0172	8.92E-08	-0.0488	0.0091	0.3500
rs228594	11	108104525	A	G	0.4289	0.0000516	-0.0435	0.0108	0.4207	0.000281768	-0.0626	0.0172	8.92E-08	-0.0488	0.0091	0.3495
rs6782665	3	169413590	C	T	0.3544	3.42E-06	-0.0515	0.0111	0.3466	0.00772091	-0.0481	0.0181	8.98E-08	-0.0506	0.0095	0.8732
rs9881140	3	169456398	T	C	0.0945	1.03E-06	0.0903	0.0185	0.0954	0.0225916	0.0667	0.0293	9.03E-08	0.0836	0.0156	0.4964
rs6847195	4	164002552	C	T	0.8149	2.26E-06	0.0667	0.0141	0.8082	0.0113659	0.0560	0.0221	9.13E-08	0.0636	0.0119	0.6863
rs642496	11	108137775	T	A	0.4280	0.0000445	-0.0438	0.0107	0.4196	0.000365409	-0.0614	0.0172	9.24E-08	-0.0487	0.0091	0.3890
rs627418	11	108131225	T	C	0.4281	0.0000454	-0.0438	0.0107	0.4197	0.0003579	-0.0615	0.0172	9.30E-08	-0.0487	0.0091	0.3851
rs624852	11	108131797	T	C	0.4280	0.0000454	-0.0438	0.0107	0.4197	0.000358702	-0.0615	0.0172	9.31E-08	-0.0487	0.0091	0.3854
rs594153	11	108131646	T	G	0.4281	0.0000455	-0.0438	0.0107	0.4197	0.000359366	-0.0615	0.0172	9.33E-08	-0.0487	0.0091	0.3856
rs4754299	11	108025214	C	T	0.4372	0.0000701	-0.0426	0.0107	0.4294	0.000191795	-0.0641	0.0172	9.45E-08	-0.0485	0.0091	0.2887
rs12226046	11	108335940	G	C	0.3429	3.89E-06	-0.0522	0.0113	0.3382	0.00709708	-0.0488	0.0181	9.46E-08	-0.0512	0.0096	0.8763
rs7619093	3	169456009	T	G	0.0942	1.10E-06	0.0901	0.0185	0.0951	0.0225871	0.0667	0.0292	9.64E-08	0.0835	0.0156	0.4996
rs148062347	3	169400989	C	T	0.3592	3.99E-06	-0.0513	0.0111	0.3512	0.00733533	-0.0485	0.0181	9.93E-08	-0.0505	0.0095	0.8978
rs200196500	7	124624917	G	C	0.5640	0.0000401	-0.0441	0.0107	0.5651	0.000464441	-0.0604	0.0173	9.96E-08	-0.0486	0.0091	0.4227
rs61913890	11	108335073	G	C	0.3426	4.12E-06	-0.0519	0.0113	0.3380	0.00715155	-0.0487	0.0181	1.01E-07	-0.0510	0.0096	0.8789
rs139390796	3	169397638	C	T	0.3422	2.24E-06	-0.0540	0.0114	0.3346	0.0132857	-0.0458	0.0185	1.03E-07	-0.0518	0.0097	0.7067
rs61913891	11	108335075	A	G	0.3427	4.27E-06	-0.0519	0.0113	0.3380	0.00715049	-0.0487	0.0181	1.04E-07	-0.0510	0.0096	0.8820
rs6062490	20	62318856	G	C	0.2864	1.60E-06	-0.0569	0.0119	0.2855	0.0178661	-0.0445	0.0188	1.05E-07	-0.0534	0.0100	0.5790
rs16854368	3	169501125	C	T	0.1064	1.87E-06	0.0820	0.0172	0.1067	0.015678	0.0662	0.0274	1.05E-07	0.0776	0.0146	0.6263
rs192022	11	108248774	C	G	0.3438	7.97E-06	-0.0511	0.0114	0.3389	0.0037171	-0.0530	0.0183	1.05E-07	-0.0516	0.0097	0.9312
rs1973723	11	108033955	C	T	0.4110	0.0000259	-0.0455	0.0108	0.4031	0.000910458	-0.0576	0.0174	1.06E-07	-0.0488	0.0092	0.5540
rs1920121	3	169505653	A	G	0.1065	2.07E-06	0.0818	0.0172	0.1068	0.0145223	0.0671	0.0274	1.07E-07	0.0776	0.0146	0.6512
rs2777941	20	62319604	A	C	0.2827	2.47E-06	-0.0563	0.0119	0.2822	0.0124592	-0.0473	0.0189	1.08E-07	-0.0537	0.0101	0.6875
rs193199687	7	124625239	A	G	0.5381	1.57E-05	-0.0472	0.0109	0.5394	0.00180945	-0.0548	0.0176	1.11E-07	-0.0493	0.0093	0.7137
rs228595	11	108105593	G	A	0.3834	0.0000289	-0.0460	0.0110	0.3764	0.000842356	-0.0589	0.0176	1.11E-07	-0.0496	0.0093	0.5382
rs12054012	3	169406666	T	C	0.3566	3.65E-06	-0.0514	0.0111	0.3487	0.00910948	-0.0471	0.0181	1.12E-07	-0.0502	0.0095	0.8406
rs12801988	11	108357747	C	T	0.5265	0.0000623	0.0441	0.0110	0.5349	0.000288342	0.0641	0.0177	1.12E-07	0.0497	0.0094	0.3385
rs3787100	20	62306410	A	G	0.2764	0.0000273	-0.0508	0.0121	0.2827	0.000940334	-0.0637	0.0193	1.13E-07	-0.0545	0.0103	0.5730
rs74654814	3	169528401	G	A	0.1066	2.28E-06	0.0816	0.0173	0.1068	0.0142235	0.0675	0.0275	1.14E-07	0.0776	0.0146	0.6642
rs2236506	20	62321655	G	A	0.2803	2.50E-06	-0.0564	0.0120	0.2791	0.0129625	-0.0472	0.0190	1.14E-07	-0.0538	0.0101	0.6820
rs4443236	4	164011136	C	T	0.8186	5.72E-06	0.0620	0.0137	0.8102	0.00580948	0.0591	0.0214	1.14E-07	0.0611	0.0115	0.9096
rs375282139	7	124625248	G	A	0.5384	1.56E-05	-0.0472	0.0109	0.5398	0.0018829	-0.0545	0.0176	1.14E-07	-0.0492	0.0093	0.7223
rs3772188	3	169504947	G	A	0.1065	2.10E-06	0.0817	0.0172	0.1067	0.0153758	0.0665	0.0274	1.15E-07	0.0774	0.0146	0.6398
rs77259577	3	169509521	G	A	0.1065	2.10E-06	0.0817	0.0172	0.1067	0.0153631	0.0665	0.0274	1.15E-07	0.0774	0.0146	0.6402
rs79490962	3	169513320	A	T	0.1065	2.11E-06	0.0817	0.0172	0.1067	0.0153622	0.0665	0.0274	1.15E-07	0.0774	0.0146	0.6404
rs78818603	3	169518594	G	A	0.1065	2.12E-06	0.0817	0.0172	0.1067	0.0153435	0.0665	0.0274	1.15E-07	0.0774	0.0146	0.6411
rs76085284	3	169522615	T	C	0.1065	2.12E-06	0.0817	0.0172	0.1067	0.0153346	0.0665	0.0274	1.15E-07	0.0774	0.0146	0.6413
rs17094148	10	101280279	A	G	0.4364	5.32E-07	-0.0537	0.0107	0.4404	0.0473862	-0.0339	0.0171	1.16E-07	-0.0481	0.0091	0.3283
rs77613901	3	169521081	T	C	0.1065	2.12E-06	0.0817	0.0172	0.1067	0.0153323	0.0665	0.0274	1.16E-07	0.0774	0.0146	0.6414
rs73879130	3	169526643	G	T	0.1065	2.14E-06	0.0817	0.0172	0.1068	0.0152351	0.0666	0.0275	1.16E-07	0.0774	0.0146	0.6435
rs72759098	1	226397331	G	A	0.1608	1.45E-08	-0.0832	0.0147	0.1586	0.359049	-0.0216	0.0236	1.17E-07	-0.0661	0.0125	0.0270
rs3208007	20	62322288	T	C	0.2840	2.04E-06	-0.0569	0.0120	0.2823	0.0163384	-0.0457	0.0190	1.19E-07	-0.0538	0.0102	0.6199
rs10954059	7	124620598	G	A	0.5404	0.0000714	-0.0434	0.0109	0.5429	0.000256266	-0.0642	0.0176	1.19E-07	-0.0492	0.0093	0.3163
rs12787445	11	108034124	A	G	0.5632	0.0000545	0.0432	0.0107	0.5713	0.000381185	0.0611	0.0172	1.20E-07	0.0481	0.0091	0.3769
rs11374964	11	108345515	D	I	0.4511	1.18E-05	-0.0466	0.0106	0.5567	0.00282004	0.0509	0.0171	1.22E-07	-0.0478	0.0090	0.8276
rs7932972	11	108080412	C	T	0.4095	0.0000513	-0.0440	0.0109	0.4022	0.000438326	-0.0612	0.0174	1.24E-07	-0.0488	0.0092	0.4027
rs61915106	11	108267325	A	G	0.3422	4.51E-06	-0.0514	0.0112	0.3373	0.00824413	-0.0474	0.0180	1.26E-07	-0.0503	0.0095	0.8510
rs6011033	20	62322699	A	G	0.2812	2.74E-06	-0.0562	0.0120	0.2794	0.0132838	-0.0470	0.0190	1.27E-07	-0.0536	0.0101	0.6848
rs35703809	3	169406610	T	A	0.3596	5.74E-06	-0.0503	0.0111	0.3516	0.0067348	-0.0489	0.0180	1.31E-07	-0.0499	0.0095	0.9475
rs179110	11	108254999	T	C	0.3421	5.19E-06	-0.0511	0.0112	0.3376	0.00811362	-0.0476	0.0180	1.42E-07	-0.0501	0.0095	0.8679
rs2070661	11	108043988	C	T	0.4364	0.0001109	-0.0413	0.0107	0.4282	0.000164037	-0.0648	0.0172	1.42E-07	-0.0479	0.0091	0.2473
rs4615991	11	108295205	C	T	0.3419	5.47E-06	-0.0510	0.0112	0.3372	0.00780926	-0.0478	0.0180	1.44E-07	-0.0501	0.0095	0.8815
rs7534366	1	226625891	T	C	0.5762	7.08E-07	0.0532	0.0107	0.5804	0.0457164	0.0341	0.0171	1.45E-07	0.0479	0.0091	0.3451
rs7946557	11	108284447	C	T	0.3418	5.68E-06	-0.0509	0.0112	0.3371	0.00785176	-0.0478	0.0180	1.51E-07	-0.0500	0.0095	0.8833
rs11190133	10	101278725	C	T	0.4361	7.40E-07	-0.0531	0.0107	0.4399	0.0477285	-0.0339	0.0171	1.57E-07	-0.0477	0.0091	0.3441
rs77154304	11	108260877	A	G	0.2551	0.0000957	0.0518	0.0133	0.2597	0.000263144	0.0762	0.0209	1.60E-07	0.0588	0.0112	0.3249
rs76269034	3	169413941	G	A	0.0950	1.68E-06	0.0886	0.0185	0.0950	0.0252137	0.0653	0.0292	1.61E-07	0.0819	0.0156	0.5016
rs1150203	11	108170271	G	A	0.3676	0.0000262	-0.0463	0.0110	0.3591	0.00151307	-0.0560	0.0177	1.62E-07	-0.0490	0.0094	0.6391
rs12413565	10	101285116	C	A	0.4402	6.71E-07	-0.0534	0.0107	0.4425	0.0528916	-0.0332	0.0172	1.64E-07	-0.0477	0.0091	0.3196
rs34494467	3	169397077	A	T	0.3622	5.21E-06	-0.0508	0.0111	0.3547	0.00971394	-0.0469	0.0181	1.69E-07	-0.0497	0.0095	0.8580
rs11100477	4	164009423	A	T	0.8086	1.43E-05	0.0590	0.0136	0.8006	0.00342527	0.0625	0.0214	1.74E-07	0.0600	0.0115	0.8895
rs10883369	10	101291367	C	T	0.4408	5.84E-07	-0.0538	0.0108	0.4429	0.0620302	-0.0321	0.0172	1.76E-07	-0.0477	0.0091	0.2863
rs74926357	11	108275572	T	C	0.2541	0.0001062	0.0516	0.0133	0.2586	0.00026015	0.0766	0.0210	1.78E-07	0.0588	0.0113	0.3169
rs597788	11	108256859	C	T	0.3419	6.48E-06	-0.0506	0.0112	0.3373	0.00822221	-0.0475	0.0180	1.79E-07	-0.0497	0.0095	0.8842
rs170548	11	108234836	A	C	0.3419	6.49E-06	-0.0506	0.0112	0.3373	0.00822866	-0.0475	0.0180	1.79E-07	-0.0497	0.0095	0.8842
rs590972	11	108244518	C	T	0.3426	6.51E-06	-0.0506	0.0112	0.3381	0.00817686	-0.0475	0.0180	1.79E-07	-0.0497	0.0095	0.8863
rs619972	11	108169619	C	T	0.3670	0.0000238	-0.0465	0.0110	0.3586	0.00192642	-0.0547	0.0177	1.79E-07	-0.0488	0.0093	0.6917
rs3859579	20	62301795	A	G	0.2762	0.0000478	-0.0494	0.0121	0.2819	0.000805213	-0.0648	0.0193	1.82E-07	-0.0537	0.0103	0.5002
rs3787097	20	62308156	T	C	0.2396	0.0000488	-0.0526	0.0130	0.2335	0.000761566	-0.0706	0.0210	1.83E-07	-0.0576	0.0110	0.4666
rs62207043	20	62308159	A	G	0.2396	0.0000488	-0.0526	0.0130	0.2335	0.000762457	-0.0706	0.0210	1.83E-07	-0.0576	0.0110	0.4667
rs12412214	10	101276256	G	A	0.4362	9.01E-07	-0.0527	0.0107	0.4399	0.0470974	-0.0340	0.0171	1.84E-07	-0.0474	0.0091	0.3570
rs12360459	10	101286154	A	G	0.4403	7.19E-07	-0.0533	0.0107	0.4425	0.0556446	-0.0328	0.0172	1.85E-07	-0.0475	0.0091	0.3142
rs7126588	11	108346235	T	C	0.4720	0.0000914	-0.0426	0.0109	0.4637	0.000327858	-0.0627	0.0175	1.87E-07	-0.0482	0.0093	0.3303
rs11212662	11	108346196	G	T	0.4632	0.0000469	-0.0445	0.0109	0.4546	0.000867814	-0.0582	0.0175	1.90E-07	-0.0483	0.0093	0.5062
rs11212614	11	108281089	T	C	0.3407	6.75E-06	-0.0505	0.0112	0.3359	0.0084608	-0.0474	0.0180	1.91E-07	-0.0497	0.0095	0.8822
rs3765632	11	108353018	C	A	0.5265	0.0000757	0.0432	0.0109	0.5350	0.000442271	0.0615	0.0175	1.91E-07	0.0483	0.0093	0.3758
rs13091175	3	169411166	C	T	0.3603	9.65E-06	-0.0488	0.0110	0.3519	0.00585374	-0.0494	0.0179	1.92E-07	-0.0489	0.0094	0.9762
rs2356801	11	108281999	G	A	0.3669	7.02E-06	-0.0494	0.0110	0.3613	0.00825687	-0.0465	0.0176	1.94E-07	-0.0486	0.0093	0.8917
rs3901851	11	108352335	G	A	0.4730	0.0000755	-0.0432	0.0109	0.4647	0.000454938	-0.0614	0.0175	1.94E-07	-0.0482	0.0093	0.3796
rs11212615	11	108281267	G	A	0.3669	7.08E-06	-0.0494	0.0110	0.3613	0.00826892	-0.0465	0.0176	1.96E-07	-0.0486	0.0093	0.8921
rs11212616	11	108281322	T	A	0.3669	7.08E-06	-0.0494	0.0110	0.3613	0.00827075	-0.0465	0.0176	1.96E-07	-0.0486	0.0093	0.8921
rs11190128	10	101275149	A	C	0.4362	9.87E-07	-0.0525	0.0107	0.4399	0.0468137	-0.0340	0.0171	1.99E-07	-0.0473	0.0091	0.3632
rs11212617	11	108283161	C	A	0.3664	6.91E-06	-0.0494	0.0110	0.3609	0.0087513	-0.0462	0.0176	2.02E-07	-0.0485	0.0093	0.8764
rs45579332	14	24768949	G	C	0.1291	3.66E-06	0.0736	0.0159	0.1288	0.0161795	0.0605	0.0252	2.06E-07	0.0699	0.0135	0.6613
rs10883368	10	101289998	A	G	0.4403	8.06E-07	-0.0530	0.0108	0.4425	0.0561165	-0.0328	0.0172	2.07E-07	-0.0474	0.0091	0.3193
rs147020359	3	169400908	T	C	0.3601	6.92E-06	-0.0499	0.0111	0.3523	0.00902763	-0.0472	0.0181	2.07E-07	-0.0492	0.0095	0.8971
rs651030	11	108141701	G	T	0.3494	0.0000244	-0.0471	0.0112	0.3421	0.00220716	-0.0549	0.0179	2.07E-07	-0.0493	0.0095	0.7133
rs2271343	1	226567563	C	G	0.3770	2.04E-06	0.0519	0.0109	0.3801	0.0273909	0.0384	0.0174	2.09E-07	0.0481	0.0093	0.5101
rs6062298	20	62301970	G	A	0.2754	0.0000524	-0.0491	0.0122	0.2813	0.000855119	-0.0645	0.0193	2.10E-07	-0.0535	0.0103	0.5035
rs77100168	7	124564645	T	C	0.4234	0.0000819	0.0427	0.0109	0.4201	0.00046202	0.0604	0.0172	2.10E-07	0.0477	0.0092	0.3882
rs4987982	11	108151269	G	A	0.3940	0.0000495	-0.0441	0.0109	0.3854	0.000927739	-0.0577	0.0174	2.13E-07	-0.0479	0.0092	0.5076
rs11212672	11	108357452	T	C	0.3876	1.08E-05	-0.0497	0.0113	0.3810	0.00589804	-0.0501	0.0182	2.15E-07	-0.0498	0.0096	0.9829
rs181000696	7	124622454	T	A	0.5587	0.0000985	-0.0420	0.0108	0.5596	0.000352208	-0.0619	0.0173	2.15E-07	-0.0475	0.0092	0.3314
rs7095953	10	101274425	T	C	0.4365	1.12E-06	-0.0522	0.0107	0.4400	0.0456511	-0.0342	0.0171	2.16E-07	-0.0472	0.0091	0.3746
rs11212661	11	108346177	T	C	0.5271	0.0000832	0.0428	0.0109	0.5355	0.000458913	0.0611	0.0174	2.17E-07	0.0479	0.0092	0.3750
rs10883359	10	101274033	A	G	0.4362	1.10E-06	-0.0522	0.0107	0.4399	0.0466746	-0.0341	0.0171	2.18E-07	-0.0472	0.0091	0.3700
rs664677	11	108143182	C	T	0.3942	0.0000522	-0.0440	0.0109	0.3855	0.000884656	-0.0580	0.0174	2.18E-07	-0.0479	0.0092	0.4962
rs618499	11	108148839	A	G	0.3941	0.0000523	-0.0439	0.0109	0.3854	0.000898233	-0.0579	0.0174	2.21E-07	-0.0478	0.0092	0.4983
rs641312	11	108148265	T	C	0.3941	0.0000525	-0.0439	0.0109	0.3854	0.000895784	-0.0579	0.0174	2.21E-07	-0.0478	0.0092	0.4976
rs201296223	3	169398513	T	C	0.0993	1.49E-06	0.0890	0.0185	0.1005	0.0360865	0.0606	0.0289	2.22E-07	0.0808	0.0156	0.4089
rs12412391	10	101288935	A	G	0.4403	7.93E-07	-0.0531	0.0107	0.4425	0.06075	-0.0322	0.0172	2.25E-07	-0.0472	0.0091	0.3042
rs6062486	20	62302539	G	A	0.2743	0.0000505	-0.0493	0.0122	0.2802	0.000989255	-0.0637	0.0193	2.26E-07	-0.0534	0.0103	0.5296
rs11190136	10	101287681	A	G	0.4403	8.05E-07	-0.0530	0.0107	0.4426	0.0606398	-0.0322	0.0172	2.27E-07	-0.0472	0.0091	0.3051
rs647681	11	108161252	A	G	0.3940	0.0000524	-0.0439	0.0109	0.3853	0.000929624	-0.0577	0.0174	2.27E-07	-0.0477	0.0092	0.5033
rs11190137	10	101287944	A	C	0.4403	8.11E-07	-0.0530	0.0107	0.4426	0.0604711	-0.0322	0.0172	2.28E-07	-0.0472	0.0091	0.3059
rs12414770	10	101288238	G	T	0.4403	8.03E-07	-0.0530	0.0107	0.4425	0.0609766	-0.0322	0.0172	2.29E-07	-0.0472	0.0091	0.3041
rs60386053	10	101288861	G	A	0.4404	8.04E-07	-0.0530	0.0107	0.4425	0.061019	-0.0322	0.0172	2.29E-07	-0.0472	0.0091	0.3041
rs11190139	10	101288099	C	G	0.4403	8.05E-07	-0.0530	0.0107	0.4425	0.0610298	-0.0322	0.0172	2.29E-07	-0.0472	0.0091	0.3041
rs621947	11	108165219	T	C	0.3939	0.0000524	-0.0439	0.0109	0.3852	0.000939236	-0.0576	0.0174	2.29E-07	-0.0477	0.0092	0.5048
rs75048419	7	124622411	C	T	0.5573	0.0000996	-0.0420	0.0108	0.5580	0.000403214	-0.0613	0.0173	2.41E-07	-0.0473	0.0092	0.3458
rs6011018	20	62303622	T	G	0.2760	0.0000564	-0.0489	0.0121	0.2825	0.000938801	-0.0639	0.0193	2.44E-07	-0.0531	0.0103	0.5120
rs143919499	4	164017804	C	G	0.7475	1.15E-05	0.0536	0.0122	0.7412	0.00630886	0.0530	0.0194	2.45E-07	0.0534	0.0103	0.9794
rs4809321	20	62304299	T	G	0.2744	0.00006	-0.0490	0.0122	0.2807	0.000893859	-0.0644	0.0194	2.50E-07	-0.0533	0.0103	0.5011
rs36193262	7	124625089	A	G	0.5597	0.0000804	-0.0425	0.0108	0.5593	0.000577777	-0.0597	0.0173	2.50E-07	-0.0473	0.0092	0.4017
rs201857317	5	1307632	G	T	0.4910	1.60E-07	0.0593	0.0113	0.4895	0.176514	0.0243	0.0180	2.51E-07	0.0494	0.0096	0.1011
rs1557969	7	124405738	A	G	0.5223	0.0002539	0.0391	0.0107	0.5184	0.000100345	0.0661	0.0170	2.51E-07	0.0467	0.0091	0.1797
rs12672275	7	124652559	G	A	0.3494	0.0000385	0.0457	0.0111	0.3490	0.00162047	0.0561	0.0178	2.56E-07	0.0486	0.0094	0.6192
rs2267708	7	124392512	C	T	0.5215	0.000242	0.0391	0.0107	0.5175	0.000111967	0.0655	0.0169	2.56E-07	0.0466	0.0090	0.1897
rs4731207	7	124396645	G	A	0.5214	0.0002465	0.0390	0.0107	0.5173	0.000110395	0.0654	0.0169	2.58E-07	0.0465	0.0090	0.1880
rs2402749	7	124389723	A	T	0.5207	0.0002518	0.0391	0.0107	0.5167	0.000105877	0.0658	0.0170	2.58E-07	0.0466	0.0090	0.1837
rs2299902	7	124397814	G	T	0.5214	0.0002478	0.0390	0.0107	0.5172	0.000109819	0.0655	0.0169	2.59E-07	0.0465	0.0090	0.1874
rs369946564	7	124625219	G	C	0.5402	0.0000235	-0.0462	0.0109	0.5411	0.00301435	-0.0521	0.0176	2.60E-07	-0.0479	0.0093	0.7753
rs9867053	3	169418536	T	C	0.0956	3.57E-06	0.0853	0.0184	0.0956	0.0207092	0.0673	0.0291	2.61E-07	0.0802	0.0156	0.6004
rs4809219	20	62303115	C	A	0.2758	0.0000611	-0.0486	0.0121	0.2821	0.000922373	-0.0639	0.0193	2.62E-07	-0.0529	0.0103	0.5029
rs143782171	7	124624547	C	T	0.5451	0.000075	-0.0432	0.0109	0.5469	0.000694094	-0.0594	0.0175	2.66E-07	-0.0477	0.0093	0.4335
rs888208	10	101295863	A	G	0.4410	8.17E-07	-0.0533	0.0108	0.4428	0.06924	-0.0314	0.0173	2.72E-07	-0.0472	0.0092	0.2835
rs36164065	7	124625273	T	C	0.5464	0.0000202	-0.0463	0.0109	0.5476	0.0039046	-0.0503	0.0174	2.78E-07	-0.0474	0.0092	0.8457
rs140193437	7	124624516	C	T	0.5451	0.0000774	-0.0431	0.0109	0.5468	0.000706145	-0.0593	0.0175	2.79E-07	-0.0476	0.0093	0.4338
rs10883363	10	101287580	C	T	0.4393	1.06E-06	-0.0525	0.0108	0.4416	0.0590304	-0.0325	0.0172	2.80E-07	-0.0469	0.0091	0.3234
rs10883364	10	101287586	A	G	0.4393	1.06E-06	-0.0525	0.0108	0.4416	0.0590523	-0.0324	0.0172	2.80E-07	-0.0469	0.0091	0.3233
rs33935352	7	124395310	A	G	0.5212	0.0002752	0.0388	0.0107	0.5171	0.000105722	0.0657	0.0169	2.85E-07	0.0463	0.0090	0.1800
rs2267707	7	124397026	T	C	0.5212	0.0002746	0.0387	0.0106	0.5170	0.000106706	0.0656	0.0169	2.86E-07	0.0463	0.0090	0.1807
rs145818378	11	108323862	T	C	0.2458	0.0002882	0.0490	0.0135	0.2498	0.000100954	0.0831	0.0214	2.86E-07	0.0587	0.0114	0.1793
rs373759	11	108220657	C	T	0.3403	1.22E-05	-0.0492	0.0112	0.3364	0.00707424	-0.0484	0.0180	2.89E-07	-0.0490	0.0095	0.9722
rs3848669	20	62300811	G	T	0.2781	0.000074	-0.0480	0.0121	0.2844	0.000808302	-0.0646	0.0193	2.91E-07	-0.0527	0.0103	0.4674
rs2299903	7	124397342	A	G	0.5212	0.0002791	0.0387	0.0107	0.5170	0.000106522	0.0656	0.0169	2.91E-07	0.0463	0.0090	0.1799
rs3807544	7	124400705	G	A	0.5213	0.0002806	0.0387	0.0106	0.5171	0.000107875	0.0655	0.0169	2.96E-07	0.0462	0.0090	0.1806
rs6062496	20	62329099	G	A	0.1346	2.32E-06	-0.0747	0.0158	0.1289	0.0349196	-0.0540	0.0256	3.00E-07	-0.0690	0.0135	0.4914
rs186565238	7	124622361	T	G	0.5568	0.0001124	-0.0417	0.0108	0.5578	0.000455582	-0.0608	0.0173	3.01E-07	-0.0470	0.0092	0.3519
rs1421018	3	169411792	A	G	0.3607	1.54E-05	-0.0475	0.0110	0.3525	0.00586434	-0.0492	0.0179	3.07E-07	-0.0480	0.0094	0.9346
rs747060	14	24759678	T	G	0.1311	3.34E-06	0.0731	0.0157	0.1316	0.0254995	0.0554	0.0248	3.08E-07	0.0680	0.0133	0.5469
rs6062302	20	62320968	T	C	0.2843	3.48E-06	-0.0553	0.0119	0.2839	0.0250511	-0.0422	0.0188	3.12E-07	-0.0516	0.0101	0.5593
rs34204767	7	124401764	C	T	0.5211	0.0003021	0.0385	0.0107	0.5169	0.00010416	0.0657	0.0169	3.14E-07	0.0462	0.0090	0.1751
rs11212532	11	108027233	A	C	0.4092	0.0002374	-0.0404	0.0110	0.4015	0.000146983	-0.0673	0.0177	3.15E-07	-0.0478	0.0094	0.1985
rs146534505	7	124374060	G	T	0.3788	0.0006266	0.0381	0.0111	0.3832	2.87E-05	0.0737	0.0176	3.15E-07	0.0482	0.0094	0.0881
rs373344129	4	164077272	A	G	0.6567	4.01E-07	0.0578	0.0114	0.6502	0.119503	0.0279	0.0179	3.20E-07	0.0492	0.0096	0.1608
rs10786558	10	101287610	G	A	0.4591	4.47E-06	-0.0492	0.0107	0.4597	0.0209129	-0.0396	0.0171	3.21E-07	-0.0465	0.0091	0.6336
rs185992110	3	169459261	G	A	0.0881	6.98E-06	0.0846	0.0188	0.0882	0.0139241	0.0737	0.0300	3.23E-07	0.0816	0.0160	0.7594
rs6011016	20	62302650	C	G	0.2762	0.0000705	-0.0482	0.0121	0.2824	0.00100969	-0.0634	0.0193	3.28E-07	-0.0525	0.0103	0.5060
rs76910358	3	169455423	A	C	0.0937	2.48E-06	0.0874	0.0186	0.0944	0.0347873	0.0619	0.0293	3.30E-07	0.0802	0.0157	0.4640
rs11212525	11	108016014	G	T	0.5483	0.0003531	0.0382	0.0107	0.5533	8.18E-05	0.0675	0.0171	3.30E-07	0.0463	0.0091	0.1480
rs7146665	14	24762882	C	G	0.1315	3.65E-06	0.0727	0.0157	0.1316	0.0253332	0.0555	0.0248	3.32E-07	0.0678	0.0133	0.5580
rs2295313	14	24739055	T	G	0.3036	4.44E-06	0.0555	0.0121	0.3118	0.0213594	0.0438	0.0191	3.32E-07	0.0521	0.0102	0.6080
rs74875026	3	169455001	A	G	0.0938	2.52E-06	0.0874	0.0186	0.0945	0.0345981	0.0620	0.0293	3.33E-07	0.0802	0.0157	0.4660
rs4731208	7	124398196	T	C	0.5213	0.0003104	0.0384	0.0107	0.5172	0.000108318	0.0655	0.0169	3.33E-07	0.0461	0.0090	0.1764
rs61738871	3	169539812	C	G	0.0994	2.53E-06	0.0853	0.0181	0.0973	0.0355775	0.0614	0.0292	3.34E-07	0.0787	0.0154	0.4867
rs12896469	14	24758929	T	C	0.1312	3.80E-06	0.0726	0.0157	0.1316	0.0245915	0.0557	0.0248	3.34E-07	0.0678	0.0133	0.5653
rs4982890	14	24755313	C	T	0.1313	3.83E-06	0.0726	0.0157	0.1317	0.0245008	0.0557	0.0248	3.35E-07	0.0678	0.0133	0.5666
rs4982889	14	24755308	C	T	0.1313	3.84E-06	0.0726	0.0157	0.1317	0.0244998	0.0557	0.0248	3.35E-07	0.0678	0.0133	0.5667
rs4982891	14	24755507	C	T	0.1313	3.83E-06	0.0726	0.0157	0.1317	0.0245388	0.0557	0.0248	3.36E-07	0.0678	0.0133	0.5663
rs7401804	14	24755872	C	T	0.1313	3.84E-06	0.0726	0.0157	0.1317	0.0245264	0.0557	0.0248	3.36E-07	0.0677	0.0133	0.5666
rs2402748	7	124376921	T	A	0.4365	0.0003563	0.0414	0.0116	0.4379	9.08E-05	0.0714	0.0182	3.36E-07	0.0500	0.0098	0.1659
rs7400863	14	24756385	T	C	0.1313	3.84E-06	0.0726	0.0157	0.1317	0.0245603	0.0557	0.0248	3.37E-07	0.0677	0.0133	0.5662
rs12895752	14	24756569	C	T	0.1313	3.84E-06	0.0725	0.0157	0.1317	0.0245698	0.0557	0.0248	3.37E-07	0.0677	0.0133	0.5663
rs4982892	14	24757646	T	C	0.1313	3.86E-06	0.0725	0.0157	0.1316	0.024619	0.0557	0.0248	3.39E-07	0.0677	0.0133	0.5663
rs12881984	14	24757595	A	G	0.1313	3.86E-06	0.0725	0.0157	0.1316	0.0246162	0.0557	0.0248	3.39E-07	0.0677	0.0133	0.5663
rs12884896	14	24758151	G	C	0.1313	3.86E-06	0.0725	0.0157	0.1316	0.0246458	0.0556	0.0248	3.39E-07	0.0677	0.0133	0.5663
rs12885593	14	24758563	G	A	0.1312	3.86E-06	0.0725	0.0157	0.1316	0.024633	0.0557	0.0248	3.39E-07	0.0677	0.0133	0.5665
rs12891757	14	24758467	T	C	0.1312	3.87E-06	0.0725	0.0157	0.1316	0.0246369	0.0556	0.0248	3.40E-07	0.0677	0.0133	0.5666
rs4731209	7	124429322	G	T	0.4244	0.0001395	0.0415	0.0109	0.4209	0.00039824	0.0614	0.0174	3.40E-07	0.0471	0.0092	0.3319
rs367946062	7	124622003	C	T	0.5518	0.0001127	-0.0418	0.0108	0.5529	0.000535013	-0.0603	0.0174	3.42E-07	-0.0469	0.0092	0.3687
rs12892579	14	24759102	A	G	0.1313	3.91E-06	0.0725	0.0157	0.1316	0.0246675	0.0556	0.0248	3.44E-07	0.0677	0.0133	0.5671
rs1345471	3	169412878	A	C	0.3590	1.43E-05	-0.0479	0.0110	0.3511	0.00724389	-0.0483	0.0180	3.46E-07	-0.0480	0.0094	0.9861
rs12892146	14	24759226	C	G	0.1313	3.95E-06	0.0724	0.0157	0.1316	0.0246923	0.0556	0.0248	3.48E-07	0.0677	0.0133	0.5676
rs35244261	11	108283808	A	C	0.6084	0.0000171	0.0466	0.0108	0.6139	0.00620013	0.0478	0.0175	3.57E-07	0.0470	0.0092	0.9569
rs17147506	7	124451139	T	C	0.4265	0.000141	0.0413	0.0109	0.4232	0.000425156	0.0609	0.0173	3.61E-07	0.0468	0.0092	0.3389
rs59716591	7	124669314	A	G	0.3507	0.0000549	0.0446	0.0111	0.3502	0.00160802	0.0560	0.0178	3.70E-07	0.0478	0.0094	0.5863
rs56194506	3	169392434	C	T	0.0964	4.21E-06	0.0849	0.0185	0.0967	0.0252601	0.0650	0.0290	3.79E-07	0.0792	0.0156	0.5634
rs8003991	14	24762222	C	G	0.1315	4.21E-06	0.0722	0.0157	0.1316	0.0254683	0.0554	0.0248	3.80E-07	0.0674	0.0133	0.5669
rs12887789	14	24767142	A	T	0.1311	5.02E-06	0.0717	0.0157	0.1309	0.0219228	0.0569	0.0248	3.81E-07	0.0675	0.0133	0.6156
rs7071685	10	105696383	T	C	0.1339	0.0008617	-0.0517	0.0155	0.1365	2.14E-05	-0.1042	0.0245	3.85E-07	-0.0666	0.0131	0.0712
rs2320614	4	164070122	T	C	0.6672	9.82E-07	0.0556	0.0113	0.6610	0.0775996	0.0315	0.0178	3.86E-07	0.0487	0.0096	0.2564
rs3825586	14	24767767	G	A	0.1310	5.10E-06	0.0717	0.0157	0.1309	0.0219355	0.0569	0.0248	3.87E-07	0.0675	0.0133	0.6169
rs17147421	7	124383948	G	A	0.4470	0.0010625	-0.0350	0.0107	0.4392	1.43E-05	-0.0733	0.0169	3.90E-07	-0.0459	0.0090	0.0560
rs227060	11	108204881	C	T	0.3393	1.44E-05	-0.0489	0.0113	0.3354	0.00830214	-0.0476	0.0180	3.94E-07	-0.0485	0.0096	0.9514
rs12896386	14	24765063	A	T	0.1314	4.45E-06	0.0721	0.0157	0.1314	0.025453	0.0554	0.0248	4.00E-07	0.0673	0.0133	0.5725
rs4731203	7	124383829	G	A	0.5527	0.0010798	0.0350	0.0107	0.5602	1.46E-05	0.0733	0.0169	4.03E-07	0.0458	0.0090	0.0560
rs2295307	14	24765622	G	A	0.1314	4.51E-06	0.0720	0.0157	0.1313	0.025639	0.0554	0.0248	4.08E-07	0.0673	0.0133	0.5721
rs2295306	14	24765684	G	A	0.1314	4.51E-06	0.0720	0.0157	0.1313	0.0256299	0.0554	0.0248	4.08E-07	0.0673	0.0133	0.5722
rs12800494	11	108364270	C	T	0.3016	0.0005434	0.0433	0.0125	0.3053	5.43E-05	0.0804	0.0199	4.09E-07	0.0538	0.0106	0.1159
rs375121477	7	124625198	G	T	0.5518	0.0000679	-0.0432	0.0108	0.5533	0.00138298	-0.0557	0.0174	4.10E-07	-0.0467	0.0092	0.5429
rs374789789	7	124621992	G	A	0.5517	0.000136	-0.0413	0.0108	0.5529	0.000525235	-0.0604	0.0174	4.14E-07	-0.0466	0.0092	0.3537
rs72631678	4	164102715	G	A	0.7292	6.73E-07	0.0595	0.0120	0.7262	0.10987	0.0306	0.0191	4.22E-07	0.0514	0.0102	0.2012
rs55982310	14	24768952	A	C	0.1310	5.61E-06	0.0714	0.0157	0.1308	0.0219663	0.0569	0.0249	4.24E-07	0.0673	0.0133	0.6249
rs76379223	3	169449239	C	T	0.0951	3.56E-06	0.0860	0.0186	0.0956	0.0329677	0.0624	0.0293	4.34E-07	0.0793	0.0157	0.4961
rs4918075	10	105722666	A	C	0.8706	3.83E-07	-0.0827	0.0163	0.8659	0.153252	-0.0366	0.0257	4.39E-07	-0.0696	0.0138	0.1303
rs55662571	3	169446409	G	A	0.0953	3.91E-06	0.0856	0.0185	0.0958	0.0328729	0.0623	0.0292	4.72E-07	0.0789	0.0157	0.5030
rs13320816	3	169439038	T	C	0.0955	3.73E-06	0.0856	0.0185	0.0960	0.0341858	0.0617	0.0291	4.73E-07	0.0787	0.0156	0.4908
rs112427506	3	169438789	A	T	0.0955	3.78E-06	0.0855	0.0185	0.0960	0.0341831	0.0617	0.0291	4.78E-07	0.0787	0.0156	0.4916
rs9872094	3	169458405	G	A	0.0917	2.60E-06	0.0877	0.0187	0.0921	0.0475242	0.0586	0.0296	4.92E-07	0.0795	0.0158	0.4064
rs58048069	3	169436167	A	T	0.0956	3.91E-06	0.0853	0.0185	0.0960	0.0341277	0.0617	0.0291	4.92E-07	0.0786	0.0156	0.4943
rs150037345	3	169397652	C	T	0.3467	1.01E-05	-0.0503	0.0114	0.3394	0.0150127	-0.0448	0.0184	4.92E-07	-0.0488	0.0097	0.8023
rs73176424	3	169403546	C	A	0.0967	6.48E-06	0.0827	0.0183	0.0967	0.0222196	0.0661	0.0289	4.93E-07	0.0780	0.0155	0.6272
rs12895335	14	24770369	A	G	0.1310	6.00E-06	0.0711	0.0157	0.1307	0.0240169	0.0561	0.0248	4.95E-07	0.0668	0.0133	0.6112
rs200142436	3	169397593	G	C	0.3466	1.07E-05	-0.0501	0.0114	0.3393	0.0144398	-0.0451	0.0184	5.01E-07	-0.0488	0.0097	0.8167
rs200857597	3	169397596	G	A	0.3466	1.07E-05	-0.0501	0.0114	0.3393	0.0144415	-0.0451	0.0184	5.01E-07	-0.0488	0.0097	0.8167
rs77771367	3	169434919	A	G	0.0957	4.00E-06	0.0852	0.0185	0.0961	0.0341734	0.0616	0.0291	5.04E-07	0.0785	0.0156	0.4957
rs149772840	3	169434754	G	A	0.0957	4.01E-06	0.0852	0.0185	0.0961	0.0341723	0.0616	0.0291	5.05E-07	0.0784	0.0156	0.4959
rs140421944	4	164016781	A	G	0.8139	1.43E-05	0.0598	0.0138	0.8057	0.0107504	0.0550	0.0216	5.06E-07	0.0585	0.0116	0.8513
rs150509310	4	164016777	A	G	0.8140	1.43E-05	0.0598	0.0138	0.8057	0.0107504	0.0550	0.0216	5.06E-07	0.0585	0.0116	0.8513
rs145514187	4	164016778	C	T	0.8139	1.43E-05	0.0598	0.0138	0.8057	0.0107486	0.0550	0.0216	5.06E-07	0.0585	0.0116	0.8514
rs11921321	3	169442183	G	A	0.0962	4.03E-06	0.0852	0.0185	0.0965	0.0344581	0.0616	0.0291	5.11E-07	0.0785	0.0156	0.4946
rs9827731	3	169433911	C	T	0.0957	4.08E-06	0.0851	0.0185	0.0961	0.0341876	0.0616	0.0291	5.13E-07	0.0784	0.0156	0.4969
rs370778291	3	169401135	G	A	0.0940	4.10E-06	0.0855	0.0186	0.0943	0.0342378	0.0620	0.0293	5.15E-07	0.0788	0.0157	0.4999
rs73879117	3	169441929	C	T	0.0956	4.34E-06	0.0850	0.0185	0.0960	0.0328598	0.0622	0.0292	5.20E-07	0.0785	0.0156	0.5103
rs201065846	3	169401960	A	G	0.0956	7.13E-06	0.0825	0.0184	0.0958	0.0217051	0.0666	0.0290	5.25E-07	0.0780	0.0155	0.6428
rs12794010	11	108013361	C	T	0.5478	0.0004663	0.0373	0.0107	0.5524	0.000101694	0.0664	0.0171	5.29E-07	0.0454	0.0091	0.1493
rs76418295	3	169404844	G	A	0.0957	7.18E-06	0.0825	0.0184	0.0958	0.0217508	0.0665	0.0290	5.30E-07	0.0779	0.0155	0.6428
rs1382661	4	164104090	C	T	0.7293	9.32E-07	0.0588	0.0120	0.7263	0.106113	0.0310	0.0192	5.33E-07	0.0510	0.0102	0.2190
rs9861678	3	169426595	C	T	0.0959	4.28E-06	0.0848	0.0184	0.0962	0.0341093	0.0615	0.0290	5.34E-07	0.0781	0.0156	0.5009
rs55789447	3	169431697	T	C	0.0958	4.27E-06	0.0848	0.0184	0.0962	0.0342154	0.0615	0.0291	5.36E-07	0.0782	0.0156	0.5000
rs73879111	3	169429719	G	T	0.0958	4.30E-06	0.0848	0.0184	0.0962	0.0341987	0.0615	0.0291	5.39E-07	0.0781	0.0156	0.5006
rs1114994	10	105709550	C	T	0.1348	0.0009092	-0.0511	0.0154	0.1365	3.27E-05	-0.1013	0.0244	5.39E-07	-0.0653	0.0130	0.0828
rs56167577	3	169425079	T	C	0.0959	4.33E-06	0.0847	0.0184	0.0962	0.0341229	0.0615	0.0290	5.41E-07	0.0781	0.0156	0.5018
rs12784155	10	105708310	A	G	0.1348	0.0009056	-0.0511	0.0154	0.1364	3.31E-05	-0.1012	0.0244	5.41E-07	-0.0653	0.0130	0.0833
rs73879109	3	169428549	T	C	0.0958	4.35E-06	0.0847	0.0184	0.0962	0.0342116	0.0615	0.0291	5.44E-07	0.0781	0.0156	0.5013
rs9871979	3	169428389	C	T	0.0958	4.35E-06	0.0847	0.0184	0.0962	0.0342271	0.0615	0.0291	5.44E-07	0.0781	0.0156	0.5012
rs9833624	3	169428129	A	G	0.0959	4.35E-06	0.0847	0.0184	0.0962	0.0342053	0.0615	0.0291	5.45E-07	0.0781	0.0156	0.5014
rs11918590	3	169427817	A	G	0.0959	4.36E-06	0.0847	0.0184	0.0962	0.0341944	0.0615	0.0290	5.45E-07	0.0781	0.0156	0.5016
rs74618513	3	169448250	C	T	0.0929	4.63E-06	0.0858	0.0187	0.0929	0.03268	0.0633	0.0296	5.45E-07	0.0794	0.0158	0.5212
rs7912975	10	105705190	T	C	0.1347	0.0008965	-0.0511	0.0154	0.1364	3.41E-05	-0.1010	0.0244	5.45E-07	-0.0653	0.0130	0.0847
rs4615949	10	105704611	A	G	0.1347	0.0008951	-0.0511	0.0154	0.1364	3.44E-05	-0.1009	0.0244	5.47E-07	-0.0653	0.0130	0.0849
rs7099625	10	105703798	C	T	0.1347	0.0008927	-0.0511	0.0154	0.1364	3.47E-05	-0.1009	0.0244	5.48E-07	-0.0653	0.0130	0.0853
rs35168839	10	105706259	G	T	0.1348	0.0008288	-0.0515	0.0154	0.1365	4.02E-05	-0.1001	0.0244	5.49E-07	-0.0653	0.0130	0.0928
rs75821768	3	169430988	T	C	0.0937	4.67E-06	0.0852	0.0186	0.0936	0.0327043	0.0628	0.0294	5.50E-07	0.0788	0.0157	0.5198
rs36069350	10	105702833	A	G	0.1347	0.0008894	-0.0512	0.0154	0.1364	3.51E-05	-0.1008	0.0244	5.50E-07	-0.0652	0.0130	0.0858
rs17102928	14	24794905	C	T	0.0173	0.0000189	0.1731	0.0405	0.0170	0.00915443	0.1715	0.0658	5.63E-07	0.1727	0.0345	0.9830
rs202091619	7	124623575	T	G	0.4571	0.0002354	-0.0434	0.0118	0.4583	0.000365256	-0.0667	0.0187	5.66E-07	-0.0500	0.0100	0.2935
rs7080361	10	101277772	T	C	0.4619	5.94E-06	-0.0487	0.0108	0.4626	0.0278141	-0.0379	0.0172	5.67E-07	-0.0457	0.0091	0.5933
rs199934270	7	124623584	T	C	0.4562	0.0002275	-0.0434	0.0118	0.4573	0.000393394	-0.0662	0.0187	5.74E-07	-0.0499	0.0100	0.3040
rs76184590	3	169442904	G	C	0.0933	5.04E-06	0.0853	0.0187	0.0933	0.032072	0.0633	0.0295	5.77E-07	0.0790	0.0158	0.5308
rs78817488	3	169409196	G	C	0.0956	8.06E-06	0.0820	0.0184	0.0958	0.0216582	0.0665	0.0290	5.88E-07	0.0776	0.0155	0.6529
rs78751355	7	124485529	C	T	0.0777	0.0000395	0.0910	0.0221	0.0791	0.0042897	0.1000	0.0350	5.90E-07	0.0936	0.0187	0.8293
rs78413400	7	124486369	A	C	0.0777	0.0000395	0.0910	0.0221	0.0791	0.00429571	0.1000	0.0350	5.91E-07	0.0936	0.0187	0.8295
rs34398311	7	124491951	T	C	0.0777	0.0000394	0.0910	0.0221	0.0791	0.00433558	0.0999	0.0350	5.95E-07	0.0935	0.0187	0.8317
rs9290374	3	169431084	A	T	0.0959	4.80E-06	0.0844	0.0184	0.0962	0.0342314	0.0615	0.0291	5.97E-07	0.0778	0.0156	0.5082
rs148788225	3	169410899	C	T	0.0957	8.17E-06	0.0819	0.0183	0.0958	0.0217451	0.0664	0.0289	5.98E-07	0.0774	0.0155	0.6531
rs75410193	3	169411836	T	G	0.0957	8.22E-06	0.0818	0.0183	0.0959	0.0217989	0.0663	0.0289	6.03E-07	0.0774	0.0155	0.6530
rs6010998	20	62294402	A	T	0.2798	0.0001041	-0.0469	0.0121	0.2861	0.00131126	-0.0616	0.0192	6.09E-07	-0.0510	0.0102	0.5159
rs141197287	3	169452498	G	A	0.0709	1.40E-05	0.0947	0.0218	0.0725	0.01342	0.0841	0.0340	6.16E-07	0.0916	0.0184	0.7938
rs145175145	3	169452517	G	C	0.0709	1.40E-05	0.0947	0.0218	0.0725	0.0134221	0.0841	0.0340	6.17E-07	0.0916	0.0184	0.7939
rs2297433	20	62293460	T	C	0.2799	0.000105	-0.0469	0.0121	0.2863	0.00133272	-0.0616	0.0192	6.22E-07	-0.0510	0.0102	0.5178
rs148618465	3	169453149	A	C	0.0927	5.67E-06	0.0846	0.0186	0.0929	0.031665	0.0634	0.0295	6.33E-07	0.0786	0.0158	0.5453
rs182501351	3	169451724	A	C	0.0931	5.91E-06	0.0844	0.0186	0.0932	0.0308422	0.0637	0.0295	6.40E-07	0.0785	0.0158	0.5529
rs140820374	3	169438984	A	C	0.0944	6.19E-06	0.0837	0.0185	0.0944	0.0296958	0.0636	0.0292	6.43E-07	0.0780	0.0157	0.5615
rs76980773	3	169451193	C	G	0.0932	6.02E-06	0.0843	0.0186	0.0934	0.0305324	0.0638	0.0295	6.44E-07	0.0785	0.0158	0.5561
rs57389423	3	169451297	T	C	0.0932	6.00E-06	0.0844	0.0186	0.0934	0.0306604	0.0637	0.0295	6.45E-07	0.0785	0.0158	0.5551
rs77792995	3	169456115	C	G	0.0918	5.46E-06	0.0847	0.0186	0.0921	0.0338861	0.0627	0.0296	6.57E-07	0.0784	0.0158	0.5307
rs75272181	3	169534337	A	G	0.1044	1.41E-06	0.0859	0.0178	0.1027	0.0966311	0.0474	0.0285	6.71E-07	0.0751	0.0151	0.2529
rs73879118	3	169456917	T	G	0.0916	5.46E-06	0.0846	0.0186	0.0919	0.034595	0.0624	0.0295	6.71E-07	0.0783	0.0158	0.5271
rs117975765	3	169448440	G	C	0.0940	6.72E-06	0.0837	0.0186	0.0940	0.02929	0.0640	0.0294	6.82E-07	0.0781	0.0157	0.5722
rs74286673	3	169432350	T	G	0.0947	6.70E-06	0.0832	0.0185	0.0947	0.0293791	0.0635	0.0292	6.84E-07	0.0776	0.0156	0.5697
rs6089953	20	62291008	A	G	0.2789	0.0001107	-0.0467	0.0121	0.2852	0.00140202	-0.0613	0.0192	6.84E-07	-0.0508	0.0102	0.5229
rs75298038	3	169429203	C	T	0.0948	6.83E-06	0.0831	0.0185	0.0948	0.0292703	0.0635	0.0291	6.93E-07	0.0775	0.0156	0.5719
rs80178104	3	169425908	C	T	0.0948	6.88E-06	0.0830	0.0185	0.0948	0.0292652	0.0635	0.0291	6.98E-07	0.0775	0.0156	0.5725
rs140530991	3	169424068	T	G	0.0948	6.90E-06	0.0830	0.0185	0.0948	0.029259	0.0635	0.0291	6.99E-07	0.0775	0.0156	0.5728
rs79519864	3	169422281	A	G	0.0949	6.92E-06	0.0830	0.0185	0.0948	0.0292097	0.0635	0.0291	7.00E-07	0.0774	0.0156	0.5735
rs146526702	3	169445407	T	C	0.0942	7.03E-06	0.0834	0.0186	0.0942	0.0289579	0.0640	0.0293	7.04E-07	0.0779	0.0157	0.5779
rs228606	11	108087847	G	T	0.3719	0.0001111	-0.0429	0.0111	0.3641	0.00141108	-0.0569	0.0178	7.04E-07	-0.0468	0.0094	0.5052
rs183257831	5	1307642	A	G	0.4758	1.50E-06	0.0548	0.0114	0.4721	0.10333	0.0296	0.0181	7.85E-07	0.0477	0.0097	0.2399
rs11212663	11	108346202	T	G	0.4634	0.0002521	0.0417	0.0114	0.4699	0.000506974	0.0636	0.0183	7.98E-07	0.0477	0.0097	0.3106
rs34562644	10	105718978	T	C	0.1351	0.0011935	-0.0504	0.0156	0.1370	3.69E-05	-0.1014	0.0246	8.10E-07	-0.0649	0.0132	0.0804
rs3761124	20	62288752	T	C	0.2798	0.0001441	-0.0459	0.0121	0.2860	0.0012731	-0.0617	0.0192	8.42E-07	-0.0504	0.0102	0.4848
rs6010994	20	62291438	T	C	0.2791	0.0001183	-0.0465	0.0121	0.2853	0.00167023	-0.0603	0.0192	8.43E-07	-0.0504	0.0102	0.5457
rs72694312	14	24673655	G	T	0.2388	3.75E-07	-0.0654	0.0129	0.2365	0.242806	-0.0239	0.0205	8.47E-07	-0.0537	0.0109	0.0872
rs72694311	14	24673627	G	T	0.2386	3.77E-07	-0.0654	0.0129	0.2364	0.242278	-0.0240	0.0205	8.49E-07	-0.0538	0.0109	0.0876
rs111641528	14	24667618	G	A	0.2214	5.41E-07	-0.0677	0.0135	0.2195	0.206045	-0.0272	0.0215	8.84E-07	-0.0563	0.0114	0.1115
rs149281442	7	158441289	G	T	0.5765	0.0000403	0.0449	0.0109	0.5771	0.00680519	0.0462	0.0171	9.05E-07	0.0453	0.0092	0.9474
rs142595906	14	24673174	C	T	0.2367	4.16E-07	-0.0657	0.0130	0.2345	0.244923	-0.0240	0.0206	9.39E-07	-0.0539	0.0110	0.0883
rs17184526	14	24667051	C	T	0.2205	5.94E-07	-0.0676	0.0135	0.2187	0.204551	-0.0273	0.0215	9.46E-07	-0.0562	0.0115	0.1144
rs1421014	3	169373514	A	G	0.4342	2.18E-06	-0.0520	0.0110	0.4328	0.0944945	-0.0294	0.0176	9.53E-07	-0.0457	0.0093	0.2779
rs72694306	14	24666628	G	C	0.2199	5.71E-07	-0.0678	0.0136	0.2181	0.212221	-0.0269	0.0216	9.71E-07	-0.0563	0.0115	0.1094
rs7931681	11	108004798	A	C	0.5485	0.000715	0.0358	0.0106	0.5521	0.000123005	0.0654	0.0170	1.00E-06	0.0440	0.0090	0.1420
rs139288399	3	169392748	C	T	0.0946	1.19E-05	0.0811	0.0185	0.0950	0.0260064	0.0649	0.0292	1.03E-06	0.0765	0.0156	0.6409
rs41397047	3	169393992	G	A	0.0947	1.20E-05	0.0810	0.0185	0.0950	0.0259812	0.0649	0.0292	1.03E-06	0.0764	0.0156	0.6414
rs9942060	3	169393285	T	C	0.0946	1.20E-05	0.0811	0.0185	0.0950	0.0260386	0.0649	0.0292	1.03E-06	0.0764	0.0156	0.6408
rs80089905	3	169391745	G	A	0.0945	1.20E-05	0.0811	0.0185	0.0949	0.0260462	0.0649	0.0292	1.03E-06	0.0765	0.0157	0.6407
rs149038007	3	169392255	T	C	0.0945	1.20E-05	0.0811	0.0185	0.0949	0.026053	0.0649	0.0292	1.04E-06	0.0764	0.0157	0.6409
rs12032713	1	226612286	C	T	0.3335	8.82E-06	0.0517	0.0116	0.3391	0.0347289	0.0390	0.0185	1.05E-06	0.0481	0.0099	0.5609
rs10753426	1	226669292	T	C	0.5963	6.17E-09	0.0652	0.0112	0.6014	0.924028	-0.0017	0.0179	1.07E-06	0.0464	0.0095	0.0016
rs59548454	3	169392501	C	T	0.0951	1.09E-05	0.0814	0.0185	0.0957	0.0293307	0.0635	0.0291	1.07E-06	0.0763	0.0156	0.6053
rs61863693	10	105720733	G	A	0.1386	0.0013753	-0.0505	0.0158	0.1404	4.45E-05	-0.1017	0.0249	1.07E-06	-0.0651	0.0134	0.0839
rs16854251	3	169358898	C	A	0.1032	2.77E-06	0.0816	0.0174	0.1041	0.0861546	0.0468	0.0273	1.10E-06	0.0716	0.0147	0.2824
rs12790434	11	108314016	T	C	0.3021	0.0006397	0.0417	0.0122	0.3054	0.000183803	0.0726	0.0194	1.11E-06	0.0504	0.0103	0.1789
rs1242023	14	24672221	C	T	0.2333	5.33E-07	-0.0658	0.0131	0.2313	0.244471	-0.0243	0.0209	1.15E-06	-0.0541	0.0111	0.0931
rs12250166	10	105776055	T	C	0.1252	3.68E-07	0.0812	0.0160	0.1295	0.289261	0.0267	0.0252	1.16E-06	0.0656	0.0135	0.0683
rs2234096	14	24665007	T	G	0.2173	7.16E-07	-0.0676	0.0136	0.2156	0.210341	-0.0272	0.0217	1.16E-06	-0.0562	0.0116	0.1154
rs10883958	10	105736284	G	A	0.8675	6.39E-07	-0.0788	0.0158	0.8634	0.220867	-0.0306	0.0250	1.17E-06	-0.0650	0.0134	0.1040
rs2127214	4	164126538	T	C	0.8156	0.000021	0.0580	0.0136	0.8089	0.0180151	0.0508	0.0215	1.20E-06	0.0560	0.0115	0.7778
rs7129527	11	108044995	A	G	0.3752	0.000175	-0.0413	0.0110	0.3676	0.00149537	-0.0561	0.0177	1.20E-06	-0.0454	0.0093	0.4764
rs748883	1	226582325	A	G	0.4075	2.82E-06	0.0508	0.0108	0.4093	0.0946456	0.0289	0.0173	1.21E-06	0.0446	0.0092	0.2857
rs7197515	16	69163143	A	C	0.0823	0.0000226	0.0820	0.0194	0.0830	0.0176942	0.0732	0.0309	1.26E-06	0.0796	0.0164	0.8098
rs12068460	1	226603745	C	T	0.3581	3.47E-06	0.0518	0.0112	0.3622	0.0848661	0.0306	0.0178	1.27E-06	0.0458	0.0095	0.3132
rs55949103	14	24671208	C	T	0.2314	5.70E-07	-0.0660	0.0132	0.2295	0.252306	-0.0240	0.0210	1.28E-06	-0.0541	0.0112	0.0910
rs6679573	1	226600947	T	C	0.3579	3.53E-06	0.0517	0.0112	0.3620	0.0849742	0.0305	0.0177	1.29E-06	0.0457	0.0095	0.3137
rs4653735	1	226600354	G	A	0.3579	3.57E-06	0.0517	0.0111	0.3620	0.0853964	0.0305	0.0177	1.31E-06	0.0457	0.0094	0.3133
rs2181833	10	105793369	G	A	0.8650	6.60E-07	-0.0801	0.0161	0.8617	0.240093	-0.0301	0.0256	1.34E-06	-0.0660	0.0137	0.0985
rs2234095	14	24665079	C	G	0.2173	7.86E-07	-0.0673	0.0136	0.2156	0.219768	-0.0266	0.0217	1.34E-06	-0.0559	0.0116	0.1127
rs11645045	16	82202137	G	A	0.7855	0.0000311	-0.0538	0.0129	0.7894	0.0137352	-0.0517	0.0210	1.34E-06	-0.0532	0.0110	0.9337
rs6665208	1	226599374	C	T	0.3579	3.63E-06	0.0516	0.0111	0.3620	0.0861176	0.0304	0.0177	1.35E-06	0.0456	0.0094	0.3126
rs10915987	1	226601681	G	A	0.3579	3.63E-06	0.0517	0.0112	0.3622	0.0867223	0.0304	0.0177	1.36E-06	0.0457	0.0095	0.3115
rs56285339	16	69160925	A	G	0.0824	0.0000249	0.0816	0.0194	0.0830	0.0176516	0.0733	0.0309	1.38E-06	0.0792	0.0164	0.8199
rs4889479	16	82201474	T	C	0.7853	0.0000307	-0.0538	0.0129	0.7892	0.0143566	-0.0514	0.0210	1.38E-06	-0.0531	0.0110	0.9217
rs1841649	1	226668346	C	A	0.5493	7.00E-09	0.0641	0.0111	0.5544	0.877392	-0.0027	0.0176	1.39E-06	0.0453	0.0094	0.0014
rs12025487	1	226604893	C	T	0.3578	3.67E-06	0.0517	0.0112	0.3620	0.0878963	0.0303	0.0178	1.40E-06	0.0457	0.0095	0.3095
rs7205534	16	82201618	G	A	0.7852	0.0000307	-0.0538	0.0129	0.7890	0.0146961	-0.0512	0.0210	1.41E-06	-0.0531	0.0110	0.9150
rs59672299	1	226597593	T	C	0.3579	3.74E-06	0.0515	0.0111	0.3620	0.0876579	0.0302	0.0177	1.42E-06	0.0455	0.0094	0.3107
rs7200628	16	82200747	C	T	0.7851	0.0000305	-0.0538	0.0129	0.7890	0.0150477	-0.0510	0.0210	1.43E-06	-0.0530	0.0110	0.9093
rs111822984	14	24670186	C	T	0.2295	6.47E-07	-0.0660	0.0133	0.2277	0.255289	-0.0240	0.0211	1.45E-06	-0.0542	0.0112	0.0922
rs2303261	16	82203768	G	T	0.7853	0.0000284	-0.0540	0.0129	0.7893	0.0163717	-0.0503	0.0210	1.45E-06	-0.0530	0.0110	0.8811
rs7531668	1	226596019	A	T	0.3578	4.15E-06	0.0512	0.0111	0.3619	0.0856617	0.0304	0.0177	1.51E-06	0.0454	0.0094	0.3201
rs2077197	1	226596039	C	T	0.3578	4.15E-06	0.0512	0.0111	0.3619	0.0856193	0.0304	0.0177	1.51E-06	0.0454	0.0094	0.3202
rs7527192	1	226596079	C	T	0.3578	4.15E-06	0.0512	0.0111	0.3618	0.0856037	0.0304	0.0177	1.51E-06	0.0454	0.0094	0.3203
rs1134847	16	82203742	T	C	0.7853	0.0000314	-0.0537	0.0129	0.7893	0.0154114	-0.0508	0.0210	1.51E-06	-0.0529	0.0110	0.9052
rs28407557	1	226602397	C	T	0.3579	4.07E-06	0.0514	0.0112	0.3621	0.0876746	0.0303	0.0178	1.52E-06	0.0455	0.0095	0.3152
rs2911425	16	82203026	T	C	0.7852	0.0000342	-0.0535	0.0129	0.7892	0.0148558	-0.0511	0.0210	1.58E-06	-0.0528	0.0110	0.9231
rs12588742	14	24669465	G	A	0.2282	7.11E-07	-0.0660	0.0133	0.2265	0.257355	-0.0240	0.0211	1.59E-06	-0.0542	0.0113	0.0932
rs2967359	16	82202968	G	C	0.7852	0.0000345	-0.0534	0.0129	0.7892	0.0148062	-0.0511	0.0210	1.59E-06	-0.0528	0.0110	0.9247
rs2967363	16	82204132	C	G	0.7860	0.0000275	-0.0542	0.0129	0.7900	0.0188759	-0.0493	0.0210	1.61E-06	-0.0528	0.0110	0.8447
rs78386085	14	24675607	C	A	0.2335	4.49E-07	-0.0630	0.0125	0.2304	0.334685	-0.0193	0.0200	1.65E-06	-0.0508	0.0106	0.0641
rs2303264	16	82203711	G	T	0.7861	0.0000284	-0.0541	0.0129	0.7901	0.0187846	-0.0494	0.0210	1.65E-06	-0.0528	0.0110	0.8490
rs3814815	14	24702032	G	T	0.2341	3.29E-07	-0.0641	0.0125	0.2299	0.389577	-0.0173	0.0201	1.67E-06	-0.0510	0.0107	0.0493
rs181237892	14	24699690	G	A	0.2341	3.32E-07	-0.0640	0.0125	0.2299	0.387435	-0.0174	0.0201	1.67E-06	-0.0510	0.0107	0.0497
rs898834	1	226670795	C	T	0.5523	7.20E-09	0.0639	0.0111	0.5568	0.828411	-0.0038	0.0176	1.68E-06	0.0448	0.0094	0.0011
rs12588782	14	24669623	G	A	0.2287	8.89E-07	-0.0654	0.0133	0.2271	0.238796	-0.0249	0.0211	1.69E-06	-0.0539	0.0113	0.1058
rs11645372	16	82202136	C	T	0.7851	0.0000373	-0.0532	0.0129	0.7891	0.0145425	-0.0513	0.0210	1.69E-06	-0.0527	0.0110	0.9371
rs7206093	16	82201884	G	A	0.7850	0.0000372	-0.0532	0.0129	0.7891	0.0147876	-0.0511	0.0210	1.71E-06	-0.0526	0.0110	0.9327
rs7905046	10	105697934	T	G	0.1368	0.0021056	-0.0471	0.0153	0.1386	3.89E-05	-0.0998	0.0243	1.71E-06	-0.0621	0.0130	0.0673
rs12589157	14	24678784	A	C	0.2335	4.75E-07	-0.0629	0.0125	0.2305	0.334573	-0.0193	0.0200	1.72E-06	-0.0507	0.0106	0.0650
rs11645286	16	82201898	C	A	0.7850	0.0000374	-0.0532	0.0129	0.7891	0.0147721	-0.0511	0.0210	1.72E-06	-0.0526	0.0110	0.9336
rs10786772	10	105610326	G	A	0.6665	6.67E-07	-0.0558	0.0112	0.6639	0.280693	-0.0193	0.0179	1.73E-06	-0.0455	0.0095	0.0839
rs7530260	1	110922312	A	C	0.7892	0.0001723	0.0516	0.0137	0.7894	0.00246943	0.0665	0.0220	1.73E-06	0.0558	0.0117	0.5669
rs143942402	14	24682141	C	T	0.2339	4.12E-07	-0.0634	0.0125	0.2304	0.360731	-0.0183	0.0200	1.75E-06	-0.0508	0.0106	0.0572
rs3754370	1	226592278	G	A	0.3515	3.59E-06	0.0516	0.0111	0.3542	0.106926	0.0286	0.0177	1.75E-06	0.0451	0.0094	0.2734
rs4889477	16	82201302	C	T	0.7848	0.000037	-0.0532	0.0129	0.7889	0.0153607	-0.0508	0.0210	1.76E-06	-0.0526	0.0110	0.9226
rs61111557	16	82201102	A	C	0.7848	0.000037	-0.0532	0.0129	0.7888	0.0155588	-0.0507	0.0210	1.78E-06	-0.0525	0.0110	0.9192
rs7918848	10	105701265	T	G	0.1383	0.0021588	-0.0467	0.0152	0.1409	4.02E-05	-0.0986	0.0240	1.78E-06	-0.0615	0.0129	0.0684
rs11866709	16	82201017	A	G	0.7848	0.0000369	-0.0532	0.0129	0.7888	0.015646	-0.0507	0.0210	1.79E-06	-0.0525	0.0110	0.9177
rs11866711	16	82201038	A	C	0.7848	0.0000369	-0.0532	0.0129	0.7888	0.0156296	-0.0507	0.0210	1.79E-06	-0.0525	0.0110	0.9180
rs11859473	16	82201072	T	C	0.7848	0.000037	-0.0532	0.0129	0.7888	0.0155878	-0.0507	0.0210	1.79E-06	-0.0525	0.0110	0.9187
rs62045964	16	82200920	T	C	0.7847	0.0000369	-0.0532	0.0129	0.7888	0.0157287	-0.0506	0.0210	1.80E-06	-0.0525	0.0110	0.9163
rs10514532	16	82200337	T	C	0.7845	0.0000362	-0.0533	0.0129	0.7886	0.0161731	-0.0504	0.0210	1.81E-06	-0.0525	0.0110	0.9071
rs62045963	16	82200661	A	G	0.7847	0.0000369	-0.0532	0.0129	0.7887	0.0159967	-0.0505	0.0210	1.83E-06	-0.0525	0.0110	0.9120
rs1150201	11	108165053	A	G	0.3031	0.0000168	-0.0499	0.0116	0.2981	0.0340236	-0.0393	0.0185	1.84E-06	-0.0469	0.0098	0.6294
rs665293	11	108142617	G	A	0.3033	0.0000172	-0.0499	0.0116	0.2983	0.0331854	-0.0396	0.0186	1.84E-06	-0.0470	0.0099	0.6376
rs228593	11	108141134	G	A	0.3033	0.0000172	-0.0499	0.0116	0.2982	0.0331991	-0.0396	0.0186	1.84E-06	-0.0470	0.0099	0.6378
rs62045962	16	82200604	T	C	0.7846	0.0000369	-0.0532	0.0129	0.7887	0.0160828	-0.0505	0.0210	1.84E-06	-0.0525	0.0110	0.9106
rs1382662	4	164001629	C	T	0.8062	0.0000485	0.0573	0.0141	0.7982	0.0121494	0.0557	0.0222	1.85E-06	0.0569	0.0119	0.9504
rs111298444	7	158441349	C	T	0.5743	0.0000736	0.0436	0.0110	0.5747	0.00771908	0.0460	0.0173	1.85E-06	0.0443	0.0093	0.9076
rs12595971	16	82200309	T	C	0.7846	0.0000368	-0.0532	0.0129	0.7886	0.0163944	-0.0503	0.0210	1.86E-06	-0.0524	0.0110	0.9055
rs2282436	10	105797175	C	A	0.8393	1.52E-05	-0.0662	0.0153	0.8340	0.0370677	-0.0505	0.0242	1.87E-06	-0.0618	0.0130	0.5853
rs12597534	16	82200276	G	T	0.7845	0.0000368	-0.0532	0.0129	0.7886	0.0164312	-0.0503	0.0210	1.87E-06	-0.0524	0.0110	0.9050
rs4653734	1	226595389	C	G	0.3512	3.91E-06	0.0515	0.0112	0.3538	0.106467	0.0287	0.0178	1.88E-06	0.0451	0.0095	0.2782
rs76927346	3	169372846	A	G	0.0902	8.11E-06	0.0834	0.0187	0.0902	0.062373	0.0550	0.0295	1.89E-06	0.0754	0.0158	0.4176
rs12599988	16	82200063	T	C	0.7845	0.0000367	-0.0532	0.0129	0.7885	0.016672	-0.0502	0.0210	1.89E-06	-0.0524	0.0110	0.9011
rs12597171	16	82200119	C	T	0.7845	0.0000368	-0.0532	0.0129	0.7885	0.0166008	-0.0502	0.0210	1.89E-06	-0.0524	0.0110	0.9022
rs4590800	10	101301093	C	A	0.4178	0.000041	-0.0455	0.0111	0.4180	0.0148242	-0.0432	0.0177	1.89E-06	-0.0449	0.0094	0.9143
rs4653733	1	226594613	G	A	0.3512	3.93E-06	0.0514	0.0111	0.3538	0.107045	0.0286	0.0178	1.90E-06	0.0450	0.0095	0.2775
rs12597010	16	82199971	G	A	0.7845	0.0000367	-0.0532	0.0129	0.7885	0.0167681	-0.0501	0.0210	1.90E-06	-0.0524	0.0110	0.8995
rs12599946	16	82199831	T	C	0.7844	0.0000367	-0.0532	0.0129	0.7885	0.0169288	-0.0500	0.0209	1.92E-06	-0.0524	0.0110	0.8970
rs4653732	1	226594106	G	C	0.3512	3.97E-06	0.0514	0.0111	0.3538	0.107552	0.0286	0.0177	1.93E-06	0.0450	0.0094	0.2771
rs75224587	17	9536109	C	T	0.3953	0.0000161	0.0478	0.0111	0.3965	0.0364903	0.0368	0.0176	1.93E-06	0.0447	0.0094	0.5982
rs2476946	10	105867724	G	T	0.9082	0.00002	-0.0778	0.0182	0.9080	0.0303288	-0.0631	0.0291	1.93E-06	-0.0737	0.0155	0.6692
rs62045961	16	82199723	A	G	0.7844	0.0000367	-0.0532	0.0129	0.7884	0.0170576	-0.0500	0.0209	1.93E-06	-0.0523	0.0110	0.8951
rs35865749	16	82199677	T	C	0.7844	0.0000367	-0.0532	0.0129	0.7884	0.0171065	-0.0499	0.0209	1.94E-06	-0.0523	0.0110	0.8944
rs67661146	16	82199669	G	A	0.7844	0.0000367	-0.0532	0.0129	0.7884	0.0171171	-0.0499	0.0209	1.94E-06	-0.0523	0.0110	0.8943
rs62044259	16	82199523	A	T	0.7843	0.0000367	-0.0532	0.0129	0.7884	0.0172977	-0.0499	0.0209	1.95E-06	-0.0523	0.0110	0.8914
rs67612167	16	82199598	A	G	0.7843	0.0000368	-0.0532	0.0129	0.7884	0.0172033	-0.0499	0.0209	1.95E-06	-0.0523	0.0110	0.8932
rs62044258	16	82199461	C	T	0.7843	0.0000366	-0.0532	0.0129	0.7884	0.0173737	-0.0498	0.0209	1.96E-06	-0.0523	0.0110	0.8903
rs7525191	1	226593271	T	G	0.3512	4.01E-06	0.0514	0.0111	0.3538	0.108417	0.0285	0.0177	1.97E-06	0.0449	0.0094	0.2761
rs7522351	1	226593268	A	C	0.3512	4.01E-06	0.0514	0.0111	0.3538	0.108457	0.0285	0.0177	1.97E-06	0.0449	0.0094	0.2761
rs3768346	1	226592854	T	C	0.3512	4.06E-06	0.0513	0.0111	0.3538	0.108859	0.0284	0.0177	2.00E-06	0.0449	0.0094	0.2759
rs3768347	1	226592745	G	A	0.3512	4.07E-06	0.0513	0.0111	0.3538	0.108948	0.0284	0.0177	2.00E-06	0.0449	0.0094	0.2759
rs878367	1	226537522	C	T	0.3482	4.13E-06	0.0525	0.0114	0.3513	0.108463	0.0292	0.0182	2.01E-06	0.0460	0.0097	0.2787
rs149234704	14	24686646	C	T	0.2334	4.64E-07	-0.0633	0.0126	0.2294	0.371125	-0.0180	0.0201	2.02E-06	-0.0507	0.0107	0.0571
rs11191833	10	105619678	G	A	0.6749	3.55E-07	-0.0577	0.0113	0.6726	0.416328	-0.0147	0.0181	2.07E-06	-0.0456	0.0096	0.0442
rs2303265	16	82203705	A	C	0.7857	0.0000341	-0.0535	0.0129	0.7898	0.0197339	-0.0489	0.0210	2.07E-06	-0.0523	0.0110	0.8537
rs12763538	10	105800321	C	T	0.8432	1.41E-05	-0.0672	0.0155	0.8382	0.0434779	-0.0495	0.0245	2.08E-06	-0.0622	0.0131	0.5422
rs13098597	3	169599567	T	A	0.5423	0.0000945	-0.0446	0.0114	0.5378	0.00653456	-0.0499	0.0183	2.08E-06	-0.0461	0.0097	0.8088
rs3219022	1	226591121	C	T	0.3513	4.20E-06	0.0512	0.0111	0.3538	0.110483	0.0283	0.0177	2.10E-06	0.0448	0.0094	0.2749
rs3219023	1	226591056	T	C	0.3513	4.21E-06	0.0512	0.0111	0.3538	0.110605	0.0283	0.0177	2.10E-06	0.0447	0.0094	0.2747
rs73165313	7	158441229	G	T	0.5676	0.000064	0.0432	0.0108	0.5689	0.0103523	0.0433	0.0169	2.10E-06	0.0433	0.0091	0.9960
rs3768458	1	110923062	T	A	0.4737	0.0000165	0.0461	0.0107	0.4725	0.0383995	0.0349	0.0169	2.11E-06	0.0429	0.0090	0.5762
rs6671673	1	110949720	C	T	0.4718	1.40E-05	0.0463	0.0107	0.4708	0.0444007	0.0338	0.0168	2.12E-06	0.0427	0.0090	0.5288
rs56079405	3	169382719	A	G	0.0954	6.78E-06	0.0831	0.0185	0.0959	0.0785459	0.0512	0.0291	2.13E-06	0.0740	0.0156	0.3566
rs747659	1	226550741	C	T	0.3515	4.01E-06	0.0512	0.0111	0.3541	0.115899	0.0278	0.0177	2.14E-06	0.0446	0.0094	0.2640
rs3219027	1	226590413	G	A	0.3513	4.27E-06	0.0511	0.0111	0.3538	0.111139	0.0282	0.0177	2.14E-06	0.0447	0.0094	0.2745
rs1805407	1	226589833	T	C	0.3513	4.27E-06	0.0511	0.0111	0.3539	0.111401	0.0282	0.0177	2.15E-06	0.0447	0.0094	0.2740
rs3219031	1	226589396	C	T	0.3513	4.27E-06	0.0511	0.0111	0.3539	0.11151	0.0282	0.0177	2.15E-06	0.0447	0.0094	0.2739
rs7622425	3	169368305	A	G	0.0932	1.09E-05	0.0805	0.0183	0.0942	0.0546637	0.0552	0.0287	2.15E-06	0.0732	0.0154	0.4589
rs6701634	1	226588041	T	C	0.3513	4.31E-06	0.0511	0.0111	0.3539	0.11182	0.0282	0.0177	2.18E-06	0.0447	0.0094	0.2738
rs192242330	3	169380161	A	C	0.0918	1.08E-05	0.0819	0.0186	0.0920	0.0567292	0.0560	0.0294	2.19E-06	0.0746	0.0157	0.4570
rs117251531	3	169380175	C	T	0.0918	1.08E-05	0.0819	0.0186	0.0920	0.0567372	0.0560	0.0294	2.19E-06	0.0746	0.0157	0.4570
rs78477230	3	169381806	C	A	0.0920	1.10E-05	0.0819	0.0186	0.0921	0.056025	0.0562	0.0294	2.21E-06	0.0745	0.0157	0.4610
rs144253733	3	169381589	G	A	0.0920	1.10E-05	0.0819	0.0186	0.0921	0.056002	0.0562	0.0294	2.21E-06	0.0745	0.0157	0.4612
rs3759983	16	69141138	C	T	0.0926	0.0000166	0.0789	0.0183	0.0952	0.0403563	0.0596	0.0291	2.21E-06	0.0734	0.0155	0.5755
rs805688	10	105792077	A	G	0.1324	8.74E-07	0.0792	0.0161	0.1365	0.283045	0.0274	0.0255	2.22E-06	0.0645	0.0136	0.0867
rs6791024	3	169367152	A	G	0.0932	1.12E-05	0.0803	0.0183	0.0942	0.0553739	0.0550	0.0287	2.23E-06	0.0730	0.0154	0.4571
rs10786559	10	101308890	G	C	0.4025	0.0000781	-0.0438	0.0111	0.4039	0.00885582	-0.0464	0.0177	2.23E-06	-0.0445	0.0094	0.9003
rs1461919	1	226672017	A	G	0.5408	1.92E-08	0.0624	0.0111	0.5467	0.955417	-0.0010	0.0176	2.25E-06	0.0445	0.0094	0.0024
rs12240196	1	226583483	C	T	0.3513	4.27E-06	0.0511	0.0111	0.3538	0.115391	0.0279	0.0177	2.25E-06	0.0446	0.0094	0.2676
rs7542788	1	226585303	T	C	0.3514	4.58E-06	0.0510	0.0111	0.3539	0.110045	0.0283	0.0177	2.25E-06	0.0446	0.0094	0.2797
rs78536931	3	169378777	G	A	0.0918	1.10E-05	0.0818	0.0186	0.0919	0.0569363	0.0559	0.0294	2.25E-06	0.0744	0.0157	0.4575
rs56654636	7	158441794	A	G	0.5705	0.0000748	0.0430	0.0108	0.5717	0.00943034	0.0441	0.0170	2.25E-06	0.0433	0.0091	0.9567
rs10799349	1	226585516	C	A	0.3513	4.30E-06	0.0511	0.0111	0.3538	0.115462	0.0279	0.0177	2.26E-06	0.0446	0.0094	0.2678
rs76043567	3	169387193	G	A	0.0921	1.19E-05	0.0817	0.0187	0.0922	0.0538072	0.0568	0.0295	2.26E-06	0.0746	0.0158	0.4763
rs4435700	4	164020174	C	A	0.7388	0.0000616	0.0480	0.0120	0.7331	0.0117017	0.0481	0.0191	2.26E-06	0.0480	0.0102	0.9972
rs1000033	1	226580387	T	G	0.3514	4.41E-06	0.0510	0.0111	0.3541	0.113683	0.0280	0.0177	2.27E-06	0.0445	0.0094	0.2720
rs1073991	1	226581074	T	C	0.3513	4.43E-06	0.0510	0.0111	0.3539	0.11323	0.0280	0.0177	2.27E-06	0.0445	0.0094	0.2728
rs2136876	1	226580953	C	G	0.3513	4.44E-06	0.0510	0.0111	0.3539	0.113265	0.0280	0.0177	2.27E-06	0.0445	0.0094	0.2728
rs77602783	3	169387090	G	A	0.0921	1.19E-05	0.0817	0.0187	0.0922	0.0538654	0.0568	0.0295	2.27E-06	0.0746	0.0158	0.4761
rs3219073	1	226569375	G	C	0.3514	4.31E-06	0.0510	0.0111	0.3539	0.115926	0.0278	0.0177	2.28E-06	0.0445	0.0094	0.2672
rs1805408	1	226573402	T	C	0.3514	4.38E-06	0.0510	0.0111	0.3539	0.114382	0.0279	0.0177	2.28E-06	0.0445	0.0094	0.2704
rs1002153	1	226580187	T	C	0.3513	4.45E-06	0.0510	0.0111	0.3539	0.113432	0.0280	0.0177	2.28E-06	0.0445	0.0094	0.2727
rs1805405	1	226580021	G	T	0.3513	4.46E-06	0.0510	0.0111	0.3539	0.113488	0.0280	0.0177	2.29E-06	0.0445	0.0094	0.2727
rs12068649	1	226574722	T	C	0.3514	4.47E-06	0.0509	0.0111	0.3539	0.113834	0.0280	0.0177	2.30E-06	0.0445	0.0094	0.2722
rs4653445	1	226576906	T	C	0.3514	4.43E-06	0.0510	0.0111	0.3539	0.11495	0.0279	0.0177	2.31E-06	0.0445	0.0094	0.2700
rs3219043	1	226577594	T	C	0.3514	4.44E-06	0.0510	0.0111	0.3539	0.114664	0.0279	0.0177	2.31E-06	0.0445	0.0094	0.2706
rs7629654	3	169365395	A	C	0.0931	1.16E-05	0.0801	0.0183	0.0941	0.0555495	0.0549	0.0287	2.31E-06	0.0729	0.0154	0.4587
rs7631972	3	169365354	T	C	0.0931	1.16E-05	0.0801	0.0183	0.0941	0.0555605	0.0549	0.0287	2.31E-06	0.0729	0.0154	0.4587
rs9940899	16	69169927	T	C	0.0907	0.0000235	0.0785	0.0186	0.0930	0.0308796	0.0635	0.0294	2.31E-06	0.0742	0.0157	0.6678
rs75799381	3	169371867	G	A	0.0913	1.16E-05	0.0813	0.0185	0.0913	0.0562103	0.0559	0.0293	2.32E-06	0.0741	0.0157	0.4650
rs3219058	1	226572794	C	T	0.3514	4.36E-06	0.0510	0.0111	0.3539	0.117102	0.0277	0.0177	2.34E-06	0.0444	0.0094	0.2660
rs74650073	3	169377649	C	T	0.0918	1.16E-05	0.0815	0.0186	0.0919	0.0570134	0.0558	0.0293	2.36E-06	0.0742	0.0157	0.4610
rs3219053	1	226574554	C	T	0.3514	4.39E-06	0.0510	0.0111	0.3539	0.117714	0.0277	0.0177	2.37E-06	0.0444	0.0094	0.2653
rs76624377	3	169370820	A	T	0.0912	1.18E-05	0.0812	0.0185	0.0912	0.0564715	0.0558	0.0293	2.37E-06	0.0740	0.0157	0.4648
rs2293464	1	226576296	G	A	0.3514	4.51E-06	0.0509	0.0111	0.3539	0.116254	0.0278	0.0177	2.38E-06	0.0444	0.0094	0.2689
rs12092726	1	226539027	G	A	0.3506	4.41E-06	0.0516	0.0112	0.3537	0.119862	0.0279	0.0179	2.43E-06	0.0449	0.0095	0.2627
rs35348911	7	158439983	G	C	0.5692	0.0000681	0.0430	0.0108	0.5706	0.0113656	0.0427	0.0169	2.43E-06	0.0429	0.0091	0.9891
rs2274098	10	105796399	G	C	0.8385	0.0000178	-0.0656	0.0153	0.8327	0.041627	-0.0493	0.0242	2.45E-06	-0.0609	0.0129	0.5697
rs73165308	7	158439706	C	G	0.5693	0.0000686	0.0430	0.0108	0.5707	0.0113517	0.0427	0.0169	2.45E-06	0.0429	0.0091	0.9901
rs73165314	7	158441249	G	T	0.5682	0.0000648	0.0432	0.0108	0.5694	0.0121234	0.0424	0.0169	2.46E-06	0.0430	0.0091	0.9692
rs1351221	4	164123832	A	C	0.8152	0.0000324	0.0566	0.0136	0.8084	0.0246827	0.0482	0.0214	2.50E-06	0.0542	0.0115	0.7413
rs2628289	8	15916389	T	C	0.5561	0.0007972	0.0356	0.0106	0.5664	0.000398716	0.0605	0.0171	2.50E-06	0.0425	0.0090	0.2180
rs1991865	1	226541051	G	A	0.3513	4.28E-06	0.0513	0.0112	0.3544	0.125478	0.0272	0.0178	2.51E-06	0.0445	0.0095	0.2528
rs11191836	10	105627444	C	T	0.6734	5.18E-07	-0.0569	0.0113	0.6701	0.393076	-0.0154	0.0181	2.52E-06	-0.0453	0.0096	0.0523
rs1332101	10	101305342	G	A	0.4196	0.0000685	-0.0440	0.0111	0.4198	0.011768	-0.0446	0.0177	2.53E-06	-0.0442	0.0094	0.9798
rs6664761	1	226550191	C	T	0.3511	4.51E-06	0.0510	0.0111	0.3537	0.121928	0.0274	0.0177	2.54E-06	0.0444	0.0094	0.2601
rs6661762	1	226543691	C	A	0.3515	4.89E-06	0.0508	0.0111	0.3544	0.115537	0.0279	0.0177	2.54E-06	0.0444	0.0094	0.2738
rs4498805	1	110910397	G	T	0.4679	1.33E-05	0.0467	0.0107	0.4659	0.054565	0.0325	0.0169	2.54E-06	0.0427	0.0091	0.4805
rs470119	22	50966914	T	C	0.6950	0.0000387	-0.0474	0.0115	0.6969	0.0214755	-0.0423	0.0184	2.56E-06	-0.0460	0.0098	0.8131
rs6675327	1	226543909	A	G	0.3515	4.98E-06	0.0508	0.0111	0.3544	0.11554	0.0279	0.0177	2.58E-06	0.0443	0.0094	0.2747
rs73331568	10	105892818	A	T	0.0918	0.0000267	0.0779	0.0186	0.0926	0.0308694	0.0639	0.0296	2.58E-06	0.0740	0.0157	0.6889
rs61237993	9	34130435	G	A	0.5941	4.96E-06	-0.0517	0.0113	0.5897	0.116785	-0.0283	0.0181	2.59E-06	-0.0451	0.0096	0.2739
rs1809850	1	110941876	G	C	0.4718	0.0000169	0.0459	0.0107	0.4707	0.0456033	0.0336	0.0168	2.59E-06	0.0424	0.0090	0.5365
rs6674032	1	110940696	T	C	0.4718	0.0000168	0.0459	0.0107	0.4707	0.0459602	0.0335	0.0168	2.60E-06	0.0424	0.0090	0.5342
rs3219115	1	226556941	C	T	0.3513	4.42E-06	0.0510	0.0111	0.3539	0.126251	0.0271	0.0177	2.61E-06	0.0443	0.0094	0.2529
rs805895	10	105870626	A	T	0.9082	0.0000264	-0.0771	0.0184	0.9081	0.0315008	-0.0630	0.0293	2.61E-06	-0.0732	0.0156	0.6848
rs60267411	10	105885642	G	A	0.0918	0.0000267	0.0779	0.0185	0.0926	0.0311831	0.0638	0.0296	2.61E-06	0.0739	0.0157	0.6865
rs752308	1	226551506	T	C	0.3513	4.43E-06	0.0510	0.0111	0.3539	0.12692	0.0270	0.0177	2.63E-06	0.0443	0.0094	0.2522
rs7068987	10	105890719	T	A	0.0918	0.0000269	0.0779	0.0185	0.0926	0.0312085	0.0638	0.0296	2.63E-06	0.0739	0.0157	0.6871
rs34971817	11	107997908	G	C	0.5640	0.00136	0.0344	0.0107	0.5674	0.000171959	0.0645	0.0172	2.64E-06	0.0428	0.0091	0.1380
rs747658	1	226551178	A	G	0.3513	4.47E-06	0.0510	0.0111	0.3539	0.126933	0.0270	0.0177	2.65E-06	0.0443	0.0094	0.2526
rs6700864	1	226538793	T	C	0.3508	4.37E-06	0.0517	0.0113	0.3539	0.129409	0.0272	0.0179	2.66E-06	0.0448	0.0095	0.2489
rs10883962	10	105800514	C	T	0.8382	0.0000351	-0.0636	0.0154	0.8329	0.0244318	-0.0547	0.0243	2.66E-06	-0.0610	0.0130	0.7585
rs1319514	7	124367812	G	A	0.6777	0.001105	-0.0378	0.0116	0.6760	0.000261809	-0.0673	0.0184	2.67E-06	-0.0461	0.0098	0.1764
rs9829892	3	169364085	G	A	0.0923	9.23E-06	0.0816	0.0184	0.0931	0.0750002	0.0514	0.0289	2.68E-06	0.0729	0.0155	0.3786
rs4653731	1	226583972	G	A	0.3517	5.09E-06	0.0507	0.0111	0.3544	0.118172	0.0277	0.0177	2.70E-06	0.0442	0.0094	0.2718
rs183742746	18	665834	T	A	0.6184	0.0000721	-0.0468	0.0118	0.6147	0.0119645	-0.0478	0.0190	2.70E-06	-0.0471	0.0100	0.9671
rs55867764	18	665841	G	A	0.6184	0.0000721	-0.0468	0.0118	0.6147	0.011964	-0.0478	0.0190	2.70E-06	-0.0471	0.0100	0.9671
rs56405278	18	665843	T	C	0.6184	0.0000721	-0.0468	0.0118	0.6147	0.0119645	-0.0478	0.0190	2.70E-06	-0.0471	0.0100	0.9671
rs201925022	18	665787	C	A	0.6184	0.0000721	-0.0468	0.0118	0.6147	0.0119678	-0.0478	0.0190	2.70E-06	-0.0471	0.0100	0.9672
rs1109032	1	226561403	A	T	0.3512	4.67E-06	0.0509	0.0111	0.3538	0.12582	0.0271	0.0177	2.72E-06	0.0442	0.0094	0.2563
rs6684395	1	110949857	A	T	0.4720	0.0000185	0.0457	0.0107	0.4709	0.0449506	0.0337	0.0168	2.77E-06	0.0422	0.0090	0.5472
rs732284	1	226567008	C	G	0.3512	4.84E-06	0.0508	0.0111	0.3538	0.126296	0.0270	0.0177	2.82E-06	0.0441	0.0094	0.2572
rs7091346	10	105608824	C	T	0.6650	7.42E-07	-0.0558	0.0113	0.6626	0.357822	-0.0165	0.0179	2.85E-06	-0.0447	0.0096	0.0641
rs7548007	1	226585280	A	G	0.3511	5.26E-06	0.0507	0.0111	0.3538	0.120836	0.0275	0.0177	2.86E-06	0.0441	0.0094	0.2690
rs8044794	16	69347699	A	G	0.0925	0.0000227	0.0777	0.0183	0.0944	0.038956	0.0600	0.0291	2.86E-06	0.0727	0.0155	0.6074
rs6684789	1	226672784	G	T	0.5674	1.21E-08	0.0642	0.0113	0.5701	0.776804	-0.0051	0.0179	2.88E-06	0.0447	0.0095	0.0011
rs62560861	9	34078582	C	A	0.5980	4.98E-06	-0.0506	0.0111	0.5936	0.12681	-0.0270	0.0177	2.90E-06	-0.0440	0.0094	0.2590
rs2018431	1	110926460	C	G	0.4716	0.0000173	0.0459	0.0107	0.4704	0.0494124	0.0331	0.0168	2.90E-06	0.0422	0.0090	0.5202
rs12102917	16	82196808	G	A	0.7653	0.0000485	-0.0510	0.0125	0.7698	0.019577	-0.0471	0.0202	2.90E-06	-0.0499	0.0107	0.8711
rs9874200	3	169379797	T	C	0.0956	6.67E-06	0.0830	0.0184	0.0959	0.102461	0.0475	0.0291	2.91E-06	0.0729	0.0156	0.3043
rs429068	17	9561543	A	G	0.5066	4.72E-06	-0.0488	0.0107	0.5030	0.132633	-0.0256	0.0170	2.93E-06	-0.0423	0.0090	0.2489
rs7196706	16	69181874	C	T	0.0926	0.0000181	0.0785	0.0183	0.0950	0.0487946	0.0573	0.0291	2.94E-06	0.0725	0.0155	0.5377
rs10971894	9	34078087	T	C	0.5983	4.03E-06	-0.0512	0.0111	0.5942	0.147172	-0.0257	0.0177	2.95E-06	-0.0441	0.0094	0.2232
rs2295786	10	105616482	A	T	0.6684	6.84E-07	-0.0560	0.0113	0.6663	0.381273	-0.0157	0.0179	3.00E-06	-0.0446	0.0095	0.0578
rs1334882	1	110929476	A	C	0.4717	0.0000179	0.0458	0.0107	0.4705	0.0494952	0.0330	0.0168	3.00E-06	0.0421	0.0090	0.5222
rs13093106	3	169392323	T	A	0.3766	0.0000382	-0.0464	0.0113	0.3696	0.0258979	-0.0408	0.0183	3.01E-06	-0.0448	0.0096	0.7947
rs6675427	1	226543982	A	C	0.3510	5.69E-06	0.0505	0.0111	0.3540	0.119274	0.0276	0.0177	3.02E-06	0.0441	0.0094	0.2751
rs2295319	14	24682837	G	A	0.2355	2.87E-07	-0.0642	0.0125	0.2320	0.55518	-0.0118	0.0201	3.03E-06	-0.0496	0.0106	0.0272
rs12544662	8	15906277	T	C	0.4475	0.0013569	-0.0345	0.0108	0.4379	0.000212689	-0.0638	0.0172	3.03E-06	-0.0427	0.0091	0.1496
rs17388970	7	124896529	T	G	0.5904	0.0004335	-0.0382	0.0108	0.5878	0.00134559	-0.0566	0.0177	3.04E-06	-0.0432	0.0093	0.3748
rs8007272	14	24678288	A	G	0.2348	3.63E-07	-0.0633	0.0124	0.2322	0.509245	-0.0132	0.0199	3.05E-06	-0.0493	0.0106	0.0333
rs59033623	14	24678443	A	G	0.2348	3.68E-07	-0.0633	0.0124	0.2322	0.506755	-0.0132	0.0199	3.05E-06	-0.0493	0.0106	0.0337
rs2282400	1	226546999	T	A	0.3512	5.21E-06	0.0507	0.0111	0.3540	0.127702	0.0270	0.0177	3.05E-06	0.0440	0.0094	0.2586
rs7198842	16	69182231	T	C	0.0926	0.0000185	0.0784	0.0183	0.0950	0.0493335	0.0571	0.0291	3.05E-06	0.0724	0.0155	0.5373
rs144037788	3	169480996	C	T	0.0617	0.0001857	-0.0919	0.0246	0.0570	0.00424913	-0.1180	0.0413	3.05E-06	-0.0987	0.0211	0.5877
rs7810705	7	124894573	C	T	0.5903	0.0004365	-0.0381	0.0108	0.5877	0.00133864	-0.0566	0.0177	3.05E-06	-0.0432	0.0092	0.3736
rs113347101	14	24678412	A	G	0.2348	3.68E-07	-0.0633	0.0124	0.2322	0.506757	-0.0132	0.0199	3.06E-06	-0.0493	0.0106	0.0337
rs113657063	14	24678319	A	G	0.2348	3.69E-07	-0.0633	0.0124	0.2322	0.506661	-0.0132	0.0199	3.06E-06	-0.0493	0.0106	0.0338
rs1242015	14	24678350	A	G	0.2348	3.69E-07	-0.0633	0.0124	0.2322	0.506668	-0.0132	0.0199	3.06E-06	-0.0493	0.0106	0.0338
rs1242014	14	24678381	A	G	0.2348	3.69E-07	-0.0633	0.0124	0.2322	0.5067	-0.0132	0.0199	3.06E-06	-0.0493	0.0106	0.0337
rs2782	22	50961854	T	C	0.6958	0.0000296	-0.0483	0.0116	0.6976	0.033113	-0.0393	0.0185	3.06E-06	-0.0458	0.0098	0.6818
rs11191829	10	105614452	G	T	0.6679	7.43E-07	-0.0557	0.0113	0.6656	0.375072	-0.0159	0.0179	3.10E-06	-0.0445	0.0095	0.0605
rs4419438	4	164016800	C	T	0.8066	0.0000586	0.0548	0.0136	0.7988	0.0172012	0.0509	0.0214	3.10E-06	0.0537	0.0115	0.8804
rs10883928	10	105615074	C	T	0.6683	6.71E-07	-0.0560	0.0113	0.6661	0.393108	-0.0153	0.0179	3.12E-06	-0.0445	0.0095	0.0553
rs2295318	14	24683125	A	G	0.2358	2.75E-07	-0.0643	0.0125	0.2323	0.575263	-0.0113	0.0201	3.16E-06	-0.0496	0.0106	0.0253
rs12148	22	50962208	T	G	0.6959	0.000031	-0.0481	0.0116	0.6977	0.033112	-0.0393	0.0185	3.20E-06	-0.0457	0.0098	0.6861
rs3754375	1	226561065	A	G	0.3513	5.33E-06	0.0506	0.0111	0.3539	0.132753	0.0266	0.0177	3.28E-06	0.0438	0.0094	0.2527
rs1427579	7	124893698	G	A	0.5906	0.000464	-0.0380	0.0109	0.5879	0.00134893	-0.0567	0.0177	3.29E-06	-0.0431	0.0093	0.3692
rs2654718	17	9529531	T	C	0.5165	8.56E-06	-0.0475	0.0107	0.5156	0.0970579	-0.0282	0.0170	3.32E-06	-0.0421	0.0091	0.3389
rs11102091	1	110875424	A	G	0.4724	0.0000183	0.0462	0.0108	0.4709	0.0534085	0.0329	0.0170	3.32E-06	0.0424	0.0091	0.5093
rs10949737	7	158452382	G	A	0.4599	0.0001333	0.0450	0.0118	0.4611	0.00769697	0.0492	0.0185	3.35E-06	0.0462	0.0099	0.8475
rs16854285	3	169361056	T	C	0.0915	1.43E-05	0.0797	0.0184	0.0920	0.0653773	0.0532	0.0289	3.36E-06	0.0721	0.0155	0.4393
rs11191905	10	105799599	C	A	0.8404	0.0000337	-0.0640	0.0154	0.8354	0.0323621	-0.0523	0.0244	3.40E-06	-0.0607	0.0131	0.6856
rs2853676	5	1288547	T	C	0.8304	7.36E-06	-0.0635	0.0142	0.8349	0.113404	-0.0363	0.0229	3.42E-06	-0.0560	0.0121	0.3133
rs140523	22	50962782	C	G	0.6959	0.0000334	-0.0479	0.0116	0.6978	0.0331428	-0.0393	0.0184	3.43E-06	-0.0455	0.0098	0.6927
rs113800242	7	158441329	C	T	0.5811	0.0001068	0.0425	0.0110	0.5814	0.0102089	0.0441	0.0172	3.44E-06	0.0429	0.0092	0.9368
rs4809320	20	62282439	G	A	0.2869	0.0003157	-0.0433	0.0120	0.2882	0.00270443	-0.0574	0.0191	3.51E-06	-0.0473	0.0102	0.5348
rs4909251	7	158453296	C	T	0.4590	0.0001382	0.0449	0.0118	0.4602	0.00779532	0.0492	0.0185	3.52E-06	0.0461	0.0099	0.8467
rs12801154	11	108036199	A	T	0.6372	0.0001277	0.0428	0.0112	0.6425	0.00846615	0.0474	0.0180	3.53E-06	0.0441	0.0095	0.8287
rs6949702	7	158400074	A	G	0.5837	0.0000361	0.0449	0.0109	0.5847	0.0318416	0.0367	0.0171	3.59E-06	0.0425	0.0092	0.6878
rs7074532	10	105702042	T	G	0.1390	0.0030187	-0.0450	0.0152	0.1414	6.34E-05	-0.0958	0.0240	3.59E-06	-0.0595	0.0128	0.0737
rs2303262	16	82203758	C	T	0.8398	0.0000317	-0.0601	0.0144	0.8435	0.0370471	-0.0486	0.0233	3.63E-06	-0.0569	0.0123	0.6770
rs10776707	1	110874031	T	C	0.4723	0.0000201	0.0460	0.0108	0.4709	0.0537614	0.0329	0.0170	3.64E-06	0.0423	0.0091	0.5150
rs55823209	1	110865265	T	C	0.4704	0.0000178	0.0465	0.0108	0.4689	0.0594944	0.0323	0.0171	3.65E-06	0.0424	0.0092	0.4840
rs6677797	1	110914285	G	C	0.4717	0.000022	0.0454	0.0107	0.4704	0.0500107	0.0330	0.0169	3.65E-06	0.0419	0.0090	0.5366
rs2476945	10	105749267	C	T	0.1405	2.86E-06	0.0721	0.0154	0.1440	0.209972	0.0306	0.0244	3.70E-06	0.0604	0.0131	0.1521
rs77173384	1	226602215	C	T	0.3539	5.23E-06	0.0512	0.0112	0.3578	0.146884	0.0259	0.0179	3.70E-06	0.0441	0.0095	0.2329
rs131808	22	50963357	G	C	0.6960	0.0000362	-0.0477	0.0115	0.6979	0.0331732	-0.0393	0.0184	3.70E-06	-0.0453	0.0098	0.7001
rs2036192	1	110865070	T	G	0.4725	0.0000205	0.0461	0.0108	0.4712	0.0539541	0.0329	0.0171	3.72E-06	0.0423	0.0091	0.5158
rs2995266	10	105795538	G	C	0.8305	0.0000389	-0.0627	0.0152	0.8256	0.0318214	-0.0519	0.0242	3.82E-06	-0.0597	0.0129	0.7056
rs77537601	7	158441469	C	T	0.5624	0.0000903	0.0425	0.0109	0.5639	0.0139604	0.0417	0.0170	3.88E-06	0.0423	0.0092	0.9705
rs131801	22	50966634	G	T	0.6951	0.0000474	-0.0469	0.0115	0.6969	0.0269967	-0.0407	0.0184	3.89E-06	-0.0451	0.0098	0.7755
rs10258944	7	158400100	A	G	0.5834	0.0000429	0.0444	0.0109	0.5846	0.0302445	0.0370	0.0171	4.01E-06	0.0423	0.0092	0.7162
rs6010990	20	62281476	T	C	0.2874	0.0003351	-0.0431	0.0120	0.2887	0.00297073	-0.0568	0.0191	4.02E-06	-0.0470	0.0102	0.5458
rs6010992	20	62282014	A	G	0.2947	0.0003574	-0.0428	0.0120	0.2954	0.00274013	-0.0572	0.0191	4.05E-06	-0.0468	0.0102	0.5249
rs4831797	8	15924785	C	G	0.4457	0.0016968	-0.0335	0.0107	0.4355	0.000218048	-0.0635	0.0172	4.07E-06	-0.0418	0.0091	0.1395
rs2654719	17	9565411	T	C	0.5049	1.26E-05	-0.0471	0.0108	0.5003	0.0871286	-0.0294	0.0172	4.09E-06	-0.0421	0.0091	0.3840
rs150556039	11	108230680	G	T	0.2961	0.0013914	0.0388	0.0122	0.2991	0.000342084	0.0688	0.0192	4.11E-06	0.0474	0.0103	0.1883
rs3768460	1	110887075	G	A	0.4717	0.0000245	0.0452	0.0107	0.4705	0.0508303	0.0329	0.0169	4.12E-06	0.0417	0.0090	0.5416
rs4839343	1	110886773	G	C	0.4717	0.0000246	0.0452	0.0107	0.4705	0.0508651	0.0329	0.0169	4.12E-06	0.0417	0.0090	0.5415
rs79274251	3	169364412	G	A	0.0909	0.0000205	0.0786	0.0185	0.0913	0.0590571	0.0548	0.0290	4.13E-06	0.0718	0.0156	0.4909
rs41290504	10	101293035	C	A	0.5310	0.0000217	-0.0453	0.0107	0.5279	0.0578028	-0.0325	0.0171	4.13E-06	-0.0418	0.0091	0.5267
rs11557154	9	34107505	C	T	0.5955	5.74E-06	-0.0511	0.0113	0.5918	0.151763	-0.0258	0.0180	4.16E-06	-0.0440	0.0096	0.2337
rs7908704	10	101293318	G	A	0.5311	0.000022	-0.0453	0.0107	0.5279	0.0580374	-0.0325	0.0171	4.20E-06	-0.0417	0.0091	0.5267
rs7893840	10	101293341	T	C	0.5311	0.000022	-0.0453	0.0107	0.5279	0.0580474	-0.0325	0.0171	4.20E-06	-0.0417	0.0091	0.5267
rs131814	22	50960101	G	A	0.6929	0.0000374	-0.0477	0.0116	0.6938	0.0371343	-0.0385	0.0185	4.29E-06	-0.0452	0.0098	0.6748
rs12922879	16	82156398	A	C	0.1449	0.0000401	0.0629	0.0153	0.1409	0.0352926	0.0521	0.0248	4.30E-06	0.0599	0.0130	0.7128
rs10971930	9	34116083	T	C	0.5955	5.84E-06	-0.0511	0.0113	0.5918	0.157107	-0.0255	0.0180	4.42E-06	-0.0439	0.0096	0.2284
rs6663224	1	226651012	T	C	0.4052	5.30E-07	0.0555	0.0111	0.4111	0.520887	0.0113	0.0176	4.48E-06	0.0430	0.0094	0.0337
rs10971921	9	34111002	G	A	0.6216	5.11E-06	-0.0526	0.0115	0.6165	0.173071	-0.0250	0.0183	4.55E-06	-0.0448	0.0098	0.2031
rs73165312	7	158441211	T	C	0.5477	0.0000943	0.0431	0.0110	0.5475	0.0161037	0.0417	0.0173	4.62E-06	0.0427	0.0093	0.9428
rs11771935	7	158408709	T	A	0.5832	0.0000477	0.0442	0.0109	0.5840	0.031587	0.0367	0.0171	4.63E-06	0.0421	0.0092	0.7134
rs16854281	3	169360864	T	C	0.0910	0.000024	0.0777	0.0184	0.0916	0.0577349	0.0548	0.0289	4.66E-06	0.0712	0.0155	0.5054
rs58244292	9	34061733	G	A	0.6010	9.92E-06	-0.0482	0.0109	0.5974	0.11527	-0.0274	0.0174	4.68E-06	-0.0423	0.0092	0.3124
rs75017829	1	226496669	G	A	0.1036	1.47E-06	-0.0863	0.0179	0.1029	0.3588	-0.0265	0.0289	4.69E-06	-0.0698	0.0152	0.0799
rs74286672	3	169360327	G	T	0.0908	0.0000228	0.0781	0.0184	0.0911	0.0608627	0.0544	0.0290	4.70E-06	0.0713	0.0156	0.4919
rs9657619	9	34078687	C	T	0.6905	0.0000279	-0.0492	0.0117	0.6901	0.0532543	-0.0359	0.0185	4.85E-06	-0.0454	0.0099	0.5446
rs78431000	7	158441269	G	T	0.5814	0.0001358	0.0418	0.0109	0.5819	0.0114686	0.0434	0.0172	4.85E-06	0.0422	0.0092	0.9379
rs2288039	16	69188112	A	G	0.0924	0.0000235	0.0774	0.0183	0.0947	0.062103	0.0543	0.0291	4.88E-06	0.0709	0.0155	0.5017
rs144626390	7	124624155	G	A	0.5120	0.0003007	-0.0403	0.0112	0.5159	0.00438365	-0.0509	0.0179	4.92E-06	-0.0433	0.0095	0.6163
rs6687382	1	110969946	C	T	0.7549	0.0003367	0.0451	0.0126	0.7539	0.0038818	0.0580	0.0201	5.01E-06	0.0487	0.0107	0.5873
rs9900804	17	9525892	T	A	0.5149	1.43E-05	-0.0464	0.0107	0.5133	0.0946179	-0.0285	0.0171	5.05E-06	-0.0414	0.0091	0.3764
rs11191839	10	105634895	G	A	0.6722	5.37E-07	-0.0571	0.0114	0.6690	0.551084	-0.0108	0.0181	5.06E-06	-0.0440	0.0096	0.0309
rs28604968	10	105800360	G	A	0.8405	0.0000485	-0.0628	0.0155	0.8352	0.0340818	-0.0519	0.0245	5.06E-06	-0.0597	0.0131	0.7062
rs10890825	11	108057918	C	A	0.3269	0.0000609	-0.0458	0.0114	0.3214	0.0278708	-0.0403	0.0183	5.08E-06	-0.0443	0.0097	0.8011
rs62558837	9	34065392	A	C	0.6011	1.09E-05	-0.0479	0.0109	0.5975	0.115543	-0.0273	0.0174	5.09E-06	-0.0421	0.0092	0.3170
rs12723994	1	226643668	C	T	0.4011	1.05E-06	0.0542	0.0111	0.4071	0.425518	0.0140	0.0176	5.17E-06	0.0428	0.0094	0.0545
rs805716	10	105805097	T	A	0.8252	0.0000717	-0.0596	0.0150	0.8206	0.0242308	-0.0536	0.0238	5.22E-06	-0.0579	0.0127	0.8307
rs6681537	1	226609436	C	T	0.3592	0.0000252	0.0476	0.0113	0.3643	0.0626447	0.0334	0.0179	5.25E-06	0.0436	0.0096	0.5049
rs2132989	1	110967354	A	T	0.7548	0.0002986	0.0453	0.0125	0.7537	0.00488993	0.0563	0.0200	5.31E-06	0.0484	0.0106	0.6429
rs71397903	16	69196015	T	C	0.0928	0.000027	0.0767	0.0183	0.0949	0.0605213	0.0545	0.0290	5.37E-06	0.0704	0.0155	0.5194
rs1046587	14	24786060	G	A	0.1464	0.0000576	0.0623	0.0155	0.1559	0.0305061	0.0521	0.0241	5.37E-06	0.0593	0.0130	0.7242
rs11102104	1	110966784	T	G	0.7548	0.0002965	0.0453	0.0125	0.7537	0.00501535	0.0561	0.0200	5.38E-06	0.0483	0.0106	0.6486
rs55825147	4	164014509	G	C	0.7846	0.0001179	0.0496	0.0129	0.7783	0.0150908	0.0493	0.0203	5.42E-06	0.0495	0.0109	0.9897
[truncated: 75,086 more rows]
