# Supplementary material for: Loci for human leukocyte telomere length in the Singaporean Chinese population and trans-ethnic genetic studies
Source: Nat Commun. 2019 Jun 6;10:2491. doi: 10.1038/s41467-019-10443-2 (PMC6554354; doi:10.1038/s41467-019-10443-2)
Supplement: Supplementary file 6 — Supplementary Data 2 [file 41467_2019_10443_MOESM6_ESM.txt]

SNP	Chr	Pos	Test allele	Ave TAF	P_SCHS meta	Beta_SCHS meta	SE_SCHS meta	Test allele	TAF	P_ENGAGE	Beta_ENGAGE	SE_ENGAGE	Other allele	Test allele	P_meta	Beta_meta	SE_meta	P_HET
rs10936599	3	169492101	T	0.5461	2.01E-39	-0.1187	0.0090	T	0.2518	2.23E-31	-0.0974	0.0083	C	T	3.53E-67	-0.1072	0.0061	0.0826
rs1317082	3	169497585	G	0.5462	2.34E-39	-0.1186	0.0090	G	0.2517	3.44E-31	-0.0972	0.0084	A	G	6.34E-67	-0.1071	0.0061	0.0823
rs3950296	3	169493283	G	0.5462	2.34E-39	-0.1186	0.0090	G	0.2515	3.93E-31	-0.0971	0.0084	C	G	7.38E-67	-0.1070	0.0061	0.0808
rs3772190	3	169500487	A	0.5460	1.88E-39	-0.1188	0.0090	A	0.2513	4.47E-31	-0.0951	0.0082	G	A	9.62E-67	-0.1058	0.0061	0.0524
rs10936600	3	169514585	T	0.5466	1.85E-38	-0.1173	0.0090	T	0.2507	2.56E-31	-0.0975	0.0084	A	T	2.99E-66	-0.1066	0.0061	0.1072
rs13069553	3	169508272	G	0.5466	1.89E-38	-0.1173	0.0090	G	0.2502	2.71E-31	-0.0978	0.0084	A	G	3.09E-66	-0.1068	0.0062	0.1135
rs3796145	3	169524862	C	0.5479	1.58E-38	-0.1176	0.0091	C	0.2501	3.36E-31	-0.0976	0.0084	A	C	3.39E-66	-0.1068	0.0062	0.1063
rs7621631	3	169512145	A	0.5466	1.72E-38	-0.1174	0.0090	A	0.2528	3.19E-30	-0.0937	0.0082	C	A	6.17E-65	-0.1044	0.0061	0.0526
rs12638862	3	169477506	G	0.5551	1.02E-35	-0.1127	0.0090	G	0.2638	3.68E-29	-0.0933	0.0083	A	G	2.16E-61	-0.1022	0.0061	0.1124
rs10936602	3	169536637	C	0.6304	8.78E-27	-0.1003	0.0094	C	0.2675	6.35E-27	-0.0919	0.0085	T	C	9.63E-51	-0.0958	0.0063	0.5072
rs7632991	3	169538612	A	0.6305	1.25E-26	-0.1002	0.0094	A	0.2674	1.29E-25	-0.0894	0.0085	G	A	3.19E-49	-0.0943	0.0063	0.3930
rs10936603	3	169545652	T	0.6315	3.27E-26	-0.0997	0.0094	T	0.2668	1.56E-25	-0.0902	0.0086	G	T	9.13E-49	-0.0945	0.0064	0.4549
rs2736100	5	1286516	A	0.5875	4.79E-33	-0.1091	0.0091	A	0.5137	4.05E-19	-0.0783	0.0087	C	A	5.36E-48	-0.0930	0.0063	0.0147
rs1920120	3	169502180	C	0.6663	4.96E-21	-0.0897	0.0095	C	0.2685	4.66E-29	-0.0900	0.0080	T	C	2.87E-47	-0.0899	0.0061	0.9792
rs12696304	3	169481271	G	0.6632	8.50E-21	-0.0888	0.0095	G	0.2669	2.76E-29	-0.0931	0.0083	C	G	3.08E-47	-0.0913	0.0062	0.7334
rs12630450	3	169480204	G	0.6633	6.60E-21	-0.0892	0.0095	G	0.2666	3.78E-29	-0.0930	0.0083	A	G	3.23E-47	-0.0913	0.0062	0.7611
rs2141595	3	169503432	T	0.6662	1.70E-20	-0.0884	0.0095	T	0.2682	6.27E-29	-0.0918	0.0082	C	T	1.35E-46	-0.0904	0.0062	0.7852
rs9860874	3	169486271	A	0.6661	5.20E-21	-0.0896	0.0095	A	0.2668	3.25E-28	-0.0899	0.0081	C	A	2.08E-46	-0.0898	0.0062	0.9802
rs9831661	3	169528523	T	0.6652	1.18E-20	-0.0887	0.0095	T	0.2686	2.24E-28	-0.0910	0.0082	G	T	3.29E-46	-0.0900	0.0062	0.8548
rs9822885	3	169486144	G	0.6661	5.19E-21	-0.0896	0.0095	G	0.2601	6.87E-28	-0.0931	0.0085	A	G	4.56E-46	-0.0916	0.0063	0.7861
rs1997392	3	169509652	T	0.6664	3.45E-20	-0.0876	0.0095	T	0.2699	1.52E-28	-0.0910	0.0082	C	T	6.57E-46	-0.0896	0.0062	0.7889
rs9868000	3	169510789	A	0.6664	3.48E-20	-0.0876	0.0095	A	0.2676	1.56E-28	-0.0889	0.0080	G	A	6.62E-46	-0.0883	0.0061	0.9203
rs6793295	3	169518455	C	0.6671	5.45E-20	-0.0872	0.0095	C	0.2682	1.01E-28	-0.0892	0.0080	T	C	6.74E-46	-0.0884	0.0061	0.8751
rs7625734	3	169508915	C	0.6664	3.69E-20	-0.0876	0.0095	C	0.2686	1.69E-28	-0.0890	0.0080	T	C	7.61E-46	-0.0884	0.0061	0.9092
rs1920122	3	169506141	T	0.6663	3.34E-20	-0.0877	0.0095	T	0.2680	1.83E-28	-0.0910	0.0082	C	T	7.67E-46	-0.0896	0.0062	0.7899
rs10936601	3	169528449	T	0.6650	2.66E-20	-0.0877	0.0095	T	0.2683	2.34E-28	-0.0909	0.0082	C	T	7.78E-46	-0.0896	0.0062	0.7984
rs7633750	3	169509244	A	0.6664	3.43E-20	-0.0876	0.0095	A	0.2683	2.57E-28	-0.0886	0.0080	G	A	1.07E-45	-0.0882	0.0061	0.9356
rs9827710	3	169522387	C	0.6664	3.92E-20	-0.0875	0.0095	C	0.2688	1.17E-27	-0.0924	0.0085	G	C	5.94E-45	-0.0902	0.0063	0.7001
rs11717389	3	169566247	C	0.5977	3.73E-19	-0.0824	0.0092	C	0.2648	6.00E-25	-0.0845	0.0082	T	C	2.59E-41	-0.0835	0.0061	0.8639
rs13074500	3	169565571	C	0.5976	4.31E-19	-0.0822	0.0092	C	0.2647	8.64E-25	-0.0842	0.0082	T	C	4.28E-41	-0.0833	0.0061	0.8703
rs16854453	3	169559234	A	0.5978	5.73E-19	-0.0818	0.0092	A	0.2646	6.65E-25	-0.0844	0.0082	G	A	4.42E-41	-0.0832	0.0061	0.8358
rs4352416	3	169554084	A	0.6021	2.77E-19	-0.0828	0.0092	A	0.2660	2.46E-24	-0.0877	0.0086	G	A	8.41E-41	-0.0854	0.0063	0.6945
rs2421830	3	169554129	A	0.6021	2.84E-19	-0.0827	0.0092	A	0.2660	2.49E-24	-0.0877	0.0086	G	A	8.70E-41	-0.0854	0.0063	0.6930
rs2421829	3	169554264	C	0.6022	3.02E-19	-0.0826	0.0092	C	0.2660	2.40E-24	-0.0877	0.0086	T	C	8.97E-41	-0.0853	0.0063	0.6835
rs6785618	3	169562797	A	0.5979	4.22E-19	-0.0822	0.0092	A	0.2661	2.55E-24	-0.0877	0.0086	G	A	1.34E-40	-0.0851	0.0063	0.6607
rs9831336	3	169558373	C	0.5981	5.05E-19	-0.0819	0.0092	C	0.2663	2.15E-24	-0.0879	0.0086	G	C	1.37E-40	-0.0851	0.0063	0.6383
rs11928433	3	169563450	C	0.5979	4.30E-19	-0.0822	0.0092	C	0.2652	2.62E-24	-0.0877	0.0086	T	C	1.41E-40	-0.0851	0.0063	0.6617
rs12492588	3	169558711	A	0.5980	5.17E-19	-0.0819	0.0092	A	0.2652	2.30E-24	-0.0878	0.0086	T	A	1.50E-40	-0.0851	0.0063	0.6387
rs12489230	3	169558821	A	0.5982	5.01E-19	-0.0819	0.0092	A	0.2651	2.89E-24	-0.0876	0.0086	G	A	1.81E-40	-0.0850	0.0063	0.6533
rs7647824	3	169552381	G	0.6024	1.20E-19	-0.0841	0.0093	G	0.2677	1.82E-23	-0.0913	0.0091	A	G	2.92E-40	-0.0878	0.0065	0.5784
rs9833035	3	169553498	T	0.6022	1.82E-19	-0.0835	0.0092	T	0.2663	1.86E-23	-0.0912	0.0091	G	T	4.60E-40	-0.0874	0.0065	0.5501
rs3821383	3	169489946	G	0.6672	7.08E-21	-0.0895	0.0095	G	0.2653	2.00E-21	-0.1072	0.0112	A	G	3.34E-39	-0.0969	0.0073	0.2297
rs4955676	3	169568492	G	0.5984	4.46E-19	-0.0823	0.0092	G	0.2957	2.50E-21	-0.0837	0.0088	A	G	7.46E-39	-0.0831	0.0064	0.9136
rs16847897	3	169568116	C	0.5984	4.43E-19	-0.0824	0.0092	C	0.2949	2.42E-22	-0.0815	0.0084	G	C	1.19E-38	-0.0819	0.0062	0.9455
rs4955677	3	169568510	C	0.5984	4.45E-19	-0.0824	0.0092	C	0.2949	3.13E-22	-0.0813	0.0084	T	C	1.55E-38	-0.0818	0.0062	0.9356
rs4955678	3	169574912	C	0.5975	4.86E-19	-0.0822	0.0092	C	0.2931	7.32E-21	-0.0751	0.0080	T	C	2.81E-38	-0.0781	0.0060	0.5590
rs11709840	3	169570241	C	0.5980	4.12E-19	-0.0824	0.0092	C	0.2943	1.02E-21	-0.0796	0.0083	A	C	4.75E-38	-0.0809	0.0062	0.8228
rs11919269	3	169574465	G	0.5976	4.88E-19	-0.0822	0.0092	G	0.2964	1.73E-21	-0.0799	0.0084	T	G	9.40E-38	-0.0809	0.0062	0.8556
rs12485940	3	169567241	T	0.5543	5.81E-15	-0.0734	0.0094	T	0.2667	1.71E-23	-0.0913	0.0091	A	T	1.57E-36	-0.0826	0.0065	0.1716
rs1920116	3	169579971	A	0.5744	6.82E-17	-0.0759	0.0091	A	0.2910	5.03E-20	-0.0733	0.0080	G	A	2.25E-35	-0.0745	0.0060	0.8299
rs6793160	3	169535266	T	0.7355	7.52E-17	-0.0863	0.0104	T	0.3993	1.27E-18	-0.0731	0.0083	G	T	1.01E-33	-0.0783	0.0065	0.3172
rs1920119	3	169540397	C	0.7362	1.58E-16	-0.0855	0.0104	C	0.3984	5.93E-19	-0.0708	0.0079	T	C	1.14E-33	-0.0762	0.0063	0.2589
rs3732451	3	169558025	T	0.7278	6.89E-15	-0.0795	0.0102	T	0.3725	2.48E-19	-0.0708	0.0079	C	T	1.32E-32	-0.0740	0.0062	0.5000
rs9290375	3	169566090	G	0.7276	6.62E-15	-0.0795	0.0102	G	0.3736	1.00E-18	-0.0696	0.0079	A	G	5.52E-32	-0.0733	0.0062	0.4425
rs12486767	3	169550759	A	0.7271	4.17E-15	-0.0804	0.0102	A	0.3713	2.10E-18	-0.0699	0.0080	G	A	7.56E-32	-0.0739	0.0063	0.4192
rs16854335	3	169461571	T	0.3978	1.28E-12	-0.0649	0.0091	T	0.3181	9.77E-21	-0.0726	0.0078	G	T	8.95E-32	-0.0694	0.0059	0.5246
rs10049456	3	169563523	G	0.7277	6.58E-15	-0.0795	0.0102	G	0.3758	6.64E-18	-0.0687	0.0080	T	G	3.83E-31	-0.0728	0.0063	0.4035
rs1881984	3	169464459	G	0.3994	1.04E-11	-0.0626	0.0092	G	0.3320	3.96E-20	-0.0705	0.0077	A	G	2.91E-30	-0.0673	0.0059	0.5099
rs6764267	3	169568670	G	0.7425	2.44E-15	-0.0819	0.0104	G	0.4041	1.99E-16	-0.0680	0.0083	C	G	5.25E-30	-0.0734	0.0065	0.2924
rs7647589	3	169582223	G	0.7447	1.10E-14	-0.0823	0.0107	G	0.4133	5.52E-17	-0.0651	0.0078	A	G	8.83E-30	-0.0711	0.0063	0.1905
rs11718804	3	169458572	T	0.3959	4.40E-12	-0.0638	0.0092	T	0.3396	2.99E-19	-0.0741	0.0082	C	T	1.08E-29	-0.0695	0.0061	0.4040
rs10069690	5	1279790	T	0.1664	7.95E-11	0.0781	0.0120	C	0.7459	3.70E-16	-0.1193	0.0146	T	C	1.81E-24	-0.0947	0.0093	0.0291
rs2242652	5	1280028	A	0.1643	3.48E-10	0.0759	0.0121	G	0.8362	3.13E-17	-0.1386	0.0164	A	G	7.12E-24	-0.0980	0.0097	0.0021
rs11718668	3	169458199	T	0.3958	2.05E-11	-0.0613	0.0091	T	0.2873	1.04E-13	-0.0595	0.0080	C	T	1.21E-23	-0.0603	0.0060	0.8846
rs3742506	14	24725141	A	0.0757	6.26E-40	0.2245	0.0170	A	0.0452	5.21E-01	-0.0139	0.0215	G	A	1.72E-23	0.1332	0.0133	3.53E-18
rs6829366	4	164054971	T	0.7775	1.41E-08	0.0616	0.0109	G	0.2198	5.47E-16	-0.0731	0.0090	T	G	5.55E-23	-0.0684	0.0069	0.4148
rs936564	4	164019763	G	0.7791	7.77E-09	0.0625	0.0108	A	0.2176	1.17E-15	-0.0742	0.0092	G	A	6.66E-23	-0.0693	0.0070	0.4103
rs4691069	4	164020815	T	0.7790	8.17E-09	0.0624	0.0108	C	0.2176	1.21E-15	-0.0742	0.0093	T	C	7.24E-23	-0.0692	0.0070	0.4070
rs7675998	4	164007820	G	0.8152	7.34E-08	0.0621	0.0115	A	0.2165	4.08E-16	-0.0744	0.0091	G	A	2.11E-22	-0.0697	0.0072	0.4039
rs10857351	4	164062809	T	0.7391	4.85E-09	0.0635	0.0109	A	0.2172	2.39E-15	-0.0721	0.0091	T	A	3.06E-22	-0.0676	0.0070	0.4379
rs4443236	4	164011136	T	0.8144	1.14E-07	0.0611	0.0115	C	0.2166	5.50E-16	-0.0738	0.0091	T	C	4.50E-22	-0.0690	0.0071	0.3888
rs2320615	4	164069949	G	0.7755	2.99E-08	0.0602	0.0109	A	0.2174	3.22E-15	-0.0718	0.0091	G	A	6.82E-22	-0.0670	0.0070	0.4127
rs2320333	4	164029247	T	0.7782	1.08E-08	0.0620	0.0108	A	0.1636	8.26E-15	-0.0861	0.0111	T	A	1.56E-21	-0.0738	0.0077	0.1197
rs17116149	10	105688050	A	0.0665	8.83E-25	0.1874	0.0182	G	0.9729	7.48E-01	-0.0132	0.0410	A	G	1.69E-21	-0.1586	0.0167	0.0001
rs936562	4	164087954	T	0.7778	1.09E-08	0.0624	0.0109	A	0.1807	1.13E-13	-0.0745	0.0100	T	A	8.85E-21	-0.0690	0.0074	0.4146
rs13097028	3	169464942	T	0.4876	3.01E-04	-0.0327	0.0090	T	0.3350	1.27E-19	-0.0696	0.0077	C	T	1.86E-20	-0.0542	0.0058	0.0019
rs7610569	3	169462823	T	0.4864	2.80E-04	-0.0326	0.0090	T	0.3327	1.90E-19	-0.0694	0.0077	C	T	2.66E-20	-0.0539	0.0058	0.0018
rs11100479	4	164012901	T	0.7819	5.76E-06	0.0494	0.0109	C	0.2173	4.25E-16	-0.0738	0.0091	T	C	4.87E-20	-0.0638	0.0070	0.0846
rs752307	1	226551529	G	0.5626	2.25E-16	0.0740	0.0090	C	0.1822	8.73E-06	-0.0436	0.0098	G	C	1.35E-19	-0.0600	0.0066	0.0223
rs12143101	1	226545785	C	0.4374	3.12E-16	-0.0737	0.0090	C	0.1820	7.63E-06	-0.0440	0.0098	G	C	1.45E-19	-0.0601	0.0066	0.0257
rs4691896	4	164085425	C	0.7766	1.95E-08	0.0611	0.0109	T	0.2169	1.57E-12	-0.0617	0.0087	C	T	1.55E-19	-0.0615	0.0068	0.9641
rs1126432	14	24728294	T	0.0761	1.15E-38	0.2295	0.0176	G	0.8158	6.81E-01	-0.0065	0.0158	T	G	2.71E-19	-0.1057	0.0118	4.69E-21
rs9878797	3	169529958	G	0.7437	1.69E-16	-0.0885	0.0107	G	0.4524	2.46E-06	-0.0442	0.0094	A	G	2.79E-19	-0.0634	0.0071	0.0019
rs1055263	4	164045822	G	0.7778	1.22E-08	0.0618	0.0109	A	0.1806	7.28E-12	-0.0689	0.0100	G	A	5.06E-19	-0.0657	0.0074	0.6302
rs3219104	1	226562621	C	0.5625	2.43E-16	0.0739	0.0090	A	0.1825	5.31E-05	-0.0385	0.0095	C	A	2.38E-18	-0.0572	0.0065	0.0069
rs6770435	3	169422725	A	0.3477	4.23E-08	-0.0521	0.0095	A	0.2699	1.28E-11	-0.0557	0.0082	G	A	2.81E-18	-0.0542	0.0062	0.7738
rs3219065	1	226570211	T	0.5367	2.12E-14	0.0686	0.0090	C	0.1835	6.77E-06	-0.0441	0.0098	T	C	3.96E-18	-0.0574	0.0066	0.0640
rs4244255	10	105719241	C	0.0734	2.43E-20	0.1600	0.0173	C	0.0337	1.08E-01	-0.1250	0.0776	T	C	4.38E-18	0.1465	0.0169	0.0003
rs2853676	5	1288547	C	0.8326	3.42E-06	-0.0560	0.0121	C	0.7807	1.05E-13	-0.0833	0.0112	T	C	6.53E-18	-0.0707	0.0082	0.0971
rs17116158	10	105701821	T	0.0732	2.50E-20	0.1583	0.0171	C	0.9715	8.27E-01	-0.0087	0.0397	T	C	1.03E-17	-0.1348	0.0157	0.0005
rs932002	1	226577306	T	0.4364	3.16E-16	-0.0738	0.0090	T	0.1827	1.16E-04	-0.0360	0.0093	C	T	1.20E-17	-0.0555	0.0065	0.0036
rs1805411	1	226578047	T	0.4374	2.96E-16	-0.0738	0.0090	T	0.1841	1.20E-04	-0.0359	0.0093	G	T	1.20E-17	-0.0554	0.0065	0.0035
rs17116159	10	105701984	C	0.0727	3.15E-20	0.1580	0.0172	A	0.9714	8.26E-01	-0.0087	0.0397	C	A	1.27E-17	-0.1346	0.0157	0.0006
rs17116162	10	105702026	C	0.0727	3.15E-20	0.1580	0.0172	T	0.9718	8.26E-01	-0.0088	0.0397	C	T	1.27E-17	-0.1346	0.0157	0.0006
rs6584581	10	105714925	G	0.0727	4.86E-20	0.1572	0.0172	A	0.9710	6.97E-01	-0.0152	0.0389	G	A	1.27E-17	-0.1341	0.0157	0.0008
rs1805415	1	226570840	C	0.5625	2.75E-16	0.0738	0.0090	T	0.1832	1.31E-04	-0.0356	0.0093	C	T	1.31E-17	-0.0553	0.0065	0.0032
rs1136410	1	226555302	G	0.4374	2.47E-16	-0.0739	0.0090	G	0.1827	2.28E-04	-0.0343	0.0093	A	G	2.75E-17	-0.0547	0.0065	0.0023
rs2864004	10	105711848	G	0.0727	4.59E-20	0.1573	0.0172	A	0.9731	7.83E-01	-0.0103	0.0373	G	A	2.92E-17	-0.1317	0.0156	0.0003
rs7913069	10	105714399	T	0.0727	4.89E-20	0.1572	0.0172	C	0.9731	8.11E-01	-0.0088	0.0365	T	C	4.49E-17	-0.1304	0.0155	0.0002
rs907190	1	226566726	C	0.5366	1.84E-14	0.0688	0.0090	A	0.1835	4.27E-05	-0.0387	0.0094	C	A	5.35E-17	-0.0545	0.0065	0.0210
rs2027440	1	226563859	T	0.5367	1.98E-14	0.0687	0.0090	C	0.1834	5.65E-05	-0.0381	0.0094	T	C	8.36E-17	-0.0541	0.0065	0.0188
rs2570367	1	226602510	C	0.4470	1.32E-13	-0.0674	0.0091	C	0.1915	2.74E-05	-0.0420	0.0100	T	C	1.01E-16	-0.0559	0.0067	0.0597
rs6847195	4	164002552	T	0.8115	9.13E-08	0.0636	0.0119	C	0.2737	2.95E-10	-0.0610	0.0097	T	C	1.32E-16	-0.0620	0.0075	0.8634
rs6426551	1	226542049	G	0.5147	1.13E-14	0.0693	0.0090	A	0.2769	6.29E-05	-0.0343	0.0086	G	A	1.80E-16	-0.0510	0.0062	0.0049
rs2117114	1	226571619	A	0.5368	2.09E-14	0.0687	0.0090	G	0.1830	1.07E-04	-0.0361	0.0093	A	G	2.45E-16	-0.0530	0.0065	0.0119
rs2255403	1	226576270	G	0.4634	2.06E-14	-0.0687	0.0090	G	0.1831	1.30E-04	-0.0356	0.0093	A	G	3.27E-16	-0.0527	0.0065	0.0105
rs2736098	5	1294086	T	0.3877	3.34E-18	0.0806	0.0093	C	0.7068	1.26E-01	-0.0192	0.0125	T	C	2.69E-15	-0.0589	0.0074	0.0001
rs2793658	1	226587442	G	0.4373	2.75E-16	-0.0739	0.0090	G	0.2109	6.09E-01	-0.0120	0.0233	A	G	5.41E-15	-0.0658	0.0084	0.0133
rs9992504	4	164019615	C	0.7791	7.67E-09	0.0625	0.0108	T	0.2165	1.62E-07	-0.0672	0.0128	C	T	6.15E-15	-0.0645	0.0083	0.7831
rs2086240	4	164098317	G	0.7754	2.25E-08	0.0611	0.0109	T	0.2159	7.55E-08	-0.0669	0.0124	G	T	8.55E-15	-0.0636	0.0082	0.7296
rs7650849	3	169596908	T	0.6459	8.20E-04	-0.0317	0.0095	T	0.4140	1.64E-13	-0.0629	0.0085	C	T	1.01E-14	-0.0490	0.0063	0.0144
rs13098597	3	169599567	A	0.5401	2.08E-06	-0.0461	0.0097	A	0.3661	2.75E-10	-0.0717	0.0113	T	A	1.16E-14	-0.0569	0.0074	0.0861
rs10031393	4	164021092	C	0.7790	8.24E-09	0.0624	0.0108	G	0.2168	3.10E-07	-0.0669	0.0130	C	G	1.25E-14	-0.0642	0.0083	0.7904
rs2111560	3	169409777	C	0.3512	5.80E-08	-0.0513	0.0095	C	0.3447	4.34E-08	-0.0420	0.0076	T	C	1.59E-14	-0.0457	0.0059	0.4431
rs11915754	3	169406986	G	0.3518	4.39E-08	-0.0519	0.0095	G	0.3429	5.71E-08	-0.0414	0.0076	C	G	1.73E-14	-0.0455	0.0059	0.3866
rs10936590	3	169406484	T	0.3517	5.31E-08	-0.0515	0.0095	T	0.3428	6.24E-08	-0.0413	0.0076	C	T	2.23E-14	-0.0453	0.0059	0.3994
rs7693533	4	164066710	C	0.7768	1.93E-08	0.0611	0.0109	T	0.2161	2.58E-07	-0.0635	0.0123	C	T	2.34E-14	-0.0621	0.0081	0.8847
rs9654226	4	164021473	A	0.7789	8.67E-09	0.0623	0.0108	G	0.2169	5.78E-07	-0.0678	0.0135	A	G	2.46E-14	-0.0645	0.0085	0.7535
rs1351222	4	164076558	A	0.7767	1.94E-08	0.0611	0.0109	G	0.2164	2.74E-07	-0.0633	0.0123	A	G	2.51E-14	-0.0621	0.0081	0.8946
rs1382663	4	164001945	A	0.8120	6.47E-08	0.0646	0.0119	G	0.3057	7.74E-08	-0.0559	0.0104	A	G	2.72E-14	-0.0596	0.0078	0.5852
rs1479089	4	164067228	C	0.7770	2.23E-08	0.0609	0.0109	T	0.2217	2.95E-07	-0.0688	0.0134	C	T	3.41E-14	-0.0640	0.0084	0.6441
rs7911816	10	105720712	T	0.2537	2.87E-15	0.0853	0.0108	C	0.9647	7.42E-01	-0.0102	0.0308	T	C	3.98E-14	-0.0771	0.0102	0.0215
rs6841345	4	164030273	A	0.7780	1.21E-08	0.0618	0.0108	T	0.2198	8.71E-07	-0.0643	0.0130	A	T	4.92E-14	-0.0628	0.0083	0.8818
rs11941112	4	164013880	C	0.8151	7.83E-08	0.0620	0.0115	T	0.1761	1.23E-07	-0.0787	0.0148	C	T	6.66E-14	-0.0683	0.0091	0.3737
rs6668851	1	226545866	A	0.4845	1.84E-12	0.0634	0.0090	C	0.2784	4.45E-04	-0.0308	0.0087	A	C	1.03E-13	-0.0466	0.0063	0.0094
rs2039925	1	226610512	G	0.4148	1.93E-15	-0.0728	0.0092	G	0.2235	6.38E-01	-0.0089	0.0189	C	G	1.92E-13	-0.0606	0.0082	0.0023
rs7652654	3	169593626	G	0.6393	4.46E-04	-0.0331	0.0094	G	0.4159	1.40E-11	-0.0603	0.0089	A	G	2.22E-13	-0.0475	0.0065	0.0355
rs16854488	3	169590002	G	0.5023	2.71E-03	-0.0286	0.0095	G	0.2825	9.05E-14	-0.0761	0.0102	C	G	2.98E-13	-0.0508	0.0070	0.0007
rs7653134	3	169594110	G	0.6394	4.71E-04	-0.0329	0.0094	G	0.4228	2.09E-11	-0.0605	0.0090	A	G	3.63E-13	-0.0473	0.0065	0.0338
rs10786782	10	105778129	G	0.0768	1.15E-14	0.1280	0.0166	A	0.9721	2.77E-01	-0.0308	0.0283	G	A	5.42E-13	-0.1032	0.0143	0.0031
rs1527365	1	226611363	T	0.4152	3.38E-15	-0.0717	0.0091	T	0.2286	9.16E-01	-0.0021	0.0197	C	T	6.31E-13	-0.0595	0.0083	0.0013
rs227077	11	108253252	T	0.4129	1.63E-09	-0.0550	0.0091	T	0.5645	1.85E-05	-0.0307	0.0072	C	T	1.25E-12	-0.0400	0.0056	0.0359
rs12054012	3	169406666	C	0.3526	1.12E-07	-0.0502	0.0095	C	0.3456	1.67E-06	-0.0389	0.0081	T	C	1.28E-12	-0.0437	0.0062	0.3620
rs7629884	3	169396797	A	0.3546	7.72E-08	-0.0512	0.0095	A	0.3549	2.21E-06	-0.0382	0.0081	G	A	1.32E-12	-0.0436	0.0062	0.2976
rs7253490	19	22293706	A	0.3401	1.44E-04	0.0362	0.0095	C	0.6956	1.66E-09	-0.0468	0.0077	A	C	1.38E-12	-0.0426	0.0060	0.3878
rs227041	11	108222801	A	0.4126	2.04E-09	-0.0547	0.0091	A	0.5663	2.45E-05	-0.0320	0.0076	C	A	1.42E-12	-0.0412	0.0058	0.0554
rs7614694	3	169595485	C	0.6394	6.45E-04	-0.0319	0.0093	C	0.4085	1.53E-10	-0.0525	0.0082	T	C	1.48E-12	-0.0435	0.0062	0.0969
rs8105767	19	22215441	G	0.3406	2.21E-04	0.0354	0.0096	A	0.7094	1.07E-09	-0.0479	0.0078	G	A	1.53E-12	-0.0429	0.0061	0.3139
rs419716	11	108221099	C	0.4126	2.05E-09	-0.0547	0.0091	C	0.5649	2.30E-05	-0.0303	0.0071	A	C	1.98E-12	-0.0396	0.0056	0.0353
rs227072	11	108212093	C	0.4116	3.00E-09	-0.0542	0.0091	C	0.5652	1.85E-05	-0.0306	0.0071	A	C	2.01E-12	-0.0395	0.0056	0.0418
rs227068	11	108210109	G	0.4116	2.97E-09	-0.0542	0.0091	G	0.5654	1.87E-05	-0.0306	0.0071	A	G	2.02E-12	-0.0395	0.0056	0.0415
rs227061	11	108205329	G	0.4115	3.02E-09	-0.0542	0.0091	G	0.5652	1.85E-05	-0.0306	0.0071	A	G	2.04E-12	-0.0395	0.0056	0.0417
rs662578	11	108194557	T	0.4118	2.77E-09	-0.0544	0.0091	T	0.5652	2.00E-05	-0.0305	0.0071	C	T	2.12E-12	-0.0395	0.0056	0.0392
rs1421018	3	169411792	G	0.3566	3.07E-07	-0.0480	0.0094	G	0.4212	1.01E-06	-0.0360	0.0073	A	G	2.28E-12	-0.0406	0.0058	0.3149
rs186595	11	108251211	A	0.4135	1.37E-09	-0.0553	0.0091	A	0.5664	4.52E-05	-0.0310	0.0076	C	A	2.30E-12	-0.0409	0.0058	0.0400
rs172896	11	108217049	G	0.4125	2.19E-09	-0.0546	0.0091	G	0.5670	4.81E-05	-0.0327	0.0080	T	G	2.35E-12	-0.0423	0.0060	0.0721
rs227058	11	108265213	C	0.4105	2.38E-09	-0.0546	0.0092	C	0.5663	3.49E-05	-0.0314	0.0076	T	C	2.52E-12	-0.0409	0.0058	0.0507
rs600329	11	108163733	G	0.3736	3.93E-08	-0.0510	0.0093	G	0.5674	1.28E-05	-0.0435	0.0099	A	G	2.55E-12	-0.0475	0.0068	0.5795
rs1351221	4	164123832	C	0.8118	2.50E-06	0.0542	0.0115	A	0.1877	5.03E-08	-0.0894	0.0164	C	A	2.68E-12	-0.0658	0.0094	0.0780
rs227040	11	108223391	C	0.4142	4.29E-09	-0.0536	0.0091	C	0.5668	2.77E-05	-0.0318	0.0076	T	C	2.89E-12	-0.0407	0.0058	0.0662
rs113995	11	108256837	T	0.4126	2.07E-09	-0.0547	0.0091	T	0.5624	3.58E-05	-0.0300	0.0072	A	T	3.15E-12	-0.0395	0.0057	0.0343
rs6961292	7	124503189	G	0.4986	6.98E-09	-0.0525	0.0091	G	0.5904	2.25E-05	-0.0320	0.0075	A	G	3.22E-12	-0.0404	0.0058	0.0813
rs10857352	4	164101482	G	0.7409	1.60E-08	0.0579	0.0102	A	0.5430	1.30E-05	-0.0362	0.0083	G	A	3.63E-12	-0.0448	0.0064	0.0991
rs4585	11	108239628	T	0.4060	3.33E-09	-0.0543	0.0092	T	0.5655	2.82E-05	-0.0300	0.0071	G	T	3.76E-12	-0.0392	0.0056	0.0370
rs1904975	7	124552802	T	0.4988	6.55E-09	-0.0526	0.0091	T	0.5924	2.62E-05	-0.0312	0.0074	C	T	4.07E-12	-0.0398	0.0057	0.0677
rs6968500	7	124431722	C	0.4976	1.14E-08	-0.0520	0.0091	C	0.4829	2.00E-05	-0.0321	0.0075	G	C	4.21E-12	-0.0402	0.0058	0.0921
rs620613	11	108185478	T	0.4091	7.85E-09	-0.0529	0.0092	T	0.5644	1.86E-05	-0.0306	0.0071	C	T	4.21E-12	-0.0390	0.0056	0.0543
rs7931930	11	108268286	T	0.4013	7.70E-09	-0.0530	0.0092	T	0.5641	1.92E-05	-0.0307	0.0072	G	T	4.22E-12	-0.0391	0.0056	0.0549
rs186593	11	108262439	A	0.4106	2.31E-09	-0.0547	0.0092	A	0.5716	1.41E-04	-0.0347	0.0091	G	A	4.63E-12	-0.0446	0.0064	0.1206
rs10890834	11	108286443	T	0.4104	2.69E-09	-0.0545	0.0092	T	0.5645	4.13E-05	-0.0295	0.0072	C	T	5.00E-12	-0.0390	0.0056	0.0319
rs10228682	7	124538036	T	0.4987	6.79E-09	-0.0526	0.0091	T	0.5924	3.13E-05	-0.0309	0.0074	C	T	5.24E-12	-0.0396	0.0057	0.0645
rs227062	11	108205383	A	0.4116	3.07E-09	-0.0542	0.0091	A	0.5701	5.50E-05	-0.0307	0.0076	G	A	5.26E-12	-0.0403	0.0058	0.0484
rs662218	11	108194528	A	0.4278	1.68E-08	-0.0513	0.0091	A	0.5668	2.24E-05	-0.0321	0.0076	C	A	6.17E-12	-0.0400	0.0058	0.1053
rs6945104	7	124557915	G	0.4988	6.45E-09	-0.0526	0.0091	G	0.5922	3.71E-05	-0.0306	0.0074	A	G	6.20E-12	-0.0395	0.0057	0.0605
rs599558	11	108177538	T	0.4079	1.18E-08	-0.0523	0.0092	T	0.5646	2.03E-05	-0.0304	0.0071	C	T	6.36E-12	-0.0387	0.0056	0.0594
rs645485	11	108168863	G	0.3735	4.08E-08	-0.0510	0.0093	G	0.5616	9.30E-06	-0.0317	0.0071	A	G	6.55E-12	-0.0389	0.0057	0.1004
rs4463363	7	124513770	G	0.4987	6.87E-09	-0.0525	0.0091	G	0.5922	4.03E-05	-0.0305	0.0074	A	G	7.21E-12	-0.0393	0.0057	0.0597
rs641605	11	108101919	T	0.4087	1.29E-08	-0.0522	0.0092	T	0.5649	2.24E-05	-0.0303	0.0071	C	T	7.58E-12	-0.0386	0.0056	0.0599
rs660429	11	108181511	C	0.4088	9.03E-09	-0.0527	0.0092	C	0.5654	3.61E-05	-0.0311	0.0075	A	C	7.60E-12	-0.0398	0.0058	0.0684
rs599406	11	108118234	A	0.4090	1.47E-08	-0.0520	0.0092	A	0.5664	2.98E-05	-0.0317	0.0076	T	A	8.34E-12	-0.0399	0.0058	0.0870
rs4283967	7	124540535	C	0.4988	6.73E-09	-0.0526	0.0091	C	0.5916	5.18E-05	-0.0307	0.0076	T	C	8.47E-12	-0.0397	0.0058	0.0645
rs7357296	7	124532716	T	0.4987	6.80E-09	-0.0525	0.0091	T	0.5926	4.66E-05	-0.0302	0.0074	C	T	8.61E-12	-0.0392	0.0057	0.0568
rs374443	11	108221665	G	0.4286	1.27E-08	-0.0516	0.0091	G	0.5657	2.68E-05	-0.0300	0.0071	C	G	8.74E-12	-0.0383	0.0056	0.0615
rs10954048	7	124533740	T	0.4988	6.77E-09	-0.0526	0.0091	T	0.5925	4.77E-05	-0.0302	0.0074	C	T	8.83E-12	-0.0392	0.0057	0.0562
rs9667658	11	108276091	G	0.5738	1.48E-08	0.0516	0.0091	C	0.5669	3.24E-05	-0.0316	0.0076	G	C	8.84E-12	-0.0398	0.0058	0.0905
rs4377885	7	124533680	T	0.4987	6.80E-09	-0.0525	0.0091	T	0.5924	4.77E-05	-0.0302	0.0074	C	T	8.89E-12	-0.0391	0.0057	0.0562
rs10250911	7	124473034	A	0.5017	7.51E-09	0.0524	0.0091	G	0.5924	4.61E-05	-0.0303	0.0074	A	G	9.02E-12	-0.0392	0.0057	0.0595
rs2476956	10	105740641	G	0.0827	2.95E-14	0.1258	0.0166	A	0.8296	3.49E-01	-0.0230	0.0245	G	A	9.09E-12	-0.0935	0.0137	0.0005
rs1003624	11	108152645	G	0.3736	3.67E-08	-0.0512	0.0093	G	0.5648	1.31E-05	-0.0312	0.0071	A	G	9.14E-12	-0.0386	0.0057	0.0885
rs7778544	7	124527481	T	0.4987	6.80E-09	-0.0525	0.0091	T	0.5926	4.90E-05	-0.0302	0.0074	C	T	9.16E-12	-0.0391	0.0057	0.0559
rs10789659	11	108255828	T	0.4289	1.00E-08	-0.0520	0.0091	T	0.5657	3.22E-05	-0.0298	0.0071	C	T	9.17E-12	-0.0383	0.0056	0.0542
rs592955	11	108156473	A	0.3735	3.46E-08	-0.0513	0.0093	A	0.5644	1.80E-05	-0.0326	0.0076	C	A	9.29E-12	-0.0400	0.0059	0.1188
rs2402755	7	124448608	C	0.5019	7.09E-09	0.0526	0.0091	T	0.5932	5.02E-05	-0.0303	0.0075	C	T	9.39E-12	-0.0393	0.0058	0.0585
rs4731214	7	124442905	G	0.5019	7.06E-09	0.0526	0.0091	A	0.5932	5.63E-05	-0.0308	0.0076	G	A	9.45E-12	-0.0398	0.0058	0.0660
rs2896360	7	124448516	C	0.5019	7.09E-09	0.0526	0.0091	T	0.5935	5.10E-05	-0.0303	0.0075	C	T	9.56E-12	-0.0393	0.0058	0.0584
rs4731221	7	124481403	A	0.5017	7.26E-09	0.0525	0.0091	T	0.5924	4.94E-05	-0.0302	0.0074	A	T	9.60E-12	-0.0391	0.0057	0.0576
rs10248775	7	124444207	G	0.5019	7.09E-09	0.0526	0.0091	T	0.5938	5.18E-05	-0.0304	0.0075	G	T	9.65E-12	-0.0393	0.0058	0.0587
rs11980925	7	124483707	A	0.5016	7.35E-09	0.0524	0.0091	T	0.5927	4.93E-05	-0.0302	0.0074	A	T	9.69E-12	-0.0391	0.0057	0.0576
rs600931	11	108117335	T	0.4087	1.53E-08	-0.0520	0.0092	T	0.5648	2.47E-05	-0.0302	0.0071	C	T	9.70E-12	-0.0384	0.0056	0.0611
rs227070	11	108211412	G	0.4276	1.82E-08	-0.0512	0.0091	G	0.5667	3.11E-05	-0.0316	0.0076	T	G	9.78E-12	-0.0396	0.0058	0.0978
rs2057907	7	124443684	A	0.5019	6.99E-09	0.0526	0.0091	G	0.5937	5.27E-05	-0.0303	0.0075	A	G	9.80E-12	-0.0393	0.0058	0.0580
rs12154816	7	124478299	A	0.5017	7.43E-09	0.0524	0.0091	G	0.5925	4.97E-05	-0.0302	0.0074	A	G	9.84E-12	-0.0391	0.0057	0.0578
rs3815221	7	124481245	A	0.5017	7.44E-09	0.0524	0.0091	G	0.5924	4.97E-05	-0.0302	0.0074	A	G	9.85E-12	-0.0391	0.0057	0.0579
rs10156168	7	124494410	T	0.4985	7.09E-09	-0.0525	0.0091	T	0.5925	5.15E-05	-0.0301	0.0074	G	T	9.98E-12	-0.0391	0.0057	0.0560
rs3213667	7	124480869	C	0.5017	7.39E-09	0.0524	0.0091	T	0.5924	5.03E-05	-0.0302	0.0074	C	T	9.98E-12	-0.0391	0.0057	0.0573
rs12155120	7	124478232	C	0.5017	7.43E-09	0.0524	0.0091	T	0.5925	5.03E-05	-0.0302	0.0074	C	T	1.00E-11	-0.0391	0.0057	0.0574
rs2967374	16	82209861	G	0.8444	7.16E-06	-0.0559	0.0124	G	0.7902	2.63E-07	-0.0455	0.0088	A	G	1.00E-11	-0.0490	0.0072	0.4958
rs9886177	7	124513450	T	0.4987	6.87E-09	-0.0525	0.0091	T	0.5924	5.29E-05	-0.0300	0.0074	C	T	1.02E-11	-0.0390	0.0057	0.0546
rs652541	11	108226025	G	0.4289	1.33E-08	-0.0516	0.0091	G	0.5679	3.05E-05	-0.0299	0.0071	A	G	1.05E-11	-0.0382	0.0056	0.0605
rs228592	11	108123189	A	0.4087	1.66E-08	-0.0518	0.0092	A	0.5659	3.33E-05	-0.0315	0.0076	C	A	1.05E-11	-0.0397	0.0058	0.0875
rs654005	11	108155397	A	0.3737	3.94E-08	-0.0511	0.0093	A	0.5644	1.84E-05	-0.0325	0.0076	G	A	1.05E-11	-0.0399	0.0059	0.1225
rs10233589	7	124468599	A	0.5018	7.34E-09	0.0524	0.0091	G	0.5923	5.28E-05	-0.0301	0.0074	A	G	1.05E-11	-0.0391	0.0057	0.0565
rs7795492	7	124524131	A	0.4987	6.80E-09	-0.0525	0.0091	A	0.5922	6.11E-05	-0.0304	0.0076	G	A	1.05E-11	-0.0395	0.0058	0.0610
rs12538333	7	124508357	C	0.4986	6.92E-09	-0.0525	0.0091	C	0.5918	6.07E-05	-0.0304	0.0076	T	C	1.06E-11	-0.0395	0.0058	0.0612
rs12530981	7	124521722	T	0.4987	6.80E-09	-0.0525	0.0091	T	0.5925	5.62E-05	-0.0299	0.0074	C	T	1.09E-11	-0.0390	0.0057	0.0533
rs7799938	7	124521391	T	0.4987	6.80E-09	-0.0525	0.0091	T	0.5925	5.62E-05	-0.0299	0.0074	C	T	1.09E-11	-0.0390	0.0057	0.0533
rs7789859	7	124519472	G	0.4987	6.81E-09	-0.0525	0.0091	G	0.5924	5.64E-05	-0.0299	0.0074	C	G	1.09E-11	-0.0390	0.0057	0.0536
rs4731216	7	124466512	G	0.5018	7.45E-09	0.0524	0.0091	T	0.5922	5.42E-05	-0.0300	0.0074	G	T	1.10E-11	-0.0390	0.0057	0.0562
rs11983251	7	124459925	A	0.5018	7.30E-09	0.0525	0.0091	G	0.5923	5.50E-05	-0.0300	0.0074	A	G	1.10E-11	-0.0390	0.0057	0.0556
rs228591	11	108097333	G	0.4089	1.45E-08	-0.0521	0.0092	G	0.5651	2.93E-05	-0.0299	0.0071	A	G	1.16E-11	-0.0383	0.0056	0.0569
rs172894	11	108262090	A	0.4262	1.38E-08	-0.0517	0.0091	A	0.5670	4.23E-05	-0.0311	0.0076	C	A	1.17E-11	-0.0395	0.0058	0.0815
rs2141594	3	169586069	C	0.6329	2.52E-04	-0.0360	0.0098	C	0.5237	2.82E-09	-0.0599	0.0101	T	C	1.18E-11	-0.0477	0.0070	0.0899
rs1747673	10	105747832	T	0.0828	4.03E-14	0.1250	0.0165	C	0.8293	3.54E-01	-0.0227	0.0244	T	C	1.20E-11	-0.0928	0.0137	0.0005
rs962863	7	124558339	C	0.4988	6.37E-09	-0.0526	0.0091	C	0.5916	7.26E-05	-0.0302	0.0076	T	C	1.23E-11	-0.0394	0.0058	0.0572
rs227064	11	108207393	C	0.4276	1.84E-08	-0.0511	0.0091	C	0.5666	3.73E-05	-0.0313	0.0076	T	C	1.23E-11	-0.0394	0.0058	0.0930
rs4728009	7	124470961	A	0.5018	7.46E-09	0.0524	0.0091	C	0.5922	5.97E-05	-0.0299	0.0074	A	C	1.24E-11	-0.0389	0.0057	0.0544
rs10749918	11	108354874	G	0.4357	1.28E-08	-0.0529	0.0093	G	0.4025	3.66E-05	-0.0303	0.0073	C	G	1.28E-11	-0.0390	0.0058	0.0561
rs595747	11	108194073	T	0.4268	2.51E-08	-0.0507	0.0091	T	0.5655	2.40E-05	-0.0302	0.0071	C	T	1.30E-11	-0.0380	0.0056	0.0752
rs727506	7	124462027	G	0.5165	7.22E-09	0.0531	0.0092	A	0.5920	6.76E-05	-0.0303	0.0076	G	A	1.34E-11	-0.0395	0.0058	0.0553
rs10272583	7	124509451	C	0.4986	6.91E-09	-0.0525	0.0091	C	0.5917	7.30E-05	-0.0301	0.0076	T	C	1.34E-11	-0.0393	0.0058	0.0573
rs10257255	7	124479678	T	0.5017	7.28E-09	0.0525	0.0091	C	0.5920	7.14E-05	-0.0302	0.0076	T	C	1.34E-11	-0.0393	0.0058	0.0594
rs2896361	7	124473825	T	0.5017	7.50E-09	0.0524	0.0091	C	0.5919	7.14E-05	-0.0302	0.0076	T	C	1.37E-11	-0.0393	0.0058	0.0598
rs227053	11	108226855	T	0.4024	9.52E-09	-0.0526	0.0092	T	0.5667	5.76E-05	-0.0304	0.0075	A	T	1.38E-11	-0.0394	0.0058	0.0613
rs609261	11	108158134	C	0.3736	3.88E-08	-0.0511	0.0093	C	0.5654	2.32E-05	-0.0321	0.0076	T	C	1.38E-11	-0.0396	0.0059	0.1128
rs13228116	7	124480506	G	0.5017	7.25E-09	0.0525	0.0091	A	0.5920	7.35E-05	-0.0301	0.0076	G	A	1.39E-11	-0.0393	0.0058	0.0586
rs4311608	7	124519707	C	0.4987	6.80E-09	-0.0525	0.0091	C	0.5918	7.62E-05	-0.0300	0.0076	T	C	1.40E-11	-0.0393	0.0058	0.0564
rs1479090	4	164101524	A	0.7783	7.58E-08	0.0582	0.0108	T	0.1877	3.68E-05	-0.0702	0.0170	A	T	1.40E-11	-0.0617	0.0091	0.5506
rs4731223	7	124483272	T	0.5016	7.23E-09	0.0525	0.0091	A	0.5918	7.42E-05	-0.0301	0.0076	T	A	1.40E-11	-0.0393	0.0058	0.0583
rs12536575	7	124510276	A	0.4987	6.90E-09	-0.0525	0.0091	A	0.5917	7.62E-05	-0.0300	0.0076	G	A	1.41E-11	-0.0393	0.0058	0.0566
rs4728011	7	124481712	T	0.5017	7.38E-09	0.0524	0.0091	C	0.5920	7.41E-05	-0.0301	0.0076	T	C	1.42E-11	-0.0393	0.0058	0.0588
rs1468377	7	124458599	G	0.5018	7.43E-09	0.0524	0.0091	A	0.5918	7.45E-05	-0.0301	0.0076	G	A	1.43E-11	-0.0393	0.0058	0.0590
rs6973812	7	124506750	C	0.4986	6.94E-09	-0.0525	0.0091	C	0.5917	7.79E-05	-0.0300	0.0076	T	C	1.46E-11	-0.0392	0.0058	0.0562
rs4653737	1	226613399	T	0.5724	1.53E-13	0.0680	0.0092	T	0.7400	9.35E-01	-0.0018	0.0214	G	T	1.48E-11	0.0571	0.0085	0.0028
rs10228376	7	124493743	C	0.4985	7.09E-09	-0.0525	0.0091	C	0.5916	7.86E-05	-0.0300	0.0076	T	C	1.49E-11	-0.0392	0.0058	0.0567
rs1583598	11	108305989	A	0.4260	1.54E-08	-0.0517	0.0091	A	0.5683	4.85E-05	-0.0309	0.0076	G	A	1.51E-11	-0.0394	0.0058	0.0799
rs2402753	7	124448259	G	0.5019	7.09E-09	0.0526	0.0091	A	0.5936	8.17E-05	-0.0301	0.0076	G	A	1.51E-11	-0.0394	0.0058	0.0584
rs2286174	7	124465876	G	0.5018	7.44E-09	0.0524	0.0091	C	0.5922	7.81E-05	-0.0300	0.0076	G	C	1.52E-11	-0.0392	0.0058	0.0580
rs11975788	7	124497811	A	0.4986	7.04E-09	-0.0525	0.0091	A	0.5918	8.11E-05	-0.0299	0.0076	T	A	1.55E-11	-0.0392	0.0058	0.0559
rs10263573	7	124469267	T	0.5018	7.60E-09	0.0524	0.0091	A	0.5922	7.83E-05	-0.0300	0.0076	T	A	1.56E-11	-0.0392	0.0058	0.0582
rs720616	7	124452961	G	0.5017	8.00E-09	0.0523	0.0091	A	0.5926	7.72E-05	-0.0301	0.0076	G	A	1.56E-11	-0.0393	0.0058	0.0605
rs10270784	7	124446208	T	0.5019	7.10E-09	0.0526	0.0091	A	0.5932	8.46E-05	-0.0301	0.0076	T	A	1.58E-11	-0.0394	0.0058	0.0576
rs5023001	11	108335538	T	0.4258	1.24E-08	-0.0523	0.0092	T	0.5677	4.25E-05	-0.0295	0.0072	A	T	1.59E-11	-0.0381	0.0057	0.0502
rs12666427	7	124479352	G	0.5017	7.41E-09	0.0524	0.0091	A	0.5920	8.11E-05	-0.0299	0.0076	G	A	1.60E-11	-0.0392	0.0058	0.0568
rs2303262	16	82203758	T	0.8417	3.63E-06	-0.0569	0.0123	T	0.7928	7.25E-07	-0.0436	0.0088	C	T	1.65E-11	-0.0481	0.0071	0.3780
rs6466955	7	124518766	C	0.4987	6.69E-09	-0.0526	0.0091	C	0.5917	8.81E-05	-0.0297	0.0076	T	C	1.66E-11	-0.0391	0.0058	0.0531
rs227075	11	108218196	C	0.4286	1.30E-08	-0.0516	0.0091	C	0.5691	6.01E-05	-0.0304	0.0076	T	C	1.68E-11	-0.0391	0.0058	0.0735
rs3781868	11	108059569	G	0.4132	9.54E-09	-0.0526	0.0092	G	0.5660	7.03E-05	-0.0302	0.0076	T	G	1.72E-11	-0.0393	0.0058	0.0596
rs7942014	11	108326174	C	0.4267	1.47E-08	-0.0518	0.0091	C	0.5690	5.72E-05	-0.0306	0.0076	G	C	1.80E-11	-0.0393	0.0058	0.0740
rs6968693	7	124549976	T	0.4988	6.57E-09	-0.0526	0.0091	T	0.6115	1.28E-04	-0.0309	0.0080	C	T	1.80E-11	-0.0404	0.0060	0.0727
rs228589	11	108093208	T	0.4123	1.69E-08	-0.0518	0.0092	T	0.5652	3.89E-05	-0.0294	0.0071	A	T	1.83E-11	-0.0379	0.0056	0.0550
rs2127214	4	164126538	C	0.8122	1.20E-06	0.0560	0.0115	T	0.1898	1.40E-06	-0.0844	0.0175	C	T	1.85E-11	-0.0646	0.0096	0.1738
rs720615	7	124452706	T	0.5016	9.57E-09	0.0521	0.0091	C	0.5933	8.05E-05	-0.0301	0.0076	T	C	1.87E-11	-0.0392	0.0058	0.0634
rs2303264	16	82203711	T	0.7881	1.65E-06	-0.0528	0.0110	T	0.7920	2.00E-06	-0.0420	0.0088	G	T	1.89E-11	-0.0462	0.0069	0.4433
rs183460	11	108090710	C	0.4126	1.70E-08	-0.0517	0.0092	C	0.5649	4.15E-05	-0.0294	0.0071	A	C	1.98E-11	-0.0378	0.0056	0.0541
rs7796150	7	124521217	T	0.4987	6.83E-09	-0.0525	0.0091	T	0.5927	9.13E-05	-0.0291	0.0074	C	T	2.00E-11	-0.0385	0.0057	0.0458
rs2267708	7	124392512	T	0.5195	2.56E-07	0.0466	0.0090	C	0.5474	9.73E-06	-0.0330	0.0074	T	C	2.09E-11	-0.0385	0.0057	0.2474
rs12223381	11	108354102	T	0.4352	1.20E-08	-0.0529	0.0093	T	0.4041	5.62E-05	-0.0295	0.0073	C	T	2.12E-11	-0.0384	0.0057	0.0473
rs4754298	11	108023284	A	0.4166	2.15E-08	-0.0512	0.0091	A	0.5636	4.71E-05	-0.0301	0.0074	G	A	2.21E-11	-0.0384	0.0057	0.0725
rs1525618	7	124654706	A	0.5720	1.63E-08	-0.0513	0.0091	A	0.5891	6.82E-05	-0.0303	0.0076	G	A	2.33E-11	-0.0389	0.0058	0.0756
rs4754305	11	108075912	C	0.4123	1.70E-08	-0.0517	0.0092	C	0.5659	6.32E-05	-0.0304	0.0076	T	C	2.33E-11	-0.0390	0.0058	0.0728
rs624366	11	108154097	C	0.3736	3.74E-08	-0.0512	0.0093	C	0.5637	4.23E-05	-0.0321	0.0078	G	C	2.35E-11	-0.0400	0.0060	0.1156
rs6589019	11	108324961	C	0.4260	1.54E-08	-0.0517	0.0091	C	0.5688	7.04E-05	-0.0302	0.0076	T	C	2.41E-11	-0.0390	0.0058	0.0702
rs2299902	7	124397814	T	0.5193	2.59E-07	0.0465	0.0090	G	0.5482	1.09E-05	-0.0328	0.0074	T	G	2.41E-11	-0.0383	0.0057	0.2420
rs632459	7	124788642	G	0.4120	1.84E-08	0.0520	0.0092	A	0.4961	5.70E-05	-0.0299	0.0074	G	A	2.59E-11	-0.0385	0.0058	0.0623
rs609557	11	108084513	T	0.4123	1.76E-08	-0.0517	0.0092	T	0.5646	5.10E-05	-0.0290	0.0071	G	T	2.62E-11	-0.0376	0.0056	0.0515
rs664143	11	108225661	G	0.4301	2.22E-08	-0.0507	0.0091	G	0.5679	4.76E-05	-0.0291	0.0071	A	G	2.63E-11	-0.0374	0.0056	0.0619
rs7791488	7	124578268	G	0.5719	1.78E-08	-0.0511	0.0091	G	0.5834	6.27E-05	-0.0295	0.0074	A	G	2.68E-11	-0.0381	0.0057	0.0645
rs672655	11	108129657	G	0.3978	7.18E-08	-0.0497	0.0092	G	0.5649	2.20E-05	-0.0304	0.0071	A	G	2.72E-11	-0.0376	0.0056	0.0977
rs11212551	11	108078693	T	0.4123	1.85E-08	-0.0516	0.0092	T	0.5646	5.30E-05	-0.0290	0.0072	G	T	2.81E-11	-0.0376	0.0056	0.0524
rs4435699	4	164019500	G	0.6628	2.03E-05	0.0405	0.0095	C	0.3469	3.64E-07	-0.0408	0.0080	G	C	3.02E-11	-0.0407	0.0061	0.9834
rs11641736	16	82206279	A	0.8406	1.66E-05	-0.0533	0.0124	A	0.7924	3.87E-07	-0.0448	0.0088	G	A	3.09E-11	-0.0476	0.0072	0.5751
rs627418	11	108131225	C	0.4239	9.30E-08	-0.0487	0.0091	C	0.5666	2.84E-05	-0.0318	0.0076	T	C	3.16E-11	-0.0387	0.0058	0.1522
rs12112909	7	124584834	T	0.5720	1.72E-08	-0.0512	0.0091	T	0.5884	7.39E-05	-0.0292	0.0073	C	T	3.23E-11	-0.0379	0.0057	0.0600
rs10264288	7	124574527	G	0.5720	1.77E-08	-0.0511	0.0091	G	0.5889	7.62E-05	-0.0292	0.0074	A	G	3.38E-11	-0.0379	0.0057	0.0608
rs228599	11	108107660	A	0.4248	8.92E-08	-0.0488	0.0091	A	0.5665	3.09E-05	-0.0316	0.0076	G	A	3.41E-11	-0.0386	0.0058	0.1459
rs6466966	7	124580327	T	0.5720	1.78E-08	-0.0511	0.0091	T	0.5884	7.79E-05	-0.0291	0.0074	C	T	3.53E-11	-0.0378	0.0057	0.0597
rs2170351	7	124642197	G	0.5719	1.78E-08	-0.0511	0.0091	G	0.5834	7.83E-05	-0.0291	0.0074	A	G	3.55E-11	-0.0378	0.0057	0.0596
rs694376	11	108119048	A	0.4249	8.79E-08	-0.0489	0.0091	A	0.5665	3.22E-05	-0.0315	0.0076	C	A	3.55E-11	-0.0386	0.0058	0.1434
rs900047	7	124673373	T	0.5708	1.26E-08	-0.0517	0.0091	T	0.6105	1.05E-04	-0.0290	0.0075	C	T	3.63E-11	-0.0382	0.0058	0.0540
rs6564996	16	82207542	C	0.8409	2.32E-05	-0.0524	0.0124	C	0.7918	3.44E-07	-0.0450	0.0088	T	C	3.68E-11	-0.0475	0.0072	0.6238
rs7906534	10	105724853	C	0.7723	2.29E-13	-0.0839	0.0114	C	0.5716	2.67E-03	-0.0235	0.0078	G	C	3.69E-11	-0.0426	0.0064	1.29E-05
rs12535807	7	124591433	T	0.5720	1.82E-08	-0.0511	0.0091	T	0.5889	7.99E-05	-0.0291	0.0074	A	T	3.69E-11	-0.0378	0.0057	0.0597
rs599164	11	108120439	A	0.4245	8.36E-08	-0.0490	0.0091	A	0.5664	3.45E-05	-0.0314	0.0076	G	A	3.70E-11	-0.0386	0.0058	0.1386
rs10247349	7	124607495	T	0.5719	1.78E-08	-0.0511	0.0091	T	0.5834	8.16E-05	-0.0290	0.0073	C	T	3.78E-11	-0.0377	0.0057	0.0581
rs9420907	10	105676465	A	0.9866	2.60E-01	-0.0437	0.0388	A	0.8652	6.61E-11	-0.0686	0.0105	C	A	3.78E-11	-0.0669	0.0101	0.5351
rs7799535	7	124592060	T	0.5720	1.81E-08	-0.0511	0.0091	T	0.5888	8.30E-05	-0.0290	0.0074	C	T	3.87E-11	-0.0378	0.0057	0.0588
rs2402756	7	124579782	G	0.5720	1.82E-08	-0.0511	0.0091	G	0.5885	8.33E-05	-0.0290	0.0074	A	G	3.89E-11	-0.0378	0.0057	0.0588
rs1994022	7	124580877	T	0.5720	1.82E-08	-0.0511	0.0091	T	0.5883	8.45E-05	-0.0290	0.0074	C	T	3.96E-11	-0.0377	0.0057	0.0584
rs1871770	7	124630839	T	0.5720	1.81E-08	-0.0511	0.0091	T	0.5887	8.42E-05	-0.0289	0.0073	G	T	3.98E-11	-0.0377	0.0057	0.0579
rs7795233	7	124578468	G	0.5720	1.82E-08	-0.0511	0.0091	G	0.5884	8.59E-05	-0.0290	0.0074	A	G	4.03E-11	-0.0377	0.0057	0.0583
rs4731207	7	124396645	A	0.5194	2.58E-07	0.0465	0.0090	G	0.5514	1.60E-05	-0.0316	0.0073	A	G	4.04E-11	-0.0375	0.0057	0.1994
rs6466989	7	124690963	G	0.5723	9.29E-09	-0.0522	0.0091	G	0.6091	1.35E-04	-0.0285	0.0075	A	G	4.08E-11	-0.0381	0.0058	0.0440
rs9419958	10	105675946	C	0.9866	2.48E-01	-0.0448	0.0388	C	0.8652	7.63E-11	-0.0684	0.0105	T	C	4.13E-11	-0.0668	0.0101	0.5573
rs1902003	7	124864096	G	0.5851	2.75E-09	-0.0550	0.0093	G	0.4899	2.07E-04	-0.0270	0.0073	C	G	4.19E-11	-0.0377	0.0057	0.0174
rs6977313	7	124681732	T	0.5725	1.09E-08	-0.0520	0.0091	T	0.6090	1.25E-04	-0.0286	0.0075	C	T	4.20E-11	-0.0380	0.0058	0.0471
rs227092	11	108236783	T	0.4126	2.04E-09	-0.0547	0.0091	T	0.5293	3.73E-04	-0.0275	0.0077	G	T	4.23E-11	-0.0389	0.0059	0.0232
rs10254199	7	124655116	T	0.5718	1.60E-08	-0.0513	0.0091	T	0.5835	9.75E-05	-0.0288	0.0074	C	T	4.26E-11	-0.0378	0.0057	0.0544
rs6971179	7	124592351	A	0.5719	1.80E-08	-0.0511	0.0091	A	0.5827	1.02E-04	-0.0293	0.0075	G	A	4.31E-11	-0.0382	0.0058	0.0649
rs1454126	7	124871446	G	0.5859	1.88E-09	-0.0557	0.0093	G	0.4885	2.59E-04	-0.0266	0.0073	A	G	4.39E-11	-0.0377	0.0057	0.0137
rs7794959	7	124649139	T	0.5720	1.58E-08	-0.0513	0.0091	T	0.5887	1.01E-04	-0.0287	0.0074	C	T	4.42E-11	-0.0377	0.0057	0.0534
rs1481332	7	124577262	T	0.5720	1.82E-08	-0.0511	0.0091	T	0.5884	9.39E-05	-0.0288	0.0074	G	T	4.50E-11	-0.0377	0.0057	0.0568
rs922712	7	124607050	T	0.5720	1.82E-08	-0.0511	0.0091	T	0.5884	9.33E-05	-0.0288	0.0074	C	T	4.50E-11	-0.0376	0.0057	0.0564
rs7786384	7	124577270	T	0.5720	1.82E-08	-0.0511	0.0091	T	0.5884	9.39E-05	-0.0288	0.0074	C	T	4.50E-11	-0.0377	0.0057	0.0568
rs1481331	7	124577325	G	0.5720	1.82E-08	-0.0511	0.0091	G	0.5884	9.39E-05	-0.0288	0.0074	C	G	4.50E-11	-0.0377	0.0057	0.0568
rs1481330	7	124631363	T	0.5719	1.78E-08	-0.0511	0.0091	T	0.5832	9.55E-05	-0.0288	0.0074	C	T	4.50E-11	-0.0377	0.0057	0.0565
rs12533918	7	124647263	T	0.5720	1.77E-08	-0.0511	0.0091	T	0.5888	9.59E-05	-0.0288	0.0074	C	T	4.51E-11	-0.0377	0.0057	0.0562
rs623860	11	108106782	T	0.4248	8.89E-08	-0.0489	0.0091	T	0.5658	3.06E-05	-0.0298	0.0071	C	T	4.51E-11	-0.0371	0.0056	0.1010
rs3807544	7	124400705	A	0.5192	2.96E-07	0.0462	0.0090	G	0.5499	1.60E-05	-0.0315	0.0073	A	G	4.56E-11	-0.0373	0.0057	0.2028
rs10276834	7	124607549	T	0.5720	1.82E-08	-0.0511	0.0091	T	0.5884	9.43E-05	-0.0288	0.0073	A	T	4.57E-11	-0.0376	0.0057	0.0560
rs7943203	11	108344081	A	0.4356	1.17E-08	-0.0526	0.0092	A	0.4080	1.43E-04	-0.0293	0.0077	G	A	4.64E-11	-0.0389	0.0059	0.0530
rs2968865	7	124810399	G	0.4117	1.34E-08	0.0526	0.0093	A	0.4943	1.04E-04	-0.0287	0.0074	G	A	4.65E-11	-0.0379	0.0058	0.0432
rs7799712	7	124649717	C	0.5720	1.63E-08	-0.0513	0.0091	C	0.5872	1.16E-04	-0.0292	0.0075	G	C	4.67E-11	-0.0382	0.0058	0.0609
rs11212666	11	108350451	T	0.4290	2.79E-08	-0.0520	0.0094	T	0.4040	6.24E-05	-0.0293	0.0073	A	T	4.72E-11	-0.0378	0.0057	0.0555
rs1471571	7	124650874	G	0.5720	1.63E-08	-0.0513	0.0091	G	0.5884	1.05E-04	-0.0287	0.0074	C	G	4.77E-11	-0.0377	0.0057	0.0532
rs12538641	7	124600671	G	0.5720	1.82E-08	-0.0511	0.0091	G	0.5885	9.78E-05	-0.0287	0.0074	A	G	4.77E-11	-0.0376	0.0057	0.0555
rs227073	11	108212692	C	0.4113	3.27E-09	-0.0541	0.0091	C	0.5476	2.99E-04	-0.0277	0.0077	G	C	4.78E-11	-0.0386	0.0059	0.0270
rs664677	11	108143182	T	0.3899	2.18E-07	-0.0479	0.0092	T	0.5656	1.75E-05	-0.0308	0.0071	C	T	4.79E-11	-0.0372	0.0057	0.1431
rs11980178	7	124604660	G	0.5720	1.82E-08	-0.0511	0.0091	G	0.5885	9.82E-05	-0.0287	0.0074	A	G	4.80E-11	-0.0376	0.0057	0.0554
rs922711	7	124604304	G	0.5720	1.82E-08	-0.0511	0.0091	G	0.5885	9.82E-05	-0.0287	0.0074	A	G	4.80E-11	-0.0376	0.0057	0.0554
rs7792654	7	124653637	G	0.5720	1.63E-08	-0.0513	0.0091	G	0.5887	1.07E-04	-0.0287	0.0074	A	G	4.83E-11	-0.0377	0.0057	0.0532
rs11761669	7	124586301	G	0.5720	1.82E-08	-0.0511	0.0091	G	0.5884	9.93E-05	-0.0287	0.0074	A	G	4.87E-11	-0.0376	0.0057	0.0551
rs10954056	7	124600534	G	0.5720	1.82E-08	-0.0511	0.0091	G	0.5886	9.97E-05	-0.0287	0.0074	A	G	4.88E-11	-0.0376	0.0057	0.0553
rs1021080	7	124633805	T	0.5720	1.77E-08	-0.0511	0.0091	T	0.5887	1.01E-04	-0.0287	0.0074	C	T	4.89E-11	-0.0376	0.0057	0.0543
rs1552120	7	124639238	G	0.5720	1.77E-08	-0.0511	0.0091	G	0.5996	1.09E-04	-0.0289	0.0074	A	G	4.93E-11	-0.0378	0.0058	0.0583
rs10234592	7	124611656	G	0.5720	1.81E-08	-0.0511	0.0091	G	0.5883	9.97E-05	-0.0286	0.0073	A	G	4.94E-11	-0.0375	0.0057	0.0544
rs1986124	7	124641717	C	0.5720	1.81E-08	-0.0511	0.0091	C	0.5887	1.01E-04	-0.0287	0.0074	A	C	4.94E-11	-0.0376	0.0057	0.0552
rs2402757	7	124611713	G	0.5720	1.81E-08	-0.0511	0.0091	G	0.5883	9.97E-05	-0.0286	0.0073	A	G	4.94E-11	-0.0375	0.0057	0.0544
rs12113765	7	124589684	C	0.5720	1.82E-08	-0.0511	0.0091	C	0.5878	1.14E-04	-0.0291	0.0075	G	C	4.99E-11	-0.0381	0.0058	0.0628
rs1481342	7	124651479	C	0.5722	1.71E-08	-0.0512	0.0091	C	0.5885	1.07E-04	-0.0287	0.0074	A	C	5.05E-11	-0.0376	0.0057	0.0537
rs1600737	7	124639547	T	0.5721	1.86E-08	-0.0511	0.0091	T	0.5886	1.01E-04	-0.0287	0.0074	C	T	5.05E-11	-0.0375	0.0057	0.0554
rs1552118	7	124628858	T	0.5720	1.81E-08	-0.0511	0.0091	T	0.5882	1.02E-04	-0.0286	0.0073	C	T	5.08E-11	-0.0375	0.0057	0.0542
rs1481329	7	124631334	G	0.5720	1.81E-08	-0.0511	0.0091	G	0.5886	1.05E-04	-0.0286	0.0073	A	G	5.24E-11	-0.0375	0.0057	0.0537
rs10256218	7	124609982	G	0.5719	1.97E-08	-0.0510	0.0091	G	0.5883	1.00E-04	-0.0286	0.0073	C	G	5.24E-11	-0.0375	0.0057	0.0559
rs1531716	7	124638538	G	0.5720	1.81E-08	-0.0511	0.0091	G	0.5886	1.06E-04	-0.0286	0.0074	A	G	5.25E-11	-0.0375	0.0057	0.0542
rs6589007	11	108040104	G	0.4172	3.38E-08	-0.0504	0.0091	G	0.5668	6.35E-05	-0.0288	0.0072	A	G	5.25E-11	-0.0370	0.0056	0.0626
rs7780392	7	124575655	T	0.5720	1.82E-08	-0.0511	0.0091	T	0.5845	1.09E-04	-0.0287	0.0074	C	T	5.28E-11	-0.0376	0.0057	0.0557
rs12539580	7	124619404	T	0.5720	1.81E-08	-0.0511	0.0091	T	0.5882	1.06E-04	-0.0285	0.0073	C	T	5.37E-11	-0.0374	0.0057	0.0530
rs11767737	7	124637905	G	0.5720	1.81E-08	-0.0511	0.0091	G	0.5886	1.08E-04	-0.0286	0.0074	A	G	5.38E-11	-0.0375	0.0057	0.0539
rs2402763	7	124709732	G	0.5725	8.74E-09	-0.0523	0.0091	G	0.6159	1.82E-04	-0.0282	0.0075	A	G	5.47E-11	-0.0380	0.0058	0.0409
rs4987982	11	108151269	A	0.3897	2.13E-07	-0.0479	0.0092	A	0.5663	2.50E-05	-0.0320	0.0076	G	A	5.49E-11	-0.0384	0.0059	0.1839
rs1006334	7	124628307	T	0.5720	1.81E-08	-0.0511	0.0091	T	0.5881	1.09E-04	-0.0285	0.0073	G	T	5.49E-11	-0.0374	0.0057	0.0530
rs10252798	7	124637211	G	0.5720	1.81E-08	-0.0511	0.0091	G	0.5885	1.10E-04	-0.0285	0.0074	A	G	5.52E-11	-0.0375	0.0057	0.0532
rs13224820	7	124655399	T	0.5720	1.63E-08	-0.0513	0.0091	T	0.5890	1.19E-04	-0.0285	0.0074	G	T	5.53E-11	-0.0375	0.0057	0.0513
rs648619	7	124803868	G	0.4119	1.34E-08	0.0526	0.0093	A	0.4949	1.20E-04	-0.0284	0.0074	G	A	5.54E-11	-0.0378	0.0058	0.0411
rs7797428	7	124886883	T	0.5884	2.93E-08	-0.0513	0.0093	T	0.4725	7.65E-05	-0.0291	0.0073	C	T	5.66E-11	-0.0377	0.0058	0.0600
rs11212546	11	108064935	G	0.4033	3.93E-08	-0.0506	0.0092	G	0.5667	7.76E-05	-0.0300	0.0076	A	G	5.81E-11	-0.0383	0.0059	0.0836
rs4753833	11	108057430	A	0.4033	4.16E-08	-0.0505	0.0092	A	0.5656	7.60E-05	-0.0301	0.0076	G	A	5.83E-11	-0.0384	0.0059	0.0869
rs1525619	7	124654541	A	0.5720	1.63E-08	-0.0513	0.0091	A	0.5882	1.38E-04	-0.0288	0.0075	T	A	5.92E-11	-0.0379	0.0058	0.0563
rs13233978	7	124587620	A	0.5720	1.82E-08	-0.0511	0.0091	A	0.5881	1.31E-04	-0.0289	0.0075	G	A	5.94E-11	-0.0379	0.0058	0.0598
rs6466979	7	124648029	A	0.5729	1.26E-08	-0.0517	0.0091	A	0.5879	1.60E-04	-0.0285	0.0075	T	A	5.94E-11	-0.0379	0.0058	0.0491
rs13234368	7	124676054	C	0.5719	1.40E-08	-0.0515	0.0091	C	0.6102	1.45E-04	-0.0284	0.0075	A	C	6.00E-11	-0.0377	0.0058	0.0491
rs6961441	7	124590871	A	0.5720	1.82E-08	-0.0511	0.0091	A	0.5876	1.33E-04	-0.0288	0.0075	G	A	6.11E-11	-0.0379	0.0058	0.0591
rs10227119	7	124593780	A	0.5725	1.87E-08	-0.0511	0.0091	A	0.5878	1.32E-04	-0.0289	0.0075	T	A	6.17E-11	-0.0379	0.0058	0.0597
rs1600739	7	124639606	T	0.5719	1.60E-08	-0.0513	0.0091	T	0.5883	1.31E-04	-0.0282	0.0074	C	T	6.26E-11	-0.0374	0.0057	0.0485
rs618499	11	108148839	G	0.3898	2.21E-07	-0.0478	0.0092	G	0.5648	2.20E-05	-0.0304	0.0072	A	G	6.32E-11	-0.0370	0.0057	0.1364
rs2487996	10	105749605	G	0.0903	6.26E-13	0.1143	0.0159	A	0.8292	3.57E-01	-0.0226	0.0244	G	A	6.39E-11	-0.0870	0.0133	0.0016
rs7795605	7	124578447	A	0.5720	1.82E-08	-0.0511	0.0091	A	0.5880	1.38E-04	-0.0288	0.0075	G	A	6.39E-11	-0.0379	0.0058	0.0585
rs10269342	7	124693845	C	0.5721	9.60E-09	-0.0522	0.0091	C	0.6055	2.06E-04	-0.0282	0.0076	G	C	6.50E-11	-0.0380	0.0058	0.0429
rs12537431	7	124586556	A	0.5730	2.27E-08	-0.0508	0.0091	A	0.5877	1.23E-04	-0.0290	0.0075	G	A	6.52E-11	-0.0379	0.0058	0.0648
rs10239507	7	124596785	C	0.5720	1.82E-08	-0.0511	0.0091	C	0.5878	1.41E-04	-0.0287	0.0075	T	C	6.54E-11	-0.0379	0.0058	0.0583
rs7118967	11	108057856	A	0.4291	4.87E-08	-0.0498	0.0091	A	0.5664	7.99E-05	-0.0300	0.0076	G	A	6.67E-11	-0.0380	0.0058	0.0947
rs6952915	7	124685952	G	0.5723	9.61E-09	-0.0522	0.0091	G	0.6104	2.13E-04	-0.0282	0.0076	T	G	6.70E-11	-0.0380	0.0058	0.0430
rs6954614	7	124629794	A	0.5720	1.81E-08	-0.0511	0.0091	A	0.5775	1.47E-04	-0.0288	0.0076	G	A	6.72E-11	-0.0379	0.0058	0.0589
rs1994025	7	124663859	G	0.5719	1.53E-08	-0.0514	0.0091	G	0.6094	1.51E-04	-0.0283	0.0075	A	G	6.73E-11	-0.0376	0.0058	0.0498
rs11605442	11	108077857	A	0.4123	1.71E-08	-0.0517	0.0092	A	0.5677	1.55E-04	-0.0290	0.0077	G	A	6.84E-11	-0.0383	0.0059	0.0574
rs10081290	7	124575508	C	0.5720	1.82E-08	-0.0511	0.0091	C	0.5875	1.47E-04	-0.0287	0.0075	T	C	6.85E-11	-0.0378	0.0058	0.0575
rs1994024	7	124660845	G	0.5720	1.51E-08	-0.0514	0.0091	G	0.5886	1.50E-04	-0.0281	0.0074	A	G	7.05E-11	-0.0373	0.0057	0.0460
rs1871771	7	124679051	A	0.5723	9.62E-09	-0.0522	0.0091	A	0.6086	2.22E-04	-0.0281	0.0076	G	A	7.08E-11	-0.0380	0.0058	0.0424
rs1525614	7	124658600	G	0.5720	1.62E-08	-0.0513	0.0091	G	0.5885	1.46E-04	-0.0281	0.0074	C	G	7.15E-11	-0.0373	0.0057	0.0475
rs7795611	7	124578456	C	0.5723	2.14E-08	-0.0508	0.0091	C	0.5880	1.39E-04	-0.0288	0.0075	G	C	7.25E-11	-0.0378	0.0058	0.0612
rs10255638	7	124576255	C	0.5720	1.82E-08	-0.0511	0.0091	C	0.5877	1.53E-04	-0.0286	0.0075	T	C	7.25E-11	-0.0378	0.0058	0.0565
rs10258873	7	124650489	A	0.5720	1.63E-08	-0.0513	0.0091	A	0.5883	1.62E-04	-0.0284	0.0075	G	A	7.30E-11	-0.0377	0.0058	0.0529
rs10270051	7	124649393	C	0.5720	1.62E-08	-0.0513	0.0091	C	0.5879	1.64E-04	-0.0284	0.0075	T	C	7.34E-11	-0.0377	0.0058	0.0527
rs10500098	7	124658055	G	0.5720	1.63E-08	-0.0513	0.0091	G	0.5883	1.49E-04	-0.0281	0.0074	C	G	7.40E-11	-0.0373	0.0057	0.0471
rs7778875	7	124645446	A	0.5720	1.81E-08	-0.0511	0.0091	A	0.5878	1.57E-04	-0.0285	0.0075	G	A	7.50E-11	-0.0377	0.0058	0.0557
rs10264210	7	124611594	C	0.5720	1.81E-08	-0.0511	0.0091	C	0.5883	1.57E-04	-0.0285	0.0075	G	C	7.50E-11	-0.0377	0.0058	0.0559
rs10275346	7	124610346	C	0.5720	1.81E-08	-0.0511	0.0091	C	0.5882	1.57E-04	-0.0285	0.0075	T	C	7.52E-11	-0.0377	0.0058	0.0558
rs1481327	7	124628282	A	0.5720	1.81E-08	-0.0511	0.0091	A	0.5882	1.58E-04	-0.0285	0.0075	G	A	7.58E-11	-0.0377	0.0058	0.0556
rs2040926	7	124457295	C	0.5017	7.86E-09	0.0524	0.0091	G	0.6121	3.22E-04	-0.0285	0.0079	C	G	7.59E-11	-0.0388	0.0060	0.0469
rs7799518	7	124575684	G	0.5720	1.82E-08	-0.0511	0.0091	G	0.5876	1.59E-04	-0.0285	0.0075	T	G	7.60E-11	-0.0377	0.0058	0.0557
rs7810654	7	124645089	A	0.5721	1.81E-08	-0.0511	0.0091	A	0.5879	1.58E-04	-0.0285	0.0075	G	A	7.61E-11	-0.0377	0.0058	0.0554
rs6942997	7	124648479	C	0.5720	1.58E-08	-0.0513	0.0091	C	0.5882	1.72E-04	-0.0283	0.0075	T	C	7.66E-11	-0.0377	0.0058	0.0513
rs2402762	7	124599846	C	0.5720	1.82E-08	-0.0511	0.0091	C	0.5878	1.61E-04	-0.0285	0.0075	T	C	7.68E-11	-0.0377	0.0058	0.0558
rs1481343	7	124652271	C	0.5720	1.63E-08	-0.0513	0.0091	C	0.5882	1.69E-04	-0.0284	0.0075	T	C	7.69E-11	-0.0377	0.0058	0.0520
rs6466963	7	124572288	A	0.5720	1.82E-08	-0.0511	0.0091	A	0.5882	1.65E-04	-0.0286	0.0076	G	A	7.78E-11	-0.0378	0.0058	0.0569
rs1607476	11	108075161	C	0.4289	6.62E-08	-0.0493	0.0091	C	0.5665	5.87E-05	-0.0289	0.0072	A	C	7.81E-11	-0.0367	0.0056	0.0789
rs998054	7	124640487	A	0.5720	1.81E-08	-0.0511	0.0091	A	0.5878	1.62E-04	-0.0285	0.0075	G	A	7.82E-11	-0.0377	0.0058	0.0550
rs12534466	7	124668423	C	0.5719	1.49E-08	-0.0514	0.0091	C	0.6095	1.93E-04	-0.0284	0.0076	T	C	8.03E-11	-0.0379	0.0058	0.0518
rs10274820	7	124629664	A	0.5720	1.81E-08	-0.0511	0.0091	A	0.5878	1.66E-04	-0.0284	0.0075	G	A	8.03E-11	-0.0377	0.0058	0.0547
rs7776821	7	124657504	T	0.5720	1.63E-08	-0.0513	0.0091	T	0.5886	1.61E-04	-0.0279	0.0074	C	T	8.19E-11	-0.0372	0.0057	0.0459
rs6589006	11	108031295	T	0.3964	4.60E-08	-0.0514	0.0094	T	0.5670	6.62E-05	-0.0287	0.0072	C	T	8.20E-11	-0.0371	0.0057	0.0557
rs1031955	7	124710858	C	0.5724	8.45E-09	-0.0524	0.0091	C	0.6154	2.75E-04	-0.0279	0.0076	G	C	8.21E-11	-0.0380	0.0058	0.0390
rs4731218	7	124472015	G	0.5017	7.50E-09	0.0524	0.0091	A	0.5901	3.38E-04	-0.0280	0.0078	G	A	8.43E-11	-0.0384	0.0059	0.0415
rs719972	7	124631797	A	0.5720	1.77E-08	-0.0511	0.0091	A	0.5878	1.80E-04	-0.0283	0.0075	G	A	8.75E-11	-0.0376	0.0058	0.0526
rs10252579	7	124637106	T	0.5720	1.81E-08	-0.0511	0.0091	T	0.5887	1.58E-04	-0.0279	0.0074	A	T	8.80E-11	-0.0371	0.0057	0.0468
rs183459	11	108089197	T	0.4271	7.86E-08	-0.0491	0.0091	T	0.5657	5.72E-05	-0.0288	0.0071	G	T	8.84E-11	-0.0365	0.0056	0.0807
rs2056267	11	108061808	A	0.4281	8.37E-08	-0.0489	0.0091	A	0.5661	9.19E-05	-0.0316	0.0081	C	A	8.86E-11	-0.0392	0.0060	0.1543
rs13234634	7	124676033	A	0.5717	1.41E-08	-0.0515	0.0091	A	0.6038	2.15E-04	-0.0281	0.0076	G	A	8.98E-11	-0.0377	0.0058	0.0482
rs7779594	7	124636995	C	0.5720	1.81E-08	-0.0511	0.0091	C	0.5877	1.83E-04	-0.0282	0.0075	T	C	9.11E-11	-0.0376	0.0058	0.0527
rs7802007	7	124638034	A	0.5720	1.81E-08	-0.0511	0.0091	A	0.5878	1.84E-04	-0.0282	0.0075	G	A	9.23E-11	-0.0375	0.0058	0.0525
rs6957525	7	124656377	C	0.5720	1.63E-08	-0.0513	0.0091	C	0.5884	1.98E-04	-0.0281	0.0075	T	C	9.41E-11	-0.0375	0.0058	0.0490
rs1481328	7	124631026	C	0.5720	1.81E-08	-0.0511	0.0091	C	0.5873	1.88E-04	-0.0282	0.0075	T	C	9.44E-11	-0.0375	0.0058	0.0524
rs6466968	7	124583357	C	0.5720	1.82E-08	-0.0511	0.0091	C	0.5882	1.93E-04	-0.0282	0.0075	T	C	9.73E-11	-0.0375	0.0058	0.0521
rs7787605	7	124659982	G	0.5720	1.57E-08	-0.0513	0.0091	G	0.5885	1.92E-04	-0.0276	0.0074	A	G	1.01E-10	-0.0370	0.0057	0.0423
rs7806530	7	124659884	C	0.5720	1.57E-08	-0.0513	0.0091	C	0.5876	2.18E-04	-0.0279	0.0075	T	C	1.03E-10	-0.0375	0.0058	0.0471
rs10001148	4	164101614	A	0.7408	2.06E-08	0.0574	0.0102	G	0.5459	8.45E-05	-0.0287	0.0073	A	G	1.04E-10	-0.0383	0.0059	0.0222
rs2967349	16	82194405	C	0.8264	9.51E-06	-0.0526	0.0119	C	0.7912	2.11E-06	-0.0417	0.0088	G	C	1.08E-10	-0.0456	0.0071	0.4631
rs723444	7	124659224	A	0.5708	1.47E-08	-0.0515	0.0091	A	0.5885	2.33E-04	-0.0277	0.0075	G	A	1.09E-10	-0.0374	0.0058	0.0443
rs3765632	11	108353018	A	0.5308	1.91E-07	0.0483	0.0093	C	0.5693	4.83E-05	-0.0310	0.0076	A	C	1.10E-10	-0.0379	0.0059	0.1482
rs1481338	7	124707944	T	0.5721	9.25E-09	-0.0522	0.0091	T	0.5313	2.57E-04	-0.0267	0.0073	C	T	1.10E-10	-0.0367	0.0057	0.0285
rs3824987	11	108346103	G	0.4363	6.39E-08	-0.0503	0.0093	G	0.4040	7.82E-05	-0.0288	0.0073	A	G	1.11E-10	-0.0370	0.0057	0.0692
rs1383750	7	124700766	G	0.5722	9.97E-09	-0.0521	0.0091	G	0.5350	2.56E-04	-0.0266	0.0073	A	G	1.19E-10	-0.0366	0.0057	0.0286
rs886704	7	124422266	G	0.5057	2.31E-08	0.0512	0.0092	A	0.5915	1.97E-04	-0.0284	0.0076	G	A	1.20E-10	-0.0377	0.0058	0.0551
rs1481337	7	124667796	A	0.5719	1.49E-08	-0.0514	0.0091	A	0.6097	2.68E-04	-0.0278	0.0076	G	A	1.23E-10	-0.0375	0.0058	0.0455
rs3901851	11	108352335	A	0.4689	1.94E-07	-0.0482	0.0093	A	0.5694	6.70E-05	-0.0323	0.0081	G	A	1.26E-10	-0.0391	0.0061	0.1933
rs7202258	16	82195013	C	0.8262	9.71E-06	-0.0525	0.0119	C	0.7914	2.42E-06	-0.0415	0.0088	T	C	1.28E-10	-0.0454	0.0071	0.4557
rs792627	7	124817906	A	0.4111	1.59E-08	0.0523	0.0093	G	0.4897	1.96E-04	-0.0271	0.0073	A	G	1.32E-10	-0.0367	0.0057	0.0320
rs1026836	7	124683632	G	0.5723	9.61E-09	-0.0522	0.0091	G	0.6087	4.16E-04	-0.0277	0.0078	A	G	1.33E-10	-0.0381	0.0059	0.0412
rs2118309	11	108367453	C	0.4714	1.68E-08	-0.0542	0.0096	C	0.5753	2.48E-04	-0.0290	0.0079	A	C	1.35E-10	-0.0392	0.0061	0.0431
rs11212617	11	108283161	A	0.3637	2.02E-07	-0.0485	0.0093	A	0.5670	6.76E-05	-0.0321	0.0080	C	A	1.38E-10	-0.0391	0.0061	0.1829
rs1600741	7	124692292	G	0.5723	9.58E-09	-0.0522	0.0091	G	0.6089	4.35E-04	-0.0276	0.0078	A	G	1.40E-10	-0.0381	0.0059	0.0405
rs2967355	16	82200103	C	0.8440	5.83E-06	-0.0563	0.0124	C	0.7919	3.43E-06	-0.0407	0.0087	A	C	1.41E-10	-0.0459	0.0071	0.3057
rs2219954	7	124555855	C	0.4988	6.37E-09	-0.0526	0.0091	C	0.5906	6.00E-04	-0.0274	0.0080	T	C	1.41E-10	-0.0383	0.0060	0.0359
rs1468378	7	124458359	A	0.5018	7.43E-09	0.0524	0.0091	C	0.5915	5.07E-04	-0.0271	0.0078	A	C	1.45E-10	-0.0379	0.0059	0.0343
rs1026839	7	124672599	C	0.5719	1.52E-08	-0.0514	0.0091	C	0.6093	3.07E-04	-0.0275	0.0076	T	C	1.48E-10	-0.0374	0.0058	0.0438
rs2356801	11	108281999	A	0.3641	1.94E-07	-0.0486	0.0093	A	0.5671	7.84E-05	-0.0318	0.0080	G	A	1.59E-10	-0.0390	0.0061	0.1744
rs2070661	11	108043988	T	0.4323	1.42E-07	-0.0479	0.0091	T	0.5650	6.91E-05	-0.0286	0.0072	C	T	1.64E-10	-0.0360	0.0056	0.0971
rs2911423	16	82188801	T	0.8240	8.66E-06	-0.0525	0.0118	T	0.7901	3.65E-06	-0.0406	0.0087	C	T	1.80E-10	-0.0448	0.0070	0.4174
rs1383749	7	124700874	G	0.5720	9.98E-09	-0.0521	0.0091	G	0.5301	3.51E-04	-0.0260	0.0073	A	G	1.81E-10	-0.0362	0.0057	0.0250
rs12102917	16	82196808	A	0.7675	2.90E-06	-0.0499	0.0107	A	0.7621	1.00E-05	-0.0371	0.0084	G	A	1.87E-10	-0.0420	0.0066	0.3452
rs12787445	11	108034124	G	0.5673	1.20E-07	0.0481	0.0091	A	0.5686	1.10E-04	-0.0294	0.0076	G	A	1.90E-10	-0.0371	0.0058	0.1147
rs1404898	7	124694339	T	0.5711	1.26E-08	-0.0518	0.0091	T	0.6086	4.69E-04	-0.0274	0.0078	G	T	1.91E-10	-0.0378	0.0059	0.0421
rs628365	7	124722617	A	0.4237	4.94E-09	0.0531	0.0091	G	0.5408	5.72E-04	-0.0249	0.0072	A	G	2.24E-10	-0.0359	0.0057	0.0152
rs2967375	16	82211418	G	0.8438	8.55E-06	-0.0553	0.0124	G	0.7521	4.58E-06	-0.0417	0.0091	A	G	2.37E-10	-0.0465	0.0073	0.3766
rs1471569	7	124650721	G	0.5720	1.58E-08	-0.0513	0.0091	G	0.5873	4.88E-04	-0.0270	0.0077	A	G	2.51E-10	-0.0372	0.0059	0.0415
rs1481333	7	124643059	T	0.5720	1.81E-08	-0.0511	0.0091	T	0.5873	4.57E-04	-0.0271	0.0077	G	T	2.56E-10	-0.0372	0.0059	0.0443
rs7794565	7	124648968	C	0.5720	1.63E-08	-0.0513	0.0091	C	0.5877	4.87E-04	-0.0270	0.0077	A	C	2.57E-10	-0.0372	0.0059	0.0419
rs7943063	11	108336907	A	0.3938	1.00E-08	-0.0534	0.0093	A	0.3893	9.24E-04	-0.0283	0.0085	C	A	2.62E-10	-0.0398	0.0063	0.0474
rs672969	7	124726144	G	0.4229	4.46E-09	0.0534	0.0091	A	0.5408	7.10E-04	-0.0247	0.0073	G	A	2.72E-10	-0.0359	0.0057	0.0138
rs6963594	7	124609233	T	0.5720	1.81E-08	-0.0511	0.0091	T	0.5874	4.74E-04	-0.0270	0.0077	C	T	2.74E-10	-0.0370	0.0059	0.0425
rs10260039	7	124603546	G	0.5720	1.82E-08	-0.0511	0.0091	G	0.5875	4.99E-04	-0.0269	0.0077	A	G	2.92E-10	-0.0370	0.0059	0.0420
rs651869	7	124769543	A	0.4197	1.31E-08	0.0520	0.0091	G	0.5762	4.63E-04	-0.0257	0.0073	A	G	3.15E-10	-0.0359	0.0057	0.0245
rs12597534	16	82200276	T	0.7866	1.87E-06	-0.0524	0.0110	T	0.7638	2.00E-05	-0.0359	0.0084	G	T	3.16E-10	-0.0420	0.0067	0.2313
rs12597171	16	82200119	T	0.7865	1.89E-06	-0.0524	0.0110	T	0.7638	2.07E-05	-0.0358	0.0084	C	T	3.31E-10	-0.0419	0.0067	0.2301
rs911547	10	105639421	A	0.9804	4.28E-01	-0.0270	0.0341	A	0.8544	2.77E-10	-0.0661	0.0104	G	A	3.36E-10	-0.0627	0.0100	0.2732
rs17147811	7	124660480	C	0.2298	5.01E-09	0.0624	0.0107	T	0.9736	9.62E-03	-0.1209	0.0466	C	T	3.41E-10	-0.0653	0.0104	0.2207
rs606229	7	124772857	C	0.4189	1.29E-08	0.0522	0.0092	T	0.5748	5.02E-04	-0.0255	0.0073	C	T	3.51E-10	-0.0359	0.0057	0.0232
rs607260	7	124759848	A	0.4201	1.15E-08	0.0522	0.0092	G	0.5748	5.41E-04	-0.0254	0.0073	A	G	3.57E-10	-0.0358	0.0057	0.0218
rs10936592	3	169425402	G	0.4445	2.64E-02	-0.0204	0.0092	G	0.3312	3.46E-10	-0.0476	0.0076	A	G	3.59E-10	-0.0366	0.0058	0.0226
rs723443	7	124659301	T	0.5720	1.57E-08	-0.0513	0.0091	T	0.5873	6.53E-04	-0.0264	0.0077	A	T	3.68E-10	-0.0369	0.0059	0.0367
rs659987	7	124728277	T	0.4230	5.16E-09	0.0532	0.0091	G	0.5405	8.36E-04	-0.0244	0.0073	T	G	3.76E-10	-0.0356	0.0057	0.0134
rs616697	7	124730985	G	0.4230	5.16E-09	0.0532	0.0091	A	0.5416	8.36E-04	-0.0244	0.0073	G	A	3.76E-10	-0.0356	0.0057	0.0134
rs7205534	16	82201618	A	0.7871	1.41E-06	-0.0531	0.0110	A	0.7618	2.83E-05	-0.0351	0.0084	G	A	3.87E-10	-0.0417	0.0067	0.1916
rs7799771	7	124649937	A	0.5720	1.63E-08	-0.0513	0.0091	A	0.5874	7.68E-04	-0.0266	0.0079	C	A	4.07E-10	-0.0373	0.0060	0.0407
rs10514532	16	82200337	C	0.7865	1.81E-06	-0.0525	0.0110	C	0.7623	2.56E-05	-0.0353	0.0084	T	C	4.14E-10	-0.0416	0.0067	0.2134
rs684345	7	124771680	A	0.4197	1.35E-08	0.0520	0.0091	T	0.5749	5.74E-04	-0.0253	0.0073	A	T	4.25E-10	-0.0357	0.0057	0.0228
rs11212676	11	108361578	A	0.4246	2.46E-08	-0.0527	0.0095	A	0.4002	2.10E-03	-0.0340	0.0110	G	A	4.35E-10	-0.0448	0.0072	0.1987
rs676037	7	124733550	A	0.4229	5.12E-09	0.0532	0.0091	G	0.5453	9.23E-04	-0.0241	0.0072	A	G	4.42E-10	-0.0354	0.0057	0.0124
rs7192444	16	82180338	C	0.8156	4.17E-05	-0.0477	0.0116	C	0.7924	2.55E-06	-0.0422	0.0090	G	C	4.49E-10	-0.0442	0.0071	0.7106
rs9883242	3	169430638	A	0.4435	3.30E-02	-0.0197	0.0092	A	0.3335	2.65E-10	-0.0488	0.0077	G	A	4.70E-10	-0.0369	0.0059	0.0155
rs662165	7	124734218	T	0.4230	5.18E-09	0.0532	0.0091	C	0.5416	9.87E-04	-0.0240	0.0073	T	C	4.76E-10	-0.0354	0.0057	0.0124
rs2967359	16	82202968	C	0.7872	1.59E-06	-0.0528	0.0110	C	0.7628	3.19E-05	-0.0349	0.0084	G	C	4.86E-10	-0.0414	0.0067	0.1940
rs17388970	7	124896529	G	0.5891	3.04E-06	-0.0432	0.0093	G	0.5360	2.69E-05	-0.0322	0.0076	T	G	5.05E-10	-0.0366	0.0059	0.3572
rs6466982	7	124656788	A	0.5720	1.63E-08	-0.0513	0.0091	A	0.5873	9.08E-04	-0.0263	0.0079	G	A	5.11E-10	-0.0370	0.0060	0.0377
rs6010620	20	62309839	G	0.2826	8.98E-09	-0.0574	0.0100	G	0.7712	1.13E-03	-0.0278	0.0085	A	G	5.15E-10	-0.0403	0.0065	0.0242
rs585608	7	124731881	G	0.4229	5.15E-09	0.0532	0.0091	A	0.5471	1.06E-03	-0.0239	0.0073	G	A	5.16E-10	-0.0354	0.0057	0.0122
rs11890390	2	54485682	T	0.1827	6.10E-04	0.0404	0.0118	C	0.8494	1.63E-07	-0.0535	0.0102	T	C	5.18E-10	-0.0479	0.0077	0.4021
rs10165485	2	54481636	C	0.1643	1.34E-03	0.0386	0.0120	T	0.8574	6.42E-08	-0.0549	0.0101	C	T	5.22E-10	-0.0481	0.0077	0.3003
rs6420435	16	82184201	C	0.8249	1.53E-05	-0.0511	0.0118	C	0.8013	7.06E-06	-0.0417	0.0093	A	C	5.24E-10	-0.0453	0.0073	0.5323
rs635682	7	124742220	T	0.4224	6.17E-09	0.0530	0.0091	A	0.5418	9.66E-04	-0.0240	0.0073	T	A	5.35E-10	-0.0353	0.0057	0.0129
rs9880534	3	169442363	G	0.4493	3.46E-02	-0.0195	0.0092	G	0.3350	3.32E-10	-0.0477	0.0076	A	G	5.37E-10	-0.0363	0.0059	0.0180
rs665753	7	124757290	C	0.4214	8.38E-09	0.0527	0.0091	A	0.5762	8.61E-04	-0.0244	0.0073	C	A	5.39E-10	-0.0355	0.0057	0.0159
rs11859599	16	82182832	G	0.8154	5.19E-05	-0.0470	0.0116	G	0.7918	2.72E-06	-0.0418	0.0089	C	G	5.87E-10	-0.0437	0.0071	0.7202
rs683707	7	124739829	A	0.4225	5.81E-09	0.0531	0.0091	G	0.5445	1.12E-03	-0.0237	0.0072	A	G	6.35E-10	-0.0351	0.0057	0.0117
rs1872329	2	54471823	A	0.1646	1.68E-03	0.0378	0.0120	C	0.8579	5.91E-08	-0.0550	0.0101	A	C	6.38E-10	-0.0479	0.0077	0.2736
rs893279	11	108365182	T	0.4170	6.83E-09	-0.0547	0.0094	T	0.4010	7.56E-03	-0.0308	0.0115	C	T	6.47E-10	-0.0451	0.0073	0.1083
rs589823	7	124761386	C	0.4201	1.62E-08	0.0517	0.0091	A	0.5718	7.20E-04	-0.0249	0.0073	C	A	6.49E-10	-0.0354	0.0057	0.0222
rs6420437	16	82187181	C	0.8252	1.12E-05	-0.0519	0.0118	C	0.7945	1.13E-05	-0.0400	0.0091	T	C	6.99E-10	-0.0444	0.0072	0.4247
rs2068178	3	169485639	T	0.1200	2.07E-11	0.0926	0.0138	T	0.0177	7.77E-01	-0.0104	0.0365	C	T	7.00E-10	0.0797	0.0129	0.0083
rs2297440	20	62312299	C	0.2779	2.27E-08	-0.0564	0.0101	C	0.7709	1.02E-03	-0.0286	0.0087	T	C	8.25E-10	-0.0404	0.0066	0.0363
rs7203990	16	82185320	G	0.8155	4.95E-05	-0.0471	0.0116	G	0.7912	4.07E-06	-0.0410	0.0089	A	G	8.55E-10	-0.0432	0.0070	0.6771
rs611646	11	108177097	A	0.3806	6.53E-08	-0.0503	0.0093	A	0.4042	1.95E-03	-0.0340	0.0109	T	A	8.91E-10	-0.0434	0.0071	0.2553
rs11975363	7	124701593	T	0.5720	1.20E-08	-0.0518	0.0091	T	0.5333	1.20E-03	-0.0242	0.0075	C	T	9.08E-10	-0.0353	0.0058	0.0189
rs1912576	19	22121293	C	0.3258	2.52E-04	0.0356	0.0097	T	0.7114	8.18E-07	-0.0432	0.0087	C	T	9.20E-10	-0.0398	0.0065	0.5593
rs10431061	11	108288808	T	0.4027	5.41E-09	-0.0536	0.0092	T	0.4038	8.62E-03	-0.0272	0.0103	G	T	1.00E-09	-0.0419	0.0069	0.0561
rs12540261	7	124586837	C	0.5720	1.82E-08	-0.0511	0.0091	C	0.5882	1.50E-03	-0.0253	0.0080	T	C	1.04E-09	-0.0365	0.0060	0.0328
rs11212538	11	108045956	T	0.4079	6.42E-08	-0.0496	0.0092	T	0.5033	7.27E-04	-0.0270	0.0080	C	T	1.04E-09	-0.0367	0.0060	0.0629
rs2302588	14	73404752	C	0.2163	1.27E-04	0.0423	0.0110	G	0.9165	6.15E-07	-0.0709	0.0142	C	G	1.10E-09	-0.0531	0.0087	0.1123
rs1382662	4	164001629	T	0.8022	1.85E-06	0.0569	0.0119	C	0.3941	9.65E-05	-0.0413	0.0106	T	C	1.14E-09	-0.0482	0.0079	0.3295
rs1997397	3	169420117	C	0.4449	2.34E-02	-0.0208	0.0092	C	0.3315	1.50E-09	-0.0477	0.0079	T	C	1.22E-09	-0.0363	0.0060	0.0266
rs2297438	20	62311098	A	0.2777	2.39E-08	-0.0563	0.0101	A	0.7713	1.35E-03	-0.0279	0.0087	G	A	1.23E-09	-0.0400	0.0066	0.0328
rs6010621	20	62310872	G	0.2778	2.24E-08	-0.0564	0.0101	G	0.7715	1.41E-03	-0.0278	0.0087	T	G	1.25E-09	-0.0400	0.0066	0.0317
rs11125529	2	54475866	A	0.1595	3.78E-03	0.0352	0.0122	C	0.8579	4.35E-08	-0.0556	0.0101	A	C	1.26E-09	-0.0473	0.0078	0.1989
rs2572	14	73426290	T	0.2159	1.09E-04	0.0426	0.0110	C	0.9179	1.13E-06	-0.0679	0.0139	T	C	1.35E-09	-0.0523	0.0086	0.1538
rs7142775	14	73421899	T	0.2156	1.15E-04	0.0425	0.0110	G	0.9177	1.20E-06	-0.0677	0.0139	T	G	1.48E-09	-0.0522	0.0086	0.1555
rs6564982	16	82167193	T	0.8177	6.63E-05	-0.0471	0.0118	T	0.7943	5.77E-06	-0.0408	0.0090	C	T	1.61E-09	-0.0431	0.0071	0.6716
rs10915994	1	226619227	T	0.5878	7.89E-09	0.0529	0.0092	A	0.2287	4.73E-03	-0.0245	0.0087	T	A	1.72E-09	-0.0379	0.0063	0.0246
rs7151201	14	24730100	C	0.0811	3.71E-25	0.1870	0.0180	C	0.1543	4.71E-01	-0.0107	0.0148	A	C	1.81E-09	0.0688	0.0114	2.48E-17
rs3815460	14	73422259	G	0.2156	1.15E-04	0.0425	0.0110	C	0.9159	1.67E-06	-0.0669	0.0139	G	C	1.93E-09	-0.0519	0.0086	0.1698
rs12615749	2	54475885	G	0.1632	2.75E-03	0.0361	0.0121	C	0.8577	1.04E-07	-0.0548	0.0103	G	C	1.97E-09	-0.0470	0.0078	0.2376
rs636161	7	124775544	C	0.4191	1.06E-08	0.0525	0.0092	A	0.5991	5.89E-02	-0.0386	0.0204	C	A	2.04E-09	-0.0502	0.0084	0.5340
rs4623864	11	108051300	G	0.4170	1.39E-08	-0.0519	0.0091	G	0.5699	2.10E-02	-0.0294	0.0127	A	G	2.55E-09	-0.0442	0.0074	0.1512
rs6011040	20	62337406	G	0.3760	2.41E-03	-0.0283	0.0093	G	0.6962	1.61E-07	-0.0432	0.0082	A	G	2.76E-09	-0.0367	0.0062	0.2293
rs17147421	7	124383948	A	0.4431	3.90E-07	-0.0459	0.0090	A	0.3211	7.29E-04	-0.0286	0.0085	G	A	2.87E-09	-0.0367	0.0062	0.1632
rs17045711	2	54476678	A	0.1722	6.13E-03	0.0326	0.0119	G	0.8579	5.47E-08	-0.0552	0.0101	A	G	3.11E-09	-0.0457	0.0077	0.1491
rs13226465	7	124897140	C	0.6059	3.59E-05	-0.0383	0.0093	C	0.5361	2.32E-05	-0.0324	0.0076	T	C	3.60E-09	-0.0348	0.0059	0.6235
rs16854319	3	169416569	C	0.3493	5.10E-08	-0.0517	0.0095	C	0.2896	1.98E-02	-0.0384	0.0165	A	C	3.95E-09	-0.0484	0.0082	0.4853
rs12615793	2	54475914	A	0.1702	8.18E-03	0.0315	0.0119	G	0.8574	5.14E-08	-0.0553	0.0101	A	G	4.27E-09	-0.0453	0.0077	0.1289
rs7258192	19	22264658	A	0.6043	1.66E-03	0.0298	0.0095	G	0.4208	6.71E-07	-0.0363	0.0073	A	G	4.44E-09	-0.0339	0.0058	0.5888
rs170548	11	108234836	C	0.3396	1.79E-07	-0.0497	0.0095	C	0.3198	4.07E-03	-0.0321	0.0112	A	C	5.23E-09	-0.0423	0.0072	0.2312
rs2286836	14	73442192	T	0.2161	1.52E-04	0.0416	0.0110	C	0.9173	4.82E-06	-0.0612	0.0134	T	C	5.34E-09	-0.0495	0.0085	0.2550
rs597788	11	108256859	T	0.3396	1.79E-07	-0.0497	0.0095	T	0.3194	4.48E-03	-0.0319	0.0112	C	T	5.82E-09	-0.0422	0.0073	0.2251
rs2267707	7	124397026	C	0.5191	2.86E-07	0.0463	0.0090	T	0.6167	1.00E-03	-0.0245	0.0074	C	T	6.34E-09	-0.0333	0.0057	0.0618
rs11767649	7	124637517	G	0.5719	1.78E-08	-0.0511	0.0091	G	0.5855	5.40E-02	-0.0278	0.0144	A	G	6.86E-09	-0.0445	0.0077	0.1705
rs2295320	14	24682767	T	0.3459	1.58E-09	0.0581	0.0096	C	0.9600	9.99E-01	0.0000	0.0324	T	C	7.23E-09	-0.0534	0.0092	0.0852
rs179110	11	108254999	C	0.3399	1.42E-07	-0.0501	0.0095	C	0.3203	8.05E-03	-0.0324	0.0122	T	C	7.34E-09	-0.0434	0.0075	0.2539
rs1871773	7	124674939	G	0.5704	1.46E-08	-0.0515	0.0091	G	0.6119	1.42E-01	-0.0304	0.0206	A	G	7.52E-09	-0.0480	0.0083	0.3486
rs4731208	7	124398196	C	0.5192	3.33E-07	0.0461	0.0090	T	0.6164	1.09E-03	-0.0243	0.0074	C	T	7.81E-09	-0.0331	0.0057	0.0632
rs2402749	7	124389723	T	0.5187	2.58E-07	0.0466	0.0090	A	0.6130	1.56E-03	-0.0248	0.0078	T	A	8.05E-09	-0.0341	0.0059	0.0677
rs12226046	11	108335940	C	0.3406	9.46E-08	-0.0512	0.0096	C	0.3208	1.16E-02	-0.0312	0.0123	G	C	8.12E-09	-0.0437	0.0076	0.2000
rs2911405	16	82215972	G	0.8433	7.83E-06	-0.0552	0.0124	G	0.7220	7.27E-05	-0.0317	0.0080	C	G	8.14E-09	-0.0387	0.0067	0.1101
rs16983844	20	62225508	A	0.5188	5.18E-04	0.0313	0.0090	G	0.7826	3.32E-06	-0.0413	0.0089	A	G	8.53E-09	-0.0363	0.0063	0.4278
rs573890	11	108251363	G	0.4137	1.57E-09	-0.0551	0.0091	G	0.5483	6.22E-02	-0.0191	0.0102	C	G	9.08E-09	-0.0391	0.0068	0.0085
rs17769372	19	22114704	C	0.3284	4.75E-04	0.0335	0.0096	T	0.7150	5.00E-06	-0.0384	0.0084	C	T	9.19E-09	-0.0363	0.0063	0.7007
rs7095953	10	101274425	C	0.4382	2.16E-07	-0.0472	0.0091	C	0.3233	8.83E-03	-0.0329	0.0125	T	C	9.59E-09	-0.0423	0.0074	0.3558
rs6967665	7	124913392	C	0.6138	4.73E-05	-0.0378	0.0093	C	0.5030	5.15E-05	-0.0313	0.0077	T	C	1.05E-08	-0.0340	0.0059	0.5896
rs1001761	18	662103	A	0.7037	2.70E-05	-0.0418	0.0100	A	0.4466	6.22E-05	-0.0294	0.0073	G	A	1.06E-08	-0.0338	0.0059	0.3165
rs6948143	7	124913798	A	0.6138	4.72E-05	-0.0378	0.0093	A	0.5031	5.30E-05	-0.0312	0.0077	C	A	1.09E-08	-0.0339	0.0059	0.5858
rs1834816	7	124917073	C	0.6138	4.74E-05	-0.0378	0.0093	C	0.5041	5.71E-05	-0.0311	0.0077	T	C	1.18E-08	-0.0339	0.0059	0.5788
rs10404322	19	22110669	G	0.3292	4.87E-04	0.0336	0.0096	A	0.7129	6.49E-06	-0.0378	0.0084	G	A	1.20E-08	-0.0360	0.0063	0.7383
rs17094148	10	101280279	G	0.4384	1.16E-07	-0.0481	0.0091	G	0.3222	1.25E-02	-0.0282	0.0113	A	G	1.22E-08	-0.0403	0.0071	0.1683
rs6969306	7	124887492	T	0.6098	1.82E-05	-0.0397	0.0093	T	0.5353	1.16E-04	-0.0281	0.0073	C	T	1.31E-08	-0.0325	0.0057	0.3235
rs2612095	18	662370	C	0.7047	3.57E-05	-0.0412	0.0100	C	0.4507	6.38E-05	-0.0294	0.0073	T	C	1.36E-08	-0.0336	0.0059	0.3419
rs6089953	20	62291008	G	0.2820	6.84E-07	-0.0508	0.0102	G	0.7727	1.23E-03	-0.0279	0.0086	A	G	1.39E-08	-0.0374	0.0066	0.0857
rs6010998	20	62294402	T	0.2830	6.09E-07	-0.0510	0.0102	T	0.7755	1.48E-03	-0.0273	0.0086	A	T	1.65E-08	-0.0371	0.0066	0.0754
rs1560718	19	22292212	A	0.6616	4.93E-03	0.0276	0.0098	C	0.4298	9.22E-07	-0.0354	0.0072	A	C	1.80E-08	-0.0327	0.0058	0.5251
rs228606	11	108087847	T	0.3680	7.04E-07	-0.0468	0.0094	T	0.4049	3.34E-03	-0.0292	0.0099	G	T	1.89E-08	-0.0384	0.0068	0.1984
rs2297433	20	62293460	C	0.2831	6.22E-07	-0.0510	0.0102	C	0.7736	1.76E-03	-0.0274	0.0087	T	C	1.90E-08	-0.0373	0.0066	0.0791
rs10408261	19	22298225	C	0.6762	3.13E-03	0.0288	0.0098	T	0.4292	1.64E-06	-0.0346	0.0072	C	T	1.90E-08	-0.0325	0.0058	0.6344
rs3752163	19	22256396	A	0.6067	2.55E-03	0.0286	0.0095	G	0.4395	2.02E-06	-0.0341	0.0072	A	G	1.92E-08	-0.0321	0.0057	0.6458
rs13132042	4	164003858	C	0.7457	1.03E-05	0.0465	0.0105	T	0.2783	4.70E-04	-0.0395	0.0113	C	T	1.96E-08	-0.0433	0.0077	0.6501
rs227060	11	108204881	T	0.3373	3.94E-07	-0.0485	0.0096	T	0.3198	7.28E-03	-0.0306	0.0114	C	T	1.98E-08	-0.0411	0.0073	0.2288
rs11212672	11	108357452	C	0.3843	2.15E-07	-0.0498	0.0096	C	0.3260	1.34E-02	-0.0304	0.0123	T	C	2.01E-08	-0.0424	0.0076	0.2128
rs11190128	10	101275149	C	0.4381	1.99E-07	-0.0473	0.0091	C	0.3196	1.55E-02	-0.0290	0.0120	A	C	2.05E-08	-0.0406	0.0072	0.2233
rs4932953	19	22249045	C	0.6067	2.56E-03	0.0286	0.0095	G	0.4401	2.18E-06	-0.0340	0.0072	C	G	2.07E-08	-0.0321	0.0057	0.6519
rs452707	19	22304145	T	0.3157	3.38E-03	-0.0283	0.0097	T	0.4277	1.74E-06	-0.0343	0.0072	C	T	2.20E-08	-0.0322	0.0058	0.6154
rs11190133	10	101278725	T	0.4380	1.57E-07	-0.0477	0.0091	T	0.3246	2.11E-02	-0.0285	0.0123	C	T	2.23E-08	-0.0410	0.0073	0.2117
rs4691070	4	164021830	A	0.7788	8.85E-09	0.0623	0.0108	A	0.8011	6.83E-01	-0.0249	0.0608	G	A	2.26E-08	0.0596	0.0107	0.1580
rs2271343	1	226567563	G	0.3786	2.09E-07	0.0481	0.0093	C	0.8301	7.62E-03	-0.0253	0.0094	G	C	2.43E-08	-0.0369	0.0066	0.0842
rs12413565	10	101285116	A	0.4414	1.64E-07	-0.0477	0.0091	A	0.3177	4.49E-03	-0.0223	0.0078	C	A	2.52E-08	-0.0331	0.0059	0.0341
rs2847149	18	666371	A	0.7074	9.37E-05	-0.0391	0.0100	A	0.4508	5.51E-05	-0.0297	0.0073	G	A	2.55E-08	-0.0330	0.0059	0.4475
rs11881224	19	22220340	A	0.1488	1.33E-01	0.0191	0.0127	G	0.8329	5.74E-09	-0.0558	0.0096	A	G	2.57E-08	-0.0426	0.0076	0.0208
rs12672275	7	124652559	A	0.3492	2.56E-07	0.0486	0.0094	G	0.9736	9.57E-03	-0.1208	0.0465	A	G	2.60E-08	-0.0514	0.0092	0.1281
rs373759	11	108220657	T	0.3383	2.89E-07	-0.0490	0.0095	T	0.3191	1.04E-02	-0.0286	0.0111	C	T	2.61E-08	-0.0403	0.0072	0.1643
rs10883953	10	105724329	C	0.7217	3.59E-09	-0.0628	0.0106	C	0.5578	6.49E-03	-0.0195	0.0072	T	C	2.69E-08	-0.0330	0.0059	0.0007
rs8100438	19	22301003	T	0.6792	2.94E-03	0.0289	0.0097	C	0.4283	2.54E-06	-0.0339	0.0072	T	C	2.70E-08	-0.0322	0.0058	0.6750
rs11085508	19	22193986	C	0.4936	1.39E-03	-0.0289	0.0090	C	0.4482	5.43E-06	-0.0340	0.0075	A	C	2.86E-08	-0.0319	0.0058	0.6607
rs8113700	19	22319421	A	0.3333	9.08E-05	0.0381	0.0097	G	0.6643	7.71E-05	-0.0465	0.0117	A	G	2.98E-08	-0.0415	0.0075	0.5802
rs17147506	7	124451139	C	0.4249	3.61E-07	0.0468	0.0092	T	0.9750	7.10E-03	-0.1215	0.0450	C	T	3.28E-08	-0.0498	0.0090	0.1041
rs685909	7	124752484	A	0.4230	6.34E-09	0.0531	0.0092	G	0.5633	9.23E-01	-0.0026	0.0267	A	G	3.30E-08	-0.0478	0.0087	0.0729
rs1036235	19	22279541	C	0.6529	7.54E-03	0.0262	0.0098	T	0.4291	1.15E-06	-0.0350	0.0072	C	T	3.55E-08	-0.0319	0.0058	0.4644
rs6062498	20	62339059	G	0.3787	1.92E-03	-0.0288	0.0093	G	0.6914	4.34E-06	-0.0375	0.0081	C	G	3.62E-08	-0.0337	0.0061	0.4835
rs2359995	19	22280060	T	0.6531	7.27E-03	0.0263	0.0098	C	0.4287	1.26E-06	-0.0350	0.0072	T	C	3.73E-08	-0.0319	0.0058	0.4752
rs4731209	7	124429322	T	0.4226	3.40E-07	0.0471	0.0092	G	0.9759	1.31E-02	-0.1094	0.0440	T	G	3.75E-08	-0.0497	0.0090	0.1660
rs2476959	10	105742943	G	0.0827	3.73E-14	0.1253	0.0166	A	0.8194	6.60E-02	-0.0184	0.0100	G	A	4.07E-08	-0.0469	0.0085	3.20E-08
rs4553749	19	22285063	G	0.6536	7.10E-03	0.0264	0.0098	C	0.4289	1.48E-06	-0.0348	0.0072	G	C	4.20E-08	-0.0318	0.0058	0.4904
rs2967383	16	82217153	T	0.8326	2.56E-05	-0.0507	0.0120	T	0.7298	1.85E-04	-0.0305	0.0081	G	T	4.67E-08	-0.0369	0.0067	0.1664
rs1019938	19	22280954	A	0.6523	9.01E-03	0.0256	0.0098	T	0.4289	1.24E-06	-0.0350	0.0072	A	T	4.68E-08	-0.0317	0.0058	0.4391
rs8103088	19	22298322	C	0.6763	3.12E-03	0.0288	0.0098	G	0.4295	4.06E-06	-0.0351	0.0076	C	G	4.73E-08	-0.0327	0.0060	0.6141
rs2244500	18	661005	G	0.7046	3.53E-05	-0.0412	0.0100	G	0.4436	1.81E-04	-0.0268	0.0071	A	G	4.74E-08	-0.0317	0.0058	0.2409
rs6011066	20	62364180	A	0.3799	2.91E-03	-0.0275	0.0093	A	0.6914	3.43E-06	-0.0379	0.0082	G	A	4.76E-08	-0.0334	0.0061	0.3995
rs10171249	2	54493408	G	0.1717	3.20E-03	0.0360	0.0122	T	0.8720	2.87E-06	-0.0524	0.0112	G	T	4.98E-08	-0.0449	0.0082	0.3220
