# Supplementary material for: Loci for human leukocyte telomere length in the Singaporean Chinese population and trans-ethnic genetic studies
Source: Nat Commun. 2019 Jun 6;10:2491. doi: 10.1038/s41467-019-10443-2 (PMC6554354; doi:10.1038/s41467-019-10443-2)
Supplement: Supplementary file 7 — Supplementary Data 3 [file 41467_2019_10443_MOESM7_ESM.txt]

Candidate SNP	Chr	Position	Allele	MAF	GWAS lead SNP	r2	Nearest gene	Function	Normalized CADD score	AA Pos	AA Change	Polyphen category	SIFT category
rs1136410	1	226555302	G	0.437	rs3219104	0.996171	PARP1	exonic	32	762	V>A	POSSIBLY DAMAGING	DELETERIOUS
rs3815460	14	73422259	G	0.189	rs2302588	1	DCAF4	exonic	26.4	345	S>C	PROBABLY DAMAGING	DELETERIOUS
rs2302588	14	73404752	G	0.189	rs2302588	1	DCAF4	exonic	23.9	22	W>C	BENIGN	TOLERATED
rs12570933	10	105705791	C	0.086	rs12415148	0.739769	SLK	intergenic	21.6	NA	NA	NA	NA
rs12533918	7	124647263	C	0.431	rs7776744	0.984546	POT1-AS1	ncRNA_intronic	19.95	NA	NA	NA	NA
rs672655	11	108129657	G	0.420	rs227080	0.857892	ATM	intronic	19.91	NA	NA	NA	NA
rs10936600	3	169514585	A	0.422	rs2293607	0.967247	LRRC34	exonic	19.81	286	L>I	PROBABLY DAMAGING	TOLERATED
rs56909937	14	73474634	C	0.198	rs2302588	0.927737	ZFYVE1	intronic	19.6	NA	NA	NA	NA
rs41293836	14	24721327	C	0.082	rs41293836	1	TGM1	intronic	19.34	NA	NA	NA	NA
rs8104929	19	22375868	T	0.339	rs7253490	0.726276	ZNF676	exonic	19	27	G>E	PROBABLY DAMAGING	TOLERATED
rs17094148	10	101280279	G	0.438	rs7095953	0.988352	RP11-129J12.2	intergenic	16.71	NA	NA	NA	NA
rs8113700	19	22319421	A	0.311	rs7253490	0.962575	PCGF7P	intergenic	15.89	NA	NA	NA	NA
rs7253490	19	22293706	C	0.311	rs7253490	1	ZNF92P2	intergenic	15.87	NA	NA	NA	NA
rs11396231	7	124592598	A	0.431	rs7776744	0.984546	POT1-AS1	ncRNA_intronic	15.77	NA	NA	NA	NA
rs41293814	14	24725078	C	0.081	rs41293836	0.801813	TGM1	intronic	15.51	NA	NA	NA	NA
rs10227821	7	124449587	G	0.489	rs7776744	0.745448	POT1	intergenic	15.24	NA	NA	NA	NA
rs909341	20	62328742	C	0.353	rs41309367	0.617482	TNFRSF6B	exonic	14.88	162	S>S	BENIGN	TOLERATED
rs11212538	11	108045956	T	0.430	rs227080	0.778563	NPAT	intronic	14.78	NA	NA	NA	NA
rs11767649	7	124637517	A	0.431	rs7776744	0.984546	POT1-AS1	ncRNA_intronic	14.67	NA	NA	NA	NA
rs172927	11	108124299	A	0.419	rs227080	0.8538	ATM	intronic	14.53	NA	NA	NA	NA
rs609655	11	108204253	A	0.446	rs227080	0.878246	ATM:C11orf65	intronic	14.39	NA	NA	NA	NA
rs111447985	10	105677911	A	0.081	rs12415148	1	OBFC1	UTR5	14.38	NA	NA	NA	NA
rs4731221	7	124481403	A	0.490	rs7776744	0.757893	POT1	intronic	14.33	NA	NA	NA	NA
rs12412127	10	105703084	C	0.086	rs12415148	0.739769	SLK	intergenic	14.31	NA	NA	NA	NA
rs61986546	14	73481237	A	0.198	rs2302588	0.927737	ZFYVE1	intronic	14.31	NA	NA	NA	NA
rs3781869	11	108059000	C	0.430	rs227080	0.778563	NPAT	intronic	14.27	NA	NA	NA	NA
rs227040	11	108223391	C	0.436	rs227080	0.912697	ATM:C11orf65	intronic	14.16	NA	NA	NA	NA
rs6740641	2	54482989	T	0.184	rs11890390	0.980521	ACYP2:TSPYL6	exonic	13.61	100	A>A	BENIGN	TOLERATED
rs6466954	7	124515346	T	0.490	rs7776744	0.757893	POT1	intronic	13.55	NA	NA	NA	NA
rs150439996	7	124564568	C	0.490	rs7776744	0.757893	POT1	intronic	13.51	NA	NA	NA	NA
rs12801988	11	108357747	C	0.489	rs227080	0.687185	KDELC2	intronic	13.23	NA	NA	NA	NA
rs1317082	3	169497585	A	0.422	rs2293607	0.975418	MYNN:RP11-362K14.5	ncRNA_exonic	13.23	NA	NA	NA	NA
rs59716591	7	124669314	G	0.350	rs7776744	0.745285	POT1-AS1	ncRNA_intronic	13.16	NA	NA	NA	NA
rs34655126	14	24693224	T	0.082	rs41293836	0.952575	NEDD8-MDP1:NEDD8	intronic	13.12	NA	NA	NA	NA
rs532687339	14	24701599	T	0.080	rs41293836	0.928109	NEDD8	UTR5	13.01	NA	NA	NA	NA
rs4568548	7	124543840	A	0.490	rs7776744	0.757893	POT1	intronic	12.56	NA	NA	NA	NA
rs2059276	16	82223123	T	0.168	rs2967374	0.781239	RN7SKP190	intergenic	12.48	NA	NA	NA	NA
rs660429	11	108181511	C	0.435	rs227080	0.915876	ATM:C11orf65	intronic	12.41	NA	NA	NA	NA
rs2967385	16	82219312	A	0.158	rs2967374	0.879914	RN7SKP190	intergenic	12.35	NA	NA	NA	NA
rs1988038	19	22356993	C	0.339	rs7253490	0.726276	VN1R85P	downstream	12.3	#N/A	#N/A	NA	NA
rs11212614	11	108281089	C	0.352	rs227080	0.608726	C11orf65	intronic	12.28	NA	NA	NA	NA
rs13069553	3	169508272	A	0.422	rs2293607	0.967247	MYNN	downstream	12.19	#N/A	#N/A	NA	NA
rs2967375	16	82211418	A	0.149	rs2967374	1	CTD-2588J6.2	intergenic	12.15	NA	NA	NA	NA
rs6964090	7	124667116	G	0.431	rs7776744	0.984546	POT1-AS1	ncRNA_intronic	12.08	NA	NA	NA	NA
rs7795199	7	124578345	C	0.431	rs7776744	0.984546	POT1-AS1	ncRNA_intronic	12.07	NA	NA	NA	NA
rs7343144	19	22369824	T	0.339	rs7253490	0.726276	ZNF676	intronic	11.99	NA	NA	NA	NA
rs139582002	7	124635372	A	0.431	rs7776744	0.984546	POT1-AS1	ncRNA_intronic	11.97	NA	NA	NA	NA
rs4754305	11	108075912	C	0.445	rs227080	0.848376	NPAT	intronic	11.95	NA	NA	NA	NA
rs281183	19	22397080	T	0.339	rs7253490	0.726276	RP11-157B13.6	intergenic	11.88	NA	NA	NA	NA
rs34819381	19	22401835	A	0.352	rs7253490	0.68756	RP11-157B13.6	intergenic	11.84	NA	NA	NA	NA
rs227066	11	108209199	T	0.446	rs227080	0.878246	ATM:C11orf65	intronic	11.75	NA	NA	NA	NA
rs10936599	3	169492101	C	0.422	rs2293607	0.967149	MYNN	exonic	11.71	6	H>H	PROBABLY DAMAGING	TOLERATED
rs1728929	7	124808930	G	0.412	rs7776744	0.820917	POT1-AS1	ncRNA_intronic	11.71	NA	NA	NA	NA
rs11190141	10	101292390	C	0.464	rs7095953	0.646594	NKX2-3	upstream	11.71	NA	NA	NA	NA
rs227041	11	108222801	A	0.435	rs227080	0.915876	ATM:C11orf65	intronic	11.7	NA	NA	NA	NA
rs11361434	10	101274251	CT	0.461	rs7095953	0.641316	RP11-129J12.2	intergenic	11.67	NA	NA	NA	NA
rs34638657	16	82153538	C	0.152	rs2967374	0.724484	RP11-510J16.5	ncRNA_intronic	11.66	NA	NA	NA	NA
rs78815650	14	73524193	C	0.191	rs2302588	0.938184	RP11-109N23.4	upstream:downstream	11.56	NA	NA	NA	NA
rs12360727	11	107983015	C	0.452	rs227080	0.630255	RP11-144G7.2	ncRNA_intronic	11.35	NA	NA	NA	NA
rs1600743	7	124583032	C	0.431	rs7776744	0.984546	POT1-AS1	ncRNA_intronic	11.28	NA	NA	NA	NA
rs11890390	2	54485682	C	0.181	rs11890390	1	ACYP2	intronic	11.22	NA	NA	NA	NA
rs60964585	14	73541201	A	0.191	rs2302588	0.938766	RBM25	intronic	11.22	NA	NA	NA	NA
rs28491035	7	124634796	C	0.431	rs7776744	0.984546	POT1-AS1	ncRNA_intronic	11.17	NA	NA	NA	NA
rs2303262	16	82203758	C	0.151	rs2967374	0.984947	MPHOSPH6	exonic	11.14	8	R>K	BENIGN	TOLERATED
rs11767737	7	124637905	A	0.431	rs7776744	0.984546	POT1-AS1	ncRNA_intronic	11.13	NA	NA	NA	NA
rs10257255	7	124479678	T	0.490	rs7776744	0.757893	POT1	intronic	11.05	NA	NA	NA	NA
rs1805404	1	226589958	A	0.437	rs3219104	0.996171	PARP1	exonic	11.04	81	D>D	NA	NA
rs281179	19	22396158	T	0.339	rs7253490	0.726276	RP11-157B13.6	intergenic	11.04	NA	NA	NA	NA
rs7946557	11	108284447	T	0.353	rs227080	0.610827	C11orf65	intronic	11.01	NA	NA	NA	NA
rs11711621	3	169524016	C	0.422	rs2293607	0.967247	LRRC34	intronic	11	NA	NA	NA	NA
rs2257440	20	62328267	C	0.352	rs41309367	0.611817	RTEL1:TNFRSF6B	exonic	10.91	1352	R>C	NA	NA
rs1840718	19	22427586	T	0.349	rs7253490	0.657664	RP11-157B13.7	ncRNA_exonic	10.85	NA	NA	NA	NA
rs11671416	19	22427254	C	0.350	rs7253490	0.661592	RP11-157B13.7	ncRNA_exonic	10.77	NA	NA	NA	NA
rs57060498	2	54479230	G	0.195	rs11890390	0.870591	ACYP2	intronic	10.75	NA	NA	NA	NA
rs1203311	14	73605531	A	0.189	rs2302588	0.938004	PSEN1	intronic	10.71	NA	NA	NA	NA
rs58828655	2	54486848	T	0.161	rs11890390	0.847542	ACYP2	intronic	10.68	NA	NA	NA	NA
rs1961316	19	22426154	A	0.344	rs7253490	0.662827	RP11-157B13.7	ncRNA_exonic	10.65	NA	NA	NA	NA
rs189037	11	108093833	A	0.428	rs227080	0.777878	ATM	UTR5	10.46	NA	NA	NA	NA
rs10224946	7	124531338	C	0.490	rs7776744	0.757893	POT1	intronic	10.38	NA	NA	NA	NA
rs3742828	14	73491307	A	0.217	rs2302588	0.834077	ZFYVE1	UTR5	10.25	NA	NA	NA	NA
rs9667658	11	108276091	C	0.445	rs227080	0.866007	C11orf65	intronic	10.17	NA	NA	NA	NA
rs33935352	7	124395310	G	0.500	rs7776744	0.632177	GPR37	intronic	10.16	NA	NA	NA	NA
rs792627	7	124817906	A	0.409	rs7776744	0.81032	POT1-AS1:RP11-3B12.2	ncRNA_exonic	10.09	NA	NA	NA	NA
rs75768819	14	73452987	G	0.193	rs2302588	0.975104	ZFYVE1	intronic	10.08	NA	NA	NA	NA
rs17116159	10	105701984	C	0.086	rs12415148	0.739769	OBFC1	intergenic	10.07	NA	NA	NA	NA
rs138462196	7	124546061	T	0.490	rs7776744	0.757893	POT1	intronic	10.05	NA	NA	NA	NA
rs1126432	14	24728294	T	0.085	rs41293836	0.761492	TGM1	exonic	10.03	382	G>G	NA	NA
rs425061	11	108219420	A	0.435	rs227080	0.915876	ATM:C11orf65	intronic	10.03	NA	NA	NA	NA
rs12360459	10	101286154	G	0.441	rs7095953	0.96188	RP11-129J12.2	ncRNA_exonic	9.879	NA	NA	NA	NA
rs143083112	14	73489683	G	0.191	rs2302588	0.974893	ZFYVE1	intronic	9.766	NA	NA	NA	NA
rs3742824	14	73705697	G	0.191	rs2302588	0.913914	PAPLN	intronic	9.737	NA	NA	NA	NA
rs78517833	14	73432100	T	0.192	rs2302588	0.981256	RP11-109N23.1	intergenic	9.732	NA	NA	NA	NA
rs10231355	7	124581218	A	0.431	rs7776744	0.984546	POT1-AS1	ncRNA_intronic	9.713	NA	NA	NA	NA
rs1525612	7	124684047	G	0.431	rs7776744	0.984546	POT1-AS1	ncRNA_intronic	9.702	NA	NA	NA	NA
rs465978	19	22342421	A	0.339	rs7253490	0.726276	VN1R85P	intergenic	9.701	NA	NA	NA	NA
rs62120010	19	22428480	A	0.349	rs7253490	0.657664	RP11-157B13.7	upstream	9.568	NA	NA	NA	NA
rs6960683	7	124530368	C	0.490	rs7776744	0.757893	POT1	intronic	9.553	NA	NA	NA	NA
rs79342925	10	105671683	T	0.082	rs12415148	0.986014	OBFC1	intronic	9.495	NA	NA	NA	NA
rs12432987	14	73493195	C	0.272	rs2302588	0.627091	ZFYVE1	intronic	9.402	NA	NA	NA	NA
rs907187	1	226595647	G	0.438	rs3219104	0.992357	PARP1	UTR5	9.385	NA	NA	NA	NA
rs9943081	1	226538054	A	0.435	rs3219104	0.97327	PARP1	intergenic	9.296	NA	NA	NA	NA
rs76908010	10	101288111	C	0.440	rs7095953	0.957896	RP11-129J12.2	ncRNA_intronic	9.292	NA	NA	NA	NA
rs599406	11	108118234	A	0.435	rs227080	0.915876	ATM	intronic	9.288	NA	NA	NA	NA
rs17116162	10	105702026	C	0.086	rs12415148	0.739769	OBFC1	intergenic	9.279	NA	NA	NA	NA
rs10205866	2	54493250	A	0.174	rs11890390	0.75785	ACYP2	intronic	9.245	NA	NA	NA	NA
rs5787350	10	101295653	GA	0.440	rs7095953	0.935247	NKX2-3	UTR3	9.231	NA	NA	NA	NA
rs585608	7	124731881	G	0.425	rs7776744	0.953683	POT1-AS1	ncRNA_intronic	9.199	NA	NA	NA	NA
rs1531716	7	124638538	A	0.431	rs7776744	0.984546	POT1-AS1	ncRNA_intronic	9.196	NA	NA	NA	NA
rs2286836	14	73442192	T	0.190	rs2302588	0.981105	ZFYVE1	intronic	9.185	NA	NA	NA	NA
rs13423343	2	54492530	A	0.181	rs11890390	0.732053	ACYP2	intronic	9.164	NA	NA	NA	NA
rs1785587	18	702617	A	0.310	rs1001761	0.754283	ENOSF1	intronic	9.158	NA	NA	NA	NA
rs886704	7	124422266	G	0.498	rs7776744	0.710359	GPR37	intergenic	9.144	NA	NA	NA	NA
rs17554725	19	22317759	G	0.307	rs7253490	0.944371	PCGF7P	intergenic	9.114	NA	NA	NA	NA
rs2286838	14	73448583	A	0.192	rs2302588	0.96847	ZFYVE1	exonic	9.087	408	S>S	NA	NA
rs2273305	14	24705629	G	0.084	rs41293836	0.929995	GMPR2	intronic	9.036	NA	NA	NA	NA
rs2853538	18	672288	C	0.306	rs1001761	0.898281	TYMS:ENOSF1	intronic	8.995	NA	NA	NA	NA
rs12672275	7	124652559	A	0.349	rs7776744	0.742283	POT1-AS1	ncRNA_intronic	8.989	NA	NA	NA	NA
rs227061	11	108205329	G	0.435	rs227080	0.915876	ATM:C11orf65	intronic	8.976	NA	NA	NA	NA
rs2864004	10	105711848	G	0.086	rs12415148	0.739769	SLK	intergenic	8.962	NA	NA	NA	NA
rs1463555	4	164049448	T	0.213	rs10857352	0.72706	NAF1	intronic	8.803	NA	NA	NA	NA
rs11212546	11	108064935	G	0.430	rs227080	0.778563	NPAT	intronic	8.797	NA	NA	NA	NA
rs425538	11	108219339	A	0.446	rs227080	0.878246	ATM:C11orf65	intronic	8.772	NA	NA	NA	NA
rs427945	19	22356325	G	0.339	rs7253490	0.726276	VN1R85P	intergenic	8.721	NA	NA	NA	NA
rs74353715	4	164034759	C	0.215	rs10857352	0.716638	RP11-563E2.2:NAF1	ncRNA_intronic	8.704	NA	NA	NA	NA
rs719973	7	124631727	G	0.431	rs7776744	0.984546	POT1-AS1	ncRNA_intronic	8.684	NA	NA	NA	NA
rs6959712	7	124499003	T	0.490	rs7776744	0.757893	POT1	exonic	8.682	67	Y>F	NA	NA
rs2048425	1	226583142	G	0.482	rs3219104	0.84397	PARP1	intronic	8.612	NA	NA	NA	NA
rs28372734	14	24711798	G	0.081	rs41293836	0.964219	TINF2	UTR5	8.605	NA	NA	NA	NA
rs10883364	10	101287586	G	0.439	rs7095953	0.954153	RP11-129J12.1	ncRNA_exonic	8.543	NA	NA	NA	NA
rs4731207	7	124396645	A	0.500	rs7776744	0.632177	GPR37	intronic	8.527	NA	NA	NA	NA
rs281180	19	22396190	G	0.339	rs7253490	0.726276	RP11-157B13.6	intergenic	8.501	NA	NA	NA	NA
rs2066734	11	108098459	T	0.384	rs227080	0.70236	ATM	intronic	8.45	NA	NA	NA	NA
rs1471569	7	124650721	A	0.431	rs7776744	0.984546	POT1-AS1	ncRNA_intronic	8.428	NA	NA	NA	NA
rs9866776	3	169487651	C	0.319	rs2293607	0.630873	ACTRT3:RP11-816J6.3	ncRNA_exonic	8.419	NA	NA	NA	NA
rs907193	1	226561188	G	0.480	rs3219104	0.835028	PARP1	intronic	8.415	NA	NA	NA	NA
rs1291205	20	62328829	C	0.353	rs41309367	0.617482	RTEL1-TNFRSF6B:TNFRSF6B	exonic	8.408	191	T>T	BENIGN	TOLERATED
rs71163752	7	124461278	AAAAG	0.490	rs7776744	0.757893	POT1	intergenic	8.399	NA	NA	NA	NA
rs10883363	10	101287580	T	0.439	rs7095953	0.954153	RP11-129J12	ncRNA_exonic	8.375	NA	NA	NA	NA
rs10588462	11	108183413	A	0.435	rs227080	0.915876	ATM:C11orf65	intronic	8.36	NA	NA	NA	NA
rs7257051	19	22319292	G	0.311	rs7253490	0.962575	PCGF7P	intergenic	8.346	NA	NA	NA	NA
rs172895	11	108265876	G	0.433	rs227080	0.907316	C11orf65	intronic	8.321	NA	NA	NA	NA
rs146574753	14	24716336	T	0.082	rs41293836	0.976143	TGM1	intergenic	8.283	NA	NA	NA	NA
rs11983251	7	124459925	A	0.490	rs7776744	0.757893	POT1	intergenic	8.268	NA	NA	NA	NA
rs2884030	11	108281903	T	0.403	rs227080	0.787381	C11orf65	intronic	8.25	NA	NA	NA	NA
rs227093	11	108233939	A	0.420	rs227080	0.857892	ATM:C11orf65	intronic	8.22	NA	NA	NA	NA
rs76262607	11	108265440	A	0.433	rs227080	0.907316	C11orf65	intronic	8.197	NA	NA	NA	NA
rs35080714	19	22401813	AT	0.338	rs7253490	0.719479	RP11-157B13.6	intergenic	8.176	NA	NA	NA	NA
rs465150	19	22342486	G	0.339	rs7253490	0.726276	VN1R85P	intergenic	8.167	NA	NA	NA	NA
rs2251795	3	169491729	T	0.417	rs2293607	0.947124	MYNN	intronic	8.114	NA	NA	NA	NA
rs114182937	14	73430680	T	0.192	rs2302588	0.981256	RP11-109N23.1	ncRNA_exonic	8.111	NA	NA	NA	NA
rs371540	19	22344391	G	0.338	rs7253490	0.720841	VN1R85P	intergenic	8.097	NA	NA	NA	NA
rs7621631	3	169512145	C	0.422	rs2293607	0.967247	LRRC34	intronic	8.08	NA	NA	NA	NA
rs4754324	11	108325448	A	0.445	rs227080	0.866568	C11orf65	intronic	8.033	NA	NA	NA	NA
rs1531718	7	124644777	T	0.431	rs7776744	0.984546	POT1-AS1	ncRNA_intronic	8.026	NA	NA	NA	NA
rs10883369	10	101291367	T	0.439	rs7095953	0.939076	RP11-129J12.2	upstream	8.019	NA	NA	NA	NA
rs564401900	19	22360219	C	0.340	rs7253490	0.722614	ZNF676	intergenic	8.012	NA	NA	NA	NA
rs2320615	4	164069949	A	0.214	rs10857352	0.721829	NAF1	intronic	7.964	NA	NA	NA	NA
rs57346017	19	22427336	G	0.349	rs7253490	0.657664	RP11-157B13.7	ncRNA_exonic	7.926	NA	NA	NA	NA
rs72472806	14	73412780	G	0.189	rs2302588	1	DCAF4	intronic	7.912	NA	NA	NA	NA
rs112971307	11	108067234	A	0.445	rs227080	0.848376	NPAT	intronic	7.892	NA	NA	NA	NA
rs892348	1	226595377	G	0.438	rs3219104	0.992357	PARP1	intronic	7.852	NA	NA	NA	NA
rs11771286	7	124618764	C	0.431	rs7776744	0.984546	POT1-AS1	ncRNA_intronic	7.801	NA	NA	NA	NA
rs58140892	7	124626845	A	0.431	rs7776744	0.984546	POT1-AS1	ncRNA_intronic	7.776	NA	NA	NA	NA
rs6150336	7	124599785	CATTTCCAG	0.431	rs7776744	0.984546	POT1-AS1	ncRNA_intronic	7.761	NA	NA	NA	NA
rs11212579	11	108150664	T	0.396	rs227080	0.766878	ATM	intronic	7.737	NA	NA	NA	NA
rs35211907	1	226584113	CA	0.407	rs3219104	0.818751	PARP1	intronic	7.728	NA	NA	NA	NA
rs1031956	7	124627183	G	0.431	rs7776744	0.984546	POT1-AS1	ncRNA_intronic	7.705	NA	NA	NA	NA
rs362416	14	73582434	A	0.190	rs2302588	0.944203	RBM25	intronic	7.69	NA	NA	NA	NA
rs7811608	7	124447848	C	0.489	rs7776744	0.745448	POT1	intergenic	7.675	NA	NA	NA	NA
rs141721878	7	124668063	C	0.431	rs7776744	0.984546	POT1-AS1	ncRNA_intronic	7.647	NA	NA	NA	NA
rs362414	14	73581011	G	0.190	rs2302588	0.944203	RBM25	exonic	7.642	803	S>S	BENIGN	TOLERATED
rs4728011	7	124481712	T	0.490	rs7776744	0.757893	POT1	intronic	7.642	NA	NA	NA	NA
rs620613	11	108185478	T	0.435	rs227080	0.915876	ATM:C11orf65	intronic	7.635	NA	NA	NA	NA
rs6466953	7	124501533	T	0.490	rs7776744	0.757893	POT1	intronic	7.618	NA	NA	NA	NA
rs34005627	11	108300854	C	0.440	rs227080	0.783509	C11orf65	intronic	7.616	NA	NA	NA	NA
rs1454126	7	124871446	A	0.410	rs7776744	0.800956	RP11-3B12.2	ncRNA_intronic	7.597	NA	NA	NA	NA
rs8016677	14	73511715	T	0.191	rs2302588	0.950438	RN7SL586P	intergenic	7.592	NA	NA	NA	NA
rs563140198	11	108144058	C	0.375	rs227080	0.646641	ATM	intronic	7.592	NA	NA	NA	NA
rs625120	11	108095220	G	0.432	rs227080	0.895237	ATM	intronic	7.584	NA	NA	NA	NA
rs12155120	7	124478232	C	0.490	rs7776744	0.757893	POT1	intronic	7.583	NA	NA	NA	NA
rs449891	19	22352161	A	0.339	rs7253490	0.726276	VN1R85P	intergenic	7.563	NA	NA	NA	NA
rs61986496	14	73448999	A	0.201	rs2302588	0.922745	ZFYVE1	intronic	7.544	NA	NA	NA	NA
rs11190139	10	101288099	G	0.440	rs7095953	0.957896	RP11-129J12.2	ncRNA_intronic	7.542	NA	NA	NA	NA
rs8423	18	674012	T	0.306	rs1001761	0.898281	ENOSF1	UTR3	7.539	NA	NA	NA	NA
rs12412214	10	101276256	A	0.436	rs7095953	0.996111	RP11-129J12.2	intergenic	7.478	NA	NA	NA	NA
rs146997182	3	169476991	CAA	0.320	rs2293607	0.635673	TERC	intergenic	7.468	NA	NA	NA	NA
rs144206731	7	124570485	TTTA	0.490	rs7776744	0.757893	POT1-AS1	ncRNA_intronic	7.464	NA	NA	NA	NA
rs6973812	7	124506750	T	0.490	rs7776744	0.757893	POT1	intronic	7.426	NA	NA	NA	NA
rs4988129	11	108204945	G	0.435	rs227080	0.915876	ATM:C11orf65	intronic	7.372	NA	NA	NA	NA
rs7931681	11	108004798	A	0.470	rs227080	0.687393	ACAT1	intronic	7.34	NA	NA	NA	NA
rs34618371	7	124496170	C	0.490	rs7776744	0.757893	POT1	intronic	7.312	NA	NA	NA	NA
rs12537473	7	124586711	G	0.431	rs7776744	0.984546	POT1-AS1	ncRNA_intronic	7.305	NA	NA	NA	NA
rs1634466	19	22103726	G	0.259	rs7253490	0.624626	ZNF208	intergenic	7.303	NA	NA	NA	NA
rs3829548	16	82206238	C	0.264	rs2967374	0.95874	CTD-2588J6.2	ncRNA_intronic	7.276	NA	NA	NA	NA
rs2695242	1	226594038	G	0.438	rs3219104	0.992357	PARP1	intronic	7.266	NA	NA	NA	NA
rs11212619	11	108289167	G	0.418	rs227080	0.849721	C11orf65	intronic	7.227	NA	NA	NA	NA
rs6977313	7	124681732	C	0.431	rs7776744	0.984546	POT1-AS1	ncRNA_intronic	7.19	NA	NA	NA	NA
rs186595	11	108251211	A	0.436	rs227080	0.912358	C11orf65	intronic	7.14	NA	NA	NA	NA
rs6466993	7	124700573	T	0.431	rs7776744	0.984546	POT1-AS1	ncRNA_intronic	7.133	NA	NA	NA	NA
rs2968867	7	124703259	T	0.431	rs7776744	0.984546	POT1-AS1	ncRNA_intronic	7.132	NA	NA	NA	NA
rs34969586	7	124395075	C	0.500	rs7776744	0.632177	GPR37	intronic	7.121	NA	NA	NA	NA
rs3219082	1	226566401	G	0.437	rs3219104	0.996171	PARP1	intronic	7.04	NA	NA	NA	NA
rs11212635	11	108310702	T	0.444	rs227080	0.869359	C11orf65	intronic	7.026	NA	NA	NA	NA
rs12413565	10	101285116	A	0.441	rs7095953	0.96188	RP11-129J12.2	downstream	7.021	#N/A	#N/A	NA	NA
rs10890839	11	108306236	A	0.417	rs227080	0.845655	C11orf65	intronic	7.021	NA	NA	NA	NA
rs62478914	7	124456654	A	0.488	rs7776744	0.748435	POT1	intergenic	6.997	NA	NA	NA	NA
rs11190136	10	101287681	G	0.440	rs7095953	0.957896	RP11-129J12.2	ncRNA_exonic	6.992	NA	NA	NA	NA
rs12460025	19	22318230	G	0.311	rs7253490	0.962575	PCGF7P	intergenic	6.985	NA	NA	NA	NA
rs597788	11	108256859	T	0.355	rs227080	0.617648	C11orf65	intronic	6.979	NA	NA	NA	NA
rs10789656	11	108024336	C	0.429	rs227080	0.767359	NPAT	intergenic	6.976	NA	NA	NA	NA
rs12615749	2	54475885	G	0.160	rs11890390	0.791696	ACYP2	intronic	6.957	NA	NA	NA	NA
rs1918162	19	22373949	C	0.339	rs7253490	0.726276	ZNF676	intronic	6.924	NA	NA	NA	NA
rs7081330	10	101274465	A	0.460	rs7095953	0.640002	RP11-129J12.2	intergenic	6.916	NA	NA	NA	NA
rs3831414	18	706322	C	0.319	rs1001761	0.744968	ENOSF1	intronic	6.907	NA	NA	NA	NA
rs6977407	7	124499002	A	0.491	rs7776744	0.754929	POT1	exonic	6.906	67	Y>*	NA	NA
rs3046465	3	169495947	TATC	0.423	rs2293607	0.97124	MYNN	ncRNA_exonic	6.877	NA	NA	NA	NA
rs34971817	11	107997908	G	0.448	rs227080	0.654482	ACAT1	intronic	6.862	NA	NA	NA	NA
rs6668851	1	226545866	A	0.464	rs3219104	0.669623	PARP1	intergenic	6.859	NA	NA	NA	NA
rs10954067	7	124688370	A	0.431	rs7776744	0.984546	POT1-AS1	ncRNA_intronic	6.857	NA	NA	NA	NA
rs72355519	7	124573925	TATAA	0.431	rs7776744	0.984546	POT1-AS1	ncRNA_intronic	6.85	NA	NA	NA	NA
rs4250067	11	108295315	T	0.402	rs227080	0.7873	C11orf65	intronic	6.833	NA	NA	NA	NA
rs10717522	7	124722700	C	0.425	rs7776744	0.953683	POT1-AS1	ncRNA_intronic	6.833	NA	NA	NA	NA
rs3786350	18	712356	G	0.315	rs1001761	0.709456	ENOSF1	intronic	6.751	NA	NA	NA	NA
rs281181	19	22396809	T	0.339	rs7253490	0.726276	RP11-157B13.6	intergenic	6.743	NA	NA	NA	NA
rs1920122	3	169506141	C	0.317	rs2293607	0.627246	MYNN	UTR3	6.74	NA	NA	NA	NA
rs12922879	16	82156398	C	0.140	rs2967374	0.800221	RP11-510J16.5	ncRNA_intronic	6.728	NA	NA	NA	NA
rs34847803	3	169492016	T	0.422	rs2293607	0.967149	MYNN	intronic	6.71	NA	NA	NA	NA
rs3772190	3	169500487	G	0.423	rs2293607	0.97124	MYNN	intronic	6.708	NA	NA	NA	NA
rs10556516	16	82221482	GTA	0.154	rs2967374	0.835477	RN7SKP190	intergenic	6.692	NA	NA	NA	NA
rs2847150	18	668300	G	0.316	rs1001761	0.953523	TYMS	intronic	6.684	NA	NA	NA	NA
rs538915049	1	226586774	C	0.416	rs3219104	0.644878	PARP1	intronic	6.675	NA	NA	NA	NA
rs1364289	16	82224212	T	0.169	rs2967374	0.775663	RN7SKP190	intergenic	6.661	NA	NA	NA	NA
rs12412391	10	101288935	G	0.440	rs7095953	0.957896	RP11-129J12.2	ncRNA_intronic	6.65	NA	NA	NA	NA
rs11212616	11	108281322	A	0.388	rs227080	0.739132	C11orf65	intronic	6.643	NA	NA	NA	NA
rs619972	11	108169619	T	0.380	rs227080	0.723452	ATM	intronic	6.64	NA	NA	NA	NA
rs11190127	10	101271982	C	0.458	rs7095953	0.638708	RP11-129J12.2	intergenic	6.634	NA	NA	NA	NA
rs3855858	19	22385901	A	0.339	rs7253490	0.726276	RP11-157B13.6	upstream	6.63	NA	NA	NA	NA
rs4590800	10	101301093	A	0.425	rs7095953	0.738741	NKX2-3	intergenic	6.626	NA	NA	NA	NA
rs61913875	11	108298852	G	0.417	rs227080	0.845655	C11orf65	intronic	6.584	NA	NA	NA	NA
rs627418	11	108131225	C	0.446	rs227080	0.878246	ATM:AP001925.1	intronic	6.575	NA	NA	NA	NA
rs2333022	14	73500114	G	0.194	rs2302588	0.92607	ZFYVE1	intergenic	6.563	NA	NA	NA	NA
rs78387414	14	73702858	C	0.193	rs2302588	0.889485	PAPLN	intergenic	6.54	NA	NA	NA	NA
rs4025837	19	22413189	A	0.338	rs7253490	0.714525	RP11-157B13.7	intergenic	6.534	NA	NA	NA	NA
rs7144753	14	73543361	A	0.190	rs2302588	0.944203	RBM25	intronic	6.454	NA	NA	NA	NA
rs78649061	7	124635254	G	0.431	rs7776744	0.984546	POT1-AS1	ncRNA_intronic	6.423	NA	NA	NA	NA
rs7802007	7	124638034	G	0.431	rs7776744	0.984546	POT1-AS1	ncRNA_intronic	6.415	NA	NA	NA	NA
rs1872329	2	54471823	A	0.161	rs11890390	0.785245	ACYP2	intronic	6.365	NA	NA	NA	NA
rs606229	7	124772857	C	0.421	rs7776744	0.916262	POT1-AS1	ncRNA_intronic	6.359	NA	NA	NA	NA
rs116514306	14	73593328	A	0.205	rs2302588	0.848822	RBM25	intergenic	6.347	NA	NA	NA	NA
rs2170353	7	124595169	T	0.431	rs7776744	0.984546	POT1-AS1	ncRNA_intronic	6.346	NA	NA	NA	NA
rs179110	11	108254999	C	0.355	rs227080	0.617648	C11orf65	intronic	6.337	NA	NA	NA	NA
rs2098321	14	73394122	C	0.232	rs2302588	0.638174	DCAF4	intronic	6.319	NA	NA	NA	NA
rs641605	11	108101919	T	0.432	rs227080	0.895237	ATM	intronic	6.308	NA	NA	NA	NA
rs79202928	14	73432744	T	0.192	rs2302588	0.981256	RP11-109N23.1	intergenic	6.289	NA	NA	NA	NA
rs11971239	7	124615152	A	0.431	rs7776744	0.984546	POT1-AS1	ncRNA_intronic	6.276	NA	NA	NA	NA
rs1583598	11	108305989	A	0.444	rs227080	0.869359	C11orf65	intronic	6.258	NA	NA	NA	NA
rs2612102	18	706589	A	0.319	rs1001761	0.744968	ENOSF1:RP11-806L2.6	ncRNA_exonic	6.248	NA	NA	NA	NA
rs10883360	10	101281158	C	0.461	rs7095953	0.635073	RP11-129J12.2	intergenic	6.24	NA	NA	NA	NA
rs362417	14	73589896	G	0.272	rs2302588	0.611997	RBM25	intergenic	6.187	NA	NA	NA	NA
rs12622470	2	54498311	A	0.161	rs11890390	0.808352	ACYP2	intronic	6.17	NA	NA	NA	NA
rs228589	11	108093208	T	0.445	rs227080	0.848376	NPAT	intronic	6.166	NA	NA	NA	NA
rs4422720	7	124499402	C	0.490	rs7776744	0.757893	POT1	intronic	6.162	NA	NA	NA	NA
rs1557969	7	124405738	A	0.499	rs7776744	0.629337	GPR37	upstream	6.161	NA	NA	NA	NA
rs7127490	11	108286758	C	0.444	rs227080	0.869359	C11orf65	intronic	6.136	NA	NA	NA	NA
rs2967377	16	82213239	T	0.162	rs2967374	0.909911	CTD-2588J6.2	intergenic	6.128	NA	NA	NA	NA
rs11212542	11	108053887	A	0.413	rs227080	0.73031	NPAT	intronic	6.102	NA	NA	NA	NA
rs635682	7	124742220	T	0.425	rs7776744	0.953683	POT1-AS1	ncRNA_intronic	6.083	NA	NA	NA	NA
rs34204767	7	124401764	T	0.500	rs7776744	0.632177	GPR37	intronic	6.078	NA	NA	NA	NA
rs9641759	7	124666210	C	0.431	rs7776744	0.984546	POT1-AS1	ncRNA_intronic	6.062	NA	NA	NA	NA
rs6466966	7	124580327	C	0.431	rs7776744	0.984546	POT1-AS1	ncRNA_intronic	6.061	NA	NA	NA	NA
rs12637184	3	169487437	G	0.423	rs2293607	0.97944	ACTRT3:RP11-816J6.3	ncRNA_exonic	6.059	NA	NA	NA	NA
rs9860874	3	169486271	C	0.319	rs2293607	0.630873	ACTRT3	intronic	6.053	NA	NA	NA	NA
rs6150337	7	124641597	TATATCTTAAATTATTGATTTATAATC	0.431	rs7776744	0.984546	POT1-AS1	ncRNA_intronic	6.038	NA	NA	NA	NA
rs2522321	19	22358014	A	0.339	rs7253490	0.726276	VN1R85P	upstream	6.024	NA	NA	NA	NA
rs6702917	1	226547174	T	0.463	rs3219104	0.667088	PARP1	intergenic	6.011	NA	NA	NA	NA
rs3212322	11	108196712	C	0.416	rs227080	0.842771	ATM:C11orf65	intronic	5.985	NA	NA	NA	NA
rs11125529	2	54475866	A	0.158	rs11890390	0.804806	ACYP2	intronic	5.974	NA	NA	NA	NA
rs34206457	7	124459477	TAA	0.490	rs7776744	0.757893	POT1	intergenic	5.959	NA	NA	NA	NA
rs7810299	7	124645104	A	0.431	rs7776744	0.984546	POT1-AS1	ncRNA_intronic	5.959	NA	NA	NA	NA
rs4371283	19	22373810	T	0.339	rs7253490	0.726276	ZNF676	intronic	5.94	NA	NA	NA	NA
rs4584095	7	124500210	C	0.490	rs7776744	0.757893	POT1	intronic	5.934	NA	NA	NA	NA
rs7789392	7	124611076	T	0.431	rs7776744	0.984546	POT1-AS1	ncRNA_intronic	5.919	NA	NA	NA	NA
rs72631678	4	164102715	G	0.273	rs10857352	0.866756	NAF1	intergenic	5.918	NA	NA	NA	NA
rs227062	11	108205383	A	0.435	rs227080	0.915876	ATM:C11orf65	intronic	5.882	NA	NA	NA	NA
rs6967988	7	124570472	T	0.486	rs7776744	0.769008	POT1-AS1	ncRNA_intronic	5.876	NA	NA	NA	NA
rs60386053	10	101288861	A	0.440	rs7095953	0.957896	RP11-129J12.2	ncRNA_intronic	5.861	NA	NA	NA	NA
rs78462478	11	108333974	A	0.381	rs227080	0.705577	C11orf65	intronic	5.856	NA	NA	NA	NA
rs4728010	7	124481420	A	0.490	rs7776744	0.757893	POT1	intronic	5.839	NA	NA	NA	NA
rs58178546	14	73490285	G	0.273	rs2302588	0.632981	ZFYVE1	intronic	5.834	NA	NA	NA	NA
rs362439	14	73582301	T	0.190	rs2302588	0.944203	RBM25	intronic	5.823	NA	NA	NA	NA
rs601111	11	108159356	A	0.395	rs227080	0.770861	ATM	intronic	5.819	NA	NA	NA	NA
rs7779594	7	124636995	T	0.431	rs7776744	0.984546	POT1-AS1	ncRNA_intronic	5.819	NA	NA	NA	NA
rs7943165	11	108274890	C	0.434	rs227080	0.903769	C11orf65	intronic	5.814	NA	NA	NA	NA
rs228590	11	108096141	G	0.432	rs227080	0.895237	ATM	intronic	5.808	NA	NA	NA	NA
rs2402753	7	124448259	G	0.489	rs7776744	0.745448	POT1	intergenic	5.798	NA	NA	NA	NA
rs34124011	7	124613367	CAT	0.431	rs7776744	0.984546	POT1-AS1	ncRNA_intronic	5.796	NA	NA	NA	NA
rs35630355	7	124549333	T	0.490	rs7776744	0.757893	POT1	intronic	5.771	NA	NA	NA	NA
rs281186	19	22398960	A	0.340	rs7253490	0.722614	RP11-157B13.6	intergenic	5.764	NA	NA	NA	NA
rs606275	11	108184594	A	0.446	rs227080	0.878246	ATM:C11orf65	intronic	5.649	NA	NA	NA	NA
rs35084178	11	108166958	T	0.395	rs227080	0.770861	ATM	intronic	5.625	NA	NA	NA	NA
rs7194734	16	82199980	C	0.151	rs2967374	0.984947	MPHOSPH6	intronic	5.613	NA	NA	NA	NA
rs77694099	14	73398446	A	0.192	rs2302588	0.956295	DCAF4	intronic	5.565	NA	NA	NA	NA
rs2847325	18	703442	G	0.316	rs1001761	0.747914	ENOSF1	intronic	5.543	NA	NA	NA	NA
rs1383749	7	124700874	A	0.431	rs7776744	0.984546	POT1-AS1	ncRNA_intronic	5.532	NA	NA	NA	NA
rs6466949	7	124444900	C	0.489	rs7776744	0.745448	POT1	intergenic	5.529	NA	NA	NA	NA
rs12534466	7	124668423	T	0.431	rs7776744	0.984546	POT1-AS1	ncRNA_intronic	5.529	NA	NA	NA	NA
rs592955	11	108156473	A	0.395	rs227080	0.770861	ATM	intronic	5.51	NA	NA	NA	NA
rs6010992	20	62282014	G	0.285	rs41309367	0.703326	STMN3	intronic	5.505	NA	NA	NA	NA
rs8105767	19	22215441	G	0.310	rs7253490	0.820082	AC003973.4	ncRNA_intronic	5.486	NA	NA	NA	NA
rs7795218	7	124578380	C	0.431	rs7776744	0.984546	POT1-AS1	ncRNA_intronic	5.484	NA	NA	NA	NA
rs227045	11	108229498	G	0.435	rs227080	0.915876	ATM:C11orf65	intronic	5.48	NA	NA	NA	NA
rs7792731	7	124653436	G	0.431	rs7776744	0.984546	POT1-AS1	ncRNA_intronic	5.475	NA	NA	NA	NA
rs888208	10	101295863	G	0.440	rs7095953	0.935247	NKX2-3	UTR3	5.471	NA	NA	NA	NA
rs2967374	16	82209861	G	0.149	rs2967374	1	CTD-2588J6.2	downstream	5.462	#N/A	#N/A	NA	NA
rs369583811	11	108236756	C	0.431	rs227080	0.900291	ATM:C11orf65	UTR3	5.445	NA	NA	NA	NA
rs62112446	19	22368828	A	0.339	rs7253490	0.726276	ZNF676	intronic	5.396	NA	NA	NA	NA
rs10171249	2	54493408	G	0.166	rs11890390	0.801422	ACYP2	intronic	5.391	NA	NA	NA	NA
rs2257818	20	62332641	T	0.354	rs41309367	0.616351	ARFRP1	exonic	5.379	111	R>R	BENIGN	TOLERATED
rs1481342	7	124651479	A	0.431	rs7776744	0.984546	POT1-AS1	ncRNA_intronic	5.371	NA	NA	NA	NA
rs7795492	7	124524131	G	0.490	rs7776744	0.757893	POT1	intronic	5.367	NA	NA	NA	NA
rs5827521	19	22357547	TAC	0.339	rs7253490	0.726276	VN1R85P	downstream	5.362	#N/A	#N/A	NA	NA
rs10419926	19	22364620	G	0.339	rs7253490	0.726276	ZNF676	intronic	5.328	NA	NA	NA	NA
rs111799894	14	73714855	T	0.192	rs2302588	0.823639	PAPLN	intronic	5.313	NA	NA	NA	NA
rs35999878	16	82161091	T	0.141	rs2967374	0.808291	RP11-510J16.5	ncRNA_intronic	5.297	NA	NA	NA	NA
rs1001761	18	662103	A	0.310	rs1001761	1	TYMS	intronic	5.293	NA	NA	NA	NA
rs1852171	7	124687399	G	0.431	rs7776744	0.984546	POT1-AS1	ncRNA_intronic	5.282	NA	NA	NA	NA
rs4731216	7	124466512	G	0.490	rs7776744	0.757893	POT1	intronic	5.262	NA	NA	NA	NA
rs10417143	19	22373303	A	0.339	rs7253490	0.726276	ZNF676	intronic	5.26	NA	NA	NA	NA
rs3807544	7	124400705	A	0.500	rs7776744	0.632177	GPR37	intronic	5.258	NA	NA	NA	NA
rs1552120	7	124639238	A	0.431	rs7776744	0.984546	POT1-AS1	ncRNA_intronic	5.258	NA	NA	NA	NA
rs3934143	19	22392238	G	0.339	rs7253490	0.726276	RP11-157B13.6	intergenic	5.256	NA	NA	NA	NA
rs6011018	20	62303622	G	0.285	rs41309367	0.82682	RTEL1:TNFRSF6B	intronic	5.255	NA	NA	NA	NA
rs6969306	7	124887492	C	0.389	rs7776744	0.693055	RP11-3B12.3	ncRNA_intronic	5.236	NA	NA	NA	NA
rs2694449	19	22404047	A	0.340	rs7253490	0.722614	RP11-157B13.6	intergenic	5.222	NA	NA	NA	NA
rs6980448	7	124569418	A	0.490	rs7776744	0.757893	POT1	intronic	5.222	NA	NA	NA	NA
rs61986498	14	73450556	C	0.201	rs2302588	0.922745	ZFYVE1	intronic	5.222	NA	NA	NA	NA
rs6945951	7	124667200	T	0.431	rs7776744	0.984546	POT1-AS1	ncRNA_intronic	5.221	NA	NA	NA	NA
rs61915106	11	108267325	G	0.353	rs227080	0.610827	C11orf65	intronic	5.22	NA	NA	NA	NA
rs8106346	19	22376315	C	0.339	rs7253490	0.726276	ZNF676	intronic	5.22	NA	NA	NA	NA
rs78925085	19	22112541	A	0.259	rs7253490	0.624626	ZNF208	intergenic	5.212	NA	NA	NA	NA
rs117531891	14	24691151	T	0.082	rs41293836	0.952575	NEDD8-MDP1:NEDD8	intronic	5.196	NA	NA	NA	NA
rs7675924	4	164067855	C	0.213	rs10857352	0.72706	NAF1	intronic	5.185	NA	NA	NA	NA
rs35184624	7	124469587	A	0.490	rs7776744	0.757893	POT1	intronic	5.18	NA	NA	NA	NA
rs573466307	11	108281438	CT	0.370	rs227080	0.638543	C11orf65	intronic	5.16	NA	NA	NA	NA
rs7095953	10	101274425	C	0.437	rs7095953	1	RP11-129J12.2	intergenic	5.149	NA	NA	NA	NA
rs10883368	10	101289998	G	0.441	rs7095953	0.95407	RP11-129J12.2	ncRNA_intronic	5.149	NA	NA	NA	NA
rs650128	11	108174191	T	0.420	rs227080	0.857892	ATM	intronic	5.143	NA	NA	NA	NA
rs35683122	7	124398156	C	0.500	rs7776744	0.632177	GPR37	intronic	5.132	NA	NA	NA	NA
rs10786558	10	101287610	A	0.462	rs7095953	0.869969	RP11-129J12.2	ncRNA_exonic	5.085	NA	NA	NA	NA
rs199504893	11	108267402	CA	0.387	rs227080	0.731422	C11orf65	intronic	5.076	NA	NA	NA	NA
rs228597	11	108107009	A	0.435	rs227080	0.915876	ATM	intronic	5.065	NA	NA	NA	NA
rs1291206	20	62329169	G	0.357	rs41309367	0.607845	RTEL1:TNFRSF6B	intronic	5.052	NA	NA	NA	NA
rs7778875	7	124645446	G	0.431	rs7776744	0.984546	POT1-AS1	ncRNA_intronic	5.031	NA	NA	NA	NA
rs10250911	7	124473034	A	0.490	rs7776744	0.757893	POT1	intronic	5.02	NA	NA	NA	NA
rs2847329	18	685797	C	0.316	rs1001761	0.771257	ENOSF1	intronic	5.013	NA	NA	NA	NA
rs2793379	1	226596686	A	0.420	rs3219104	0.941171	PARP1	upstream	5.001	NA	NA	NA	NA
rs3765632	11	108353018	C	0.488	rs227080	0.701834	KDELC2	intronic	4.999	NA	NA	NA	NA
rs1852418	19	22324418	A	0.342	rs7253490	0.749093	RP11-157B13.3	downstream	4.994	#N/A	#N/A	NA	NA
rs7795605	7	124578447	G	0.431	rs7776744	0.984546	POT1-AS1	ncRNA_intronic	4.993	NA	NA	NA	NA
rs74562619	14	73531688	G	0.190	rs2302588	0.944203	RBM25	UTR5	4.988	NA	NA	NA	NA
rs7787605	7	124659982	A	0.431	rs7776744	0.984546	POT1-AS1	ncRNA_intronic	4.987	NA	NA	NA	NA
rs6823527	4	164018567	C	0.213	rs10857352	0.72706	RP11-563E2.2	intergenic	4.985	NA	NA	NA	NA
rs6589019	11	108324961	C	0.445	rs227080	0.866568	C11orf65	intronic	4.959	NA	NA	NA	NA
rs1059394	18	672792	C	0.306	rs1001761	0.898281	TYMS:ENOSF1	UTR3	4.948	NA	NA	NA	NA
rs4244255	10	105719241	C	0.085	rs12415148	0.726612	SLK	intergenic	4.945	NA	NA	NA	NA
rs1860710	14	73703112	T	0.193	rs2302588	0.889485	PAPLN	intergenic	4.939	NA	NA	NA	NA
rs114944042	14	73626743	A	0.188	rs2302588	0.931312	PSEN1	exonic	4.931	NA	NA	NA	NA
rs11981797	7	124579451	T	0.431	rs7776744	0.984546	POT1-AS1	ncRNA_intronic	4.924	NA	NA	NA	NA
rs34021496	11	108170042	C	0.407	rs227080	0.731116	ATM	intronic	4.921	NA	NA	NA	NA
rs599164	11	108120439	A	0.445	rs227080	0.873796	ATM	intronic	4.911	NA	NA	NA	NA
rs115326139	14	73467352	G	0.190	rs2302588	0.981105	ZFYVE1	intronic	4.89	NA	NA	NA	NA
rs6961292	7	124503189	A	0.490	rs7776744	0.757893	POT1	intronic	4.884	NA	NA	NA	NA
rs673281	11	108182069	A	0.446	rs227080	0.878246	ATM:C11orf65	intronic	4.884	NA	NA	NA	NA
rs2874185	4	164022341	A	0.213	rs10857352	0.72706	RP11-563E2.2	intergenic	4.867	NA	NA	NA	NA
rs10789659	11	108255828	T	0.446	rs227080	0.878246	C11orf65	intronic	4.855	NA	NA	NA	NA
rs623860	11	108106782	T	0.446	rs227080	0.878246	ATM	intronic	4.825	NA	NA	NA	NA
rs7579722	2	54495222	C	0.166	rs11890390	0.801422	ACYP2	intronic	4.824	NA	NA	NA	NA
rs4630221	10	105719899	A	0.085	rs12415148	0.726612	SLK	intergenic	4.807	NA	NA	NA	NA
rs2286835	14	73441036	G	0.190	rs2302588	0.981105	ZFYVE1	intronic	4.793	NA	NA	NA	NA
rs528051864	19	22374954	C	0.339	rs7253490	0.726276	ZNF676	intronic	4.779	NA	NA	NA	NA
rs662165	7	124734218	T	0.425	rs7776744	0.953683	POT1-AS1	ncRNA_intronic	4.76	NA	NA	NA	NA
rs436744	19	22355575	A	0.339	rs7253490	0.726276	VN1R85P	intergenic	4.743	NA	NA	NA	NA
rs10708323	4	164083253	GT	0.213	rs10857352	0.72706	NAF1	intronic	4.726	NA	NA	NA	NA
rs10146572	14	73544612	A	0.271	rs2302588	0.612343	RBM25	intronic	4.696	NA	NA	NA	NA
rs2522322	19	22358015	A	0.339	rs7253490	0.726276	VN1R85P	upstream	4.685	NA	NA	NA	NA
rs11323350	18	703388	AT	0.316	rs1001761	0.747914	ENOSF1	intronic	4.683	NA	NA	NA	NA
rs7810654	7	124645089	G	0.431	rs7776744	0.984546	POT1-AS1	ncRNA_intronic	4.682	NA	NA	NA	NA
rs2612096	18	666601	A	0.307	rs1001761	0.985873	TYMS	intronic	4.681	NA	NA	NA	NA
rs13411098	2	54494131	T	0.170	rs11890390	0.778657	ACYP2	intronic	4.673	NA	NA	NA	NA
rs1351222	4	164076558	G	0.213	rs10857352	0.72706	NAF1	intronic	4.667	NA	NA	NA	NA
rs6420435	16	82184201	A	0.179	rs2967374	0.797929	MPHOSPH6	intronic	4.655	NA	NA	NA	NA
rs281170	19	22423336	T	0.340	rs7253490	0.722614	RP11-157B13.7	intergenic	4.651	NA	NA	NA	NA
rs2929320	7	124702667	A	0.431	rs7776744	0.984546	POT1-AS1	ncRNA_intronic	4.651	NA	NA	NA	NA
rs4653448	1	226613287	A	0.411	rs3219104	0.688772	RP11-118H4.1	intergenic	4.64	NA	NA	NA	NA
rs11190137	10	101287944	C	0.440	rs7095953	0.957896	RP11-129J12.2	ncRNA_exonic	4.628	NA	NA	NA	NA
rs2847151	18	671167	G	0.316	rs1001761	0.953523	TYMS:ENOSF1	intronic	4.613	NA	NA	NA	NA
rs227074	11	108215095	G	0.435	rs227080	0.915876	ATM:C11orf65	intronic	4.605	NA	NA	NA	NA
rs2738785	20	62319464	C	0.291	rs41309367	0.968359	RTEL1:RTEL1-TNFRSF6B	intronic	4.603	NA	NA	NA	NA
rs600329	11	108163733	G	0.395	rs227080	0.770861	ATM	intronic	4.593	NA	NA	NA	NA
rs2853740	18	671105	T	0.316	rs1001761	0.953523	TYMS:ENOSF1	intronic	4.591	NA	NA	NA	NA
rs618499	11	108148839	G	0.407	rs227080	0.730581	ATM	intronic	4.587	NA	NA	NA	NA
rs74465905	14	73447839	T	0.201	rs2302588	0.922745	ZFYVE1	intronic	4.572	NA	NA	NA	NA
rs412658	19	22359440	T	0.339	rs7253490	0.726276	VN1R85P	intergenic	4.549	NA	NA	NA	NA
rs694376	11	108119048	A	0.446	rs227080	0.878246	ATM	intronic	4.548	NA	NA	NA	NA
rs11975788	7	124497811	T	0.490	rs7776744	0.757893	POT1	intronic	4.543	NA	NA	NA	NA
rs12794010	11	108013361	C	0.470	rs227080	0.682989	ACAT1	UTR3	4.542	NA	NA	NA	NA
rs1481337	7	124667796	G	0.431	rs7776744	0.984546	POT1-AS1	ncRNA_intronic	4.537	NA	NA	NA	NA
rs720615	7	124452706	T	0.487	rs7776744	0.743727	POT1	intergenic	4.531	NA	NA	NA	NA
rs7203990	16	82185320	A	0.182	rs2967374	0.77625	MPHOSPH6	intronic	4.526	NA	NA	NA	NA
rs6966415	7	124531469	G	0.490	rs7776744	0.757893	POT1	intronic	4.514	NA	NA	NA	NA
rs6952915	7	124685952	T	0.431	rs7776744	0.984546	POT1-AS1	ncRNA_intronic	4.508	NA	NA	NA	NA
rs907190	1	226566726	A	0.482	rs3219104	0.84397	PARP1	intronic	4.507	NA	NA	NA	NA
rs57502349	20	62306855	T	0.287	rs41309367	0.83575	RTEL1:RTEL1-TNFRSF6B	intronic	4.507	NA	NA	NA	NA
rs6959491	7	124542834	C	0.490	rs7776744	0.757893	POT1	intronic	4.496	NA	NA	NA	NA
rs2236508	20	62333115	G	0.354	rs41309367	0.616351	ARFRP1	intronic	4.495	NA	NA	NA	NA
rs628365	7	124722617	A	0.425	rs7776744	0.953683	POT1-AS1	ncRNA_intronic	4.492	NA	NA	NA	NA
rs11190134	10	101282200	G	0.461	rs7095953	0.635073	RP11-129J12.2	intergenic	4.483	NA	NA	NA	NA
rs138272328	14	73486741	A	0.191	rs2302588	0.974893	ZFYVE1	intronic	4.481	NA	NA	NA	NA
rs2236506	20	62321655	A	0.290	rs41309367	0.963837	RTEL1:RTEL1-TNFRSF6B	exonic	4.461	782	A>A	BENIGN	TOLERATED
rs2853532	18	670414	C	0.316	rs1001761	0.953523	TYMS:ENOSF1	intronic	4.438	NA	NA	NA	NA
rs10231818	7	124574184	G	0.431	rs7776744	0.984546	POT1-AS1	ncRNA_intronic	4.438	NA	NA	NA	NA
rs1026837	7	124673079	C	0.431	rs7776744	0.984546	POT1-AS1	ncRNA_intronic	4.434	NA	NA	NA	NA
rs10085793	7	124484166	C	0.490	rs7776744	0.757893	POT1	intronic	4.429	NA	NA	NA	NA
rs7713218	5	1283312	A	0.406	rs7705526	0.840287	TERT	intronic	4.417	NA	NA	NA	NA
rs461312	19	22333288	A	0.339	rs7253490	0.726276	RP11-157B13.3	intergenic	4.416	NA	NA	NA	NA
rs998054	7	124640487	G	0.431	rs7776744	0.984546	POT1-AS1	ncRNA_intronic	4.416	NA	NA	NA	NA
rs34599299	7	124681961	CA	0.431	rs7776744	0.984546	POT1-AS1	ncRNA_intronic	4.415	NA	NA	NA	NA
rs10274384	7	124650437	T	0.431	rs7776744	0.984546	POT1-AS1	ncRNA_intronic	4.408	NA	NA	NA	NA
rs77145454	14	73717433	C	0.180	rs2302588	0.744524	PAPLN	intronic	4.401	NA	NA	NA	NA
rs6420434	16	82184200	A	0.179	rs2967374	0.797929	MPHOSPH6	intronic	4.391	NA	NA	NA	NA
rs34684357	7	124701764	C	0.431	rs7776744	0.976708	POT1-AS1	ncRNA_intronic	4.384	NA	NA	NA	NA
rs11980925	7	124483707	A	0.490	rs7776744	0.757893	POT1	intronic	4.365	NA	NA	NA	NA
rs6466980	7	124648030	C	0.430	rs7776744	0.980651	POT1-AS1	ncRNA_intronic	4.345	NA	NA	NA	NA
rs1479090	4	164101524	T	0.212	rs10857352	0.818543	NAF1	intergenic	4.33	NA	NA	NA	NA
rs58404614	14	73482995	A	0.191	rs2302588	0.974893	ZFYVE1	intronic	4.324	NA	NA	NA	NA
rs7725218	5	1282414	A	0.382	rs7705526	0.939561	TERT	intronic	4.316	NA	NA	NA	NA
rs6466955	7	124518766	T	0.490	rs7776744	0.757893	POT1	intronic	4.316	NA	NA	NA	NA
rs227070	11	108211412	G	0.446	rs227080	0.878246	ATM:C11orf65	intronic	4.312	NA	NA	NA	NA
rs61986499	14	73450694	A	0.201	rs2302588	0.922745	ZFYVE1	intronic	4.311	NA	NA	NA	NA
rs2612094	18	704232	G	0.319	rs1001761	0.744968	ENOSF1	intronic	4.3	NA	NA	NA	NA
rs2793381	1	226586920	T	0.482	rs3219104	0.84397	PARP1	intronic	4.299	NA	NA	NA	NA
rs148192731	14	73576401	T	0.190	rs2302588	0.944203	RBM25	intronic	4.298	NA	NA	NA	NA
rs186591	11	108200142	G	0.435	rs227080	0.915876	ATM:C11orf65	intronic	4.296	NA	NA	NA	NA
rs7779244	7	124652930	G	0.431	rs7776744	0.984546	POT1-AS1	ncRNA_intronic	4.294	NA	NA	NA	NA
rs183742746	18	665834	T	0.395	rs1001761	0.758903	TYMS	intronic	4.286	NA	NA	NA	NA
rs2741186	18	678947	A	0.297	rs1001761	0.876675	ENOSF1	intronic	4.284	NA	NA	NA	NA
rs9811216	3	169487501	T	0.319	rs2293607	0.630873	ACTRT3	ncRNA_exonic	4.278	NA	NA	NA	NA
rs952002	7	124890588	G	0.391	rs7776744	0.687159	RP11-3B12.2	ncRNA_intronic	4.273	NA	NA	NA	NA
rs4514602	14	73474801	T	0.198	rs2302588	0.927737	ZFYVE1	intronic	4.259	NA	NA	NA	NA
rs11212620	11	108290959	G	0.417	rs227080	0.845655	C11orf65	intronic	4.255	NA	NA	NA	NA
rs281194	19	22400802	A	0.340	rs7253490	0.722614	RP11-157B13.6	intergenic	4.251	NA	NA	NA	NA
rs1525614	7	124658600	C	0.431	rs7776744	0.984546	POT1-AS1	ncRNA_intronic	4.243	NA	NA	NA	NA
rs684345	7	124771680	A	0.422	rs7776744	0.919807	POT1-AS1	ncRNA_intronic	4.236	NA	NA	NA	NA
rs151105471	14	73422654	A	0.189	rs2302588	1	DCAF4	intronic	4.235	NA	NA	NA	NA
rs637064	11	108140909	T	0.395	rs227080	0.770861	ATM	intronic	4.224	NA	NA	NA	NA
rs12792979	11	108335378	C	0.444	rs227080	0.862133	C11orf65	intronic	4.209	NA	NA	NA	NA
rs9692354	7	124635455	C	0.431	rs7776744	0.984546	POT1-AS1	ncRNA_intronic	4.206	NA	NA	NA	NA
rs3216469	7	124394572	CCTT	0.500	rs7776744	0.632177	GPR37	intronic	4.205	NA	NA	NA	NA
rs7777126	7	124599742	G	0.431	rs7776744	0.984546	POT1-AS1	ncRNA_intronic	4.203	NA	NA	NA	NA
rs10227119	7	124593780	T	0.431	rs7776744	0.976801	POT1-AS1	ncRNA_intronic	4.196	NA	NA	NA	NA
rs662578	11	108194557	T	0.435	rs227080	0.915876	ATM:C11orf65	intronic	4.192	NA	NA	NA	NA
rs720616	7	124452961	G	0.488	rs7776744	0.748435	POT1	intergenic	4.183	NA	NA	NA	NA
rs7943063	11	108336907	A	0.402	rs227080	0.7873	C11orf65	intronic	4.165	NA	NA	NA	NA
rs10954057	7	124613938	T	0.431	rs7776744	0.984546	POT1-AS1	ncRNA_intronic	4.14	NA	NA	NA	NA
rs1026839	7	124672599	T	0.431	rs7776744	0.984546	POT1-AS1	ncRNA_intronic	4.137	NA	NA	NA	NA
rs6062486	20	62302539	A	0.283	rs41309367	0.835539	RTEL1:RTEL1-TNFRSF6B	intronic	4.135	NA	NA	NA	NA
rs10686993	18	704955	C	0.319	rs1001761	0.740933	ENOSF1	intronic	4.132	NA	NA	NA	NA
rs10243736	7	124458966	G	0.490	rs7776744	0.757893	POT1	intergenic	4.127	NA	NA	NA	NA
rs150589281	7	124901577	T	0.388	rs7776744	0.655952	RP11-3B12.2	ncRNA_intronic	4.098	NA	NA	NA	NA
rs36101328	7	124601146	CA	0.468	rs7776744	0.645071	POT1-AS1	ncRNA_intronic	4.093	NA	NA	NA	NA
rs672066	7	124792237	A	0.411	rs7776744	0.845448	POT1-AS1:RP11-3B12.5	ncRNA_intronic	4.093	NA	NA	NA	NA
rs2793658	1	226587442	G	0.438	rs3219104	0.992357	PARP1	intronic	4.089	NA	NA	NA	NA
rs2141595	3	169503432	C	0.317	rs2293607	0.627246	MYNN	intronic	4.087	NA	NA	NA	NA
rs4584959	19	22368977	C	0.339	rs7253490	0.726276	ZNF676	intronic	4.087	NA	NA	NA	NA
rs1920123	3	169506173	C	0.317	rs2293607	0.627246	MYNN	UTR3	4.081	NA	NA	NA	NA
rs36198218	7	124615244	G	0.431	rs7776744	0.984546	POT1-AS1	ncRNA_intronic	4.068	NA	NA	NA	NA
rs2896360	7	124448516	C	0.489	rs7776744	0.745448	POT1	intergenic	4.061	NA	NA	NA	NA
rs664677	11	108143182	T	0.407	rs227080	0.730581	ATM	intronic	4.058	NA	NA	NA	NA
rs10248775	7	124444207	G	0.489	rs7776744	0.745448	POT1	intergenic	4.046	NA	NA	NA	NA
rs10250202	7	124465509	C	0.490	rs7776744	0.757893	POT1	intronic	4.044	NA	NA	NA	NA
rs62139259	2	54493337	C	0.166	rs11890390	0.801422	ACYP2	intronic	4.033	NA	NA	NA	NA
rs11212626	11	108298263	A	0.386	rs227080	0.727706	C11orf65	intronic	4.032	NA	NA	NA	NA
rs75984759	14	73546559	T	0.190	rs2302588	0.944203	RBM25	intronic	4.019	NA	NA	NA	NA
rs2606240	18	659871	A	0.294	rs1001761	0.926977	TYMS	intronic	4.004	NA	NA	NA	NA
rs10023105	4	164036363	A	0.211	rs10857352	0.716625	RP11-563E2.2:NAF1	ncRNA_intronic	4.003	NA	NA	NA	NA
rs2267708	7	124392512	C	0.499	rs7776744	0.629337	GPR37	intronic	4.001	NA	NA	NA	NA
rs6825206	4	164036359	A	0.212	rs10857352	0.711332	RP11-563E2.2:NAF1	ncRNA_intronic	3.99	NA	NA	NA	NA
rs2741162	18	705087	C	0.319	rs1001761	0.744968	ENOSF1	intronic	3.987	NA	NA	NA	NA
rs7791399	7	124577972	G	0.431	rs7776744	0.984546	POT1-AS1	ncRNA_intronic	3.98	NA	NA	NA	NA
rs1623866	20	62333022	G	0.354	rs41309367	0.616351	ARFRP1	intronic	3.961	NA	NA	NA	NA
rs186593	11	108262439	A	0.434	rs227080	0.903769	C11orf65	intronic	3.947	NA	NA	NA	NA
rs2884867	19	22380662	A	0.339	rs7253490	0.726276	ZNF676	upstream	3.938	NA	NA	NA	NA
rs56905972	14	73419460	A	0.189	rs2302588	1	DCAF4	intronic	3.915	NA	NA	NA	NA
rs28810151	11	108298374	A	0.402	rs227080	0.7873	C11orf65	intronic	3.905	NA	NA	NA	NA
rs117316431	14	73451991	A	0.201	rs2302588	0.922745	ZFYVE1	intronic	3.897	NA	NA	NA	NA
rs3859579	20	62301795	G	0.285	rs41309367	0.828074	RTEL1:RTEL1-TNFRSF6B	intronic	3.894	NA	NA	NA	NA
rs7726159	5	1282319	A	0.381	rs7705526	0.935753	TERT	intronic	3.882	NA	NA	NA	NA
rs4244256	10	105719261	A	0.085	rs12415148	0.726612	SLK	intergenic	3.88	NA	NA	NA	NA
rs7799518	7	124575684	T	0.431	rs7776744	0.984546	POT1-AS1	ncRNA_intronic	3.88	NA	NA	NA	NA
rs75262297	7	124544785	A	0.490	rs7776744	0.757893	POT1	intronic	3.879	NA	NA	NA	NA
rs77089029	14	73481386	C	0.190	rs2302588	0.981105	ZFYVE1	intronic	3.872	NA	NA	NA	NA
rs10610259	18	673710	GTTT	0.304	rs1001761	0.889576	ENOSF1	intronic	3.869	NA	NA	NA	NA
rs399307	19	22345794	T	0.339	rs7253490	0.726276	VN1R85P	intergenic	3.866	NA	NA	NA	NA
rs6971413	7	124592668	C	0.431	rs7776744	0.984546	POT1-AS1	ncRNA_intronic	3.853	NA	NA	NA	NA
rs932002	1	226577306	T	0.437	rs3219104	0.996171	PARP1	intronic	3.852	NA	NA	NA	NA
rs7810705	7	124894573	C	0.402	rs7776744	0.668798	RP11-3B12.2	ncRNA_intronic	3.84	NA	NA	NA	NA
rs2356801	11	108281999	A	0.388	rs227080	0.739132	C11orf65	intronic	3.827	NA	NA	NA	NA
rs2079368	7	124485311	T	0.490	rs7776744	0.757893	POT1	intronic	3.796	NA	NA	NA	NA
rs3838001	20	62315399	CTTG	0.291	rs41309367	0.968359	RTEL1:RTEL1-TNFRSF6B	intronic	3.794	NA	NA	NA	NA
rs7111091	11	108314694	A	0.418	rs227080	0.842515	C11orf65	intronic	3.792	NA	NA	NA	NA
rs227055	11	108261261	A	0.447	rs227080	0.874919	C11orf65	intronic	3.772	NA	NA	NA	NA
rs7343076	19	22367903	C	0.339	rs7253490	0.726276	ZNF676	intronic	3.766	NA	NA	NA	NA
rs808246	19	22430516	A	0.347	rs7253490	0.657196	RP11-157B13.7	intergenic	3.765	NA	NA	NA	NA
rs12055904	7	124662864	C	0.431	rs7776744	0.984546	POT1-AS1	ncRNA_intronic	3.759	NA	NA	NA	NA
rs10954055	7	124589232	C	0.431	rs7776744	0.984546	POT1-AS1	ncRNA_intronic	3.748	NA	NA	NA	NA
rs2612087	18	691173	G	0.319	rs1001761	0.780531	ENOSF1	intronic	3.746	NA	NA	NA	NA
rs420218	19	22353589	T	0.339	rs7253490	0.726276	VN1R85P	intergenic	3.739	NA	NA	NA	NA
rs7787025	7	124601906	A	0.430	rs7776744	0.980651	POT1-AS1	ncRNA_intronic	3.739	NA	NA	NA	NA
rs7118967	11	108057856	A	0.458	rs227080	0.810596	NPAT	intronic	3.736	NA	NA	NA	NA
rs172894	11	108262090	A	0.445	rs227080	0.866007	C11orf65	intronic	3.734	NA	NA	NA	NA
rs1481326	7	124625984	G	0.431	rs7776744	0.984546	POT1-AS1	ncRNA_intronic	3.727	NA	NA	NA	NA
rs10954058	7	124618744	T	0.431	rs7776744	0.984546	POT1-AS1	ncRNA_intronic	3.726	NA	NA	NA	NA
rs2606274	19	22413650	G	0.340	rs7253490	0.722614	RP11-157B13.7	intergenic	3.716	NA	NA	NA	NA
rs147049211	14	73644735	A	0.190	rs2302588	0.931981	PSEN1	intronic	3.711	NA	NA	NA	NA
rs11975363	7	124701593	C	0.431	rs7776744	0.984546	POT1-AS1	ncRNA_intronic	3.711	NA	NA	NA	NA
rs67453484	7	124454524	A	0.485	rs7776744	0.741172	POT1	intergenic	3.707	NA	NA	NA	NA
rs2741188	18	708299	T	0.319	rs1001761	0.744968	ENOSF1	intronic	3.707	NA	NA	NA	NA
rs1600746	7	124585095	T	0.431	rs7776744	0.984546	POT1-AS1	ncRNA_intronic	3.706	NA	NA	NA	NA
rs10586912	19	22358493	A	0.339	rs7253490	0.726276	VN1R85P	upstream	3.706	NA	NA	NA	NA
rs1552118	7	124628858	C	0.431	rs7776744	0.984546	POT1-AS1	ncRNA_intronic	3.691	NA	NA	NA	NA
rs7455446	7	124618219	G	0.431	rs7776744	0.984546	POT1-AS1	ncRNA_intronic	3.69	NA	NA	NA	NA
rs4809219	20	62303115	A	0.284	rs41309367	0.831167	TNFRSF6B	intronic	3.687	NA	NA	NA	NA
rs10229152	7	124538285	G	0.490	rs7776744	0.757893	POT1	intronic	3.684	NA	NA	NA	NA
rs4932966	19	22412232	G	0.341	rs7253490	0.720365	RP11-157B13.7	intergenic	3.681	NA	NA	NA	NA
rs428455	19	22357247	A	0.339	rs7253490	0.726276	VN1R85P	downstream	3.678	#N/A	#N/A	NA	NA
rs227046	11	108229317	G	0.445	rs227080	0.873796	ATM:C11orf65	intronic	3.667	NA	NA	NA	NA
rs9640828	7	124655481	A	0.431	rs7776744	0.984546	POT1-AS1	ncRNA_intronic	3.664	NA	NA	NA	NA
rs34014883	7	124480577	T	0.490	rs7776744	0.757893	POT1	intronic	3.663	NA	NA	NA	NA
rs7810643	7	124611410	G	0.431	rs7776744	0.984546	POT1-AS1	ncRNA_intronic	3.661	NA	NA	NA	NA
rs6960139	7	124543303	C	0.490	rs7776744	0.757893	POT1	intronic	3.658	NA	NA	NA	NA
rs7793258	7	124448012	A	0.489	rs7776744	0.745448	POT1	intergenic	3.655	NA	NA	NA	NA
rs11212615	11	108281267	A	0.388	rs227080	0.739132	C11orf65	intronic	3.654	NA	NA	NA	NA
rs11427066	7	124681828	T	0.431	rs7776744	0.984546	POT1-AS1	ncRNA_intronic	3.641	NA	NA	NA	NA
rs10466557	11	108295645	T	0.444	rs227080	0.869359	C11orf65	intronic	3.638	NA	NA	NA	NA
rs2612091	18	683607	C	0.296	rs1001761	0.863591	ENOSF1	intronic	3.604	NA	NA	NA	NA
rs10610260	18	673732	CTT	0.304	rs1001761	0.889576	ENOSF1	intronic	3.602	NA	NA	NA	NA
rs62140461	2	54497646	A	0.163	rs11890390	0.807654	ACYP2	intronic	3.599	NA	NA	NA	NA
rs4283967	7	124540535	T	0.490	rs7776744	0.757893	POT1	intronic	3.599	NA	NA	NA	NA
rs281184	19	22397099	C	0.339	rs7253490	0.726276	RP11-157B13.6	intergenic	3.597	NA	NA	NA	NA
rs2606267	19	22409260	A	0.340	rs7253490	0.722614	RP11-157B13.7	intergenic	3.585	NA	NA	NA	NA
rs1871774	7	124674898	A	0.431	rs7776744	0.984546	POT1-AS1:EEF1GP1	ncRNA_intronic	3.574	NA	NA	NA	NA
rs1479089	4	164067228	T	0.212	rs10857352	0.722928	NAF1	intronic	3.573	NA	NA	NA	NA
rs113409339	4	164017485	G	0.212	rs10857352	0.72183	RP11-563E2.2	intergenic	3.562	NA	NA	NA	NA
rs7146246	14	73492746	G	0.273	rs2302588	0.632981	ZFYVE1	intronic	3.562	NA	NA	NA	NA
rs13231916	7	124640225	A	0.431	rs7776744	0.984546	POT1-AS1	ncRNA_intronic	3.559	NA	NA	NA	NA
rs147178624	14	73554041	G	0.206	rs2302588	0.854928	RBM25	intronic	3.557	NA	NA	NA	NA
rs2853535	18	671057	C	0.316	rs1001761	0.953523	TYMS:ENOSF1	intronic	3.555	NA	NA	NA	NA
rs2297441	20	62327582	A	0.347	rs41309367	0.600728	RTEL1:RTEL1-TNFRSF6B	UTR3	3.547	NA	NA	NA	NA
rs10419384	19	22391239	G	0.339	rs7253490	0.726276	RP11-157B13.6	intergenic	3.535	NA	NA	NA	NA
rs12537161	7	124538590	A	0.490	rs7776744	0.757893	POT1	intronic	3.531	NA	NA	NA	NA
rs2255403	1	226576270	G	0.484	rs3219104	0.831371	PARP1	intronic	3.528	NA	NA	NA	NA
rs652311	11	108240069	A	0.435	rs227080	0.915876	C11orf65	intronic	3.524	NA	NA	NA	NA
rs1378915	19	22362527	A	0.339	rs7253490	0.726276	ZNF676	UTR3	3.517	NA	NA	NA	NA
rs59761054	14	73462311	G	0.190	rs2302588	0.981105	ZFYVE1	intronic	3.516	NA	NA	NA	NA
rs2244500	18	661005	A	0.309	rs1001761	0.995275	TYMS	intronic	3.487	NA	NA	NA	NA
rs11344572	3	169527746	CT	0.399	rs2293607	0.862308	LRRC34	intronic	3.485	NA	NA	NA	NA
rs6466963	7	124572288	G	0.431	rs7776744	0.984546	POT1-AS1	ncRNA_intronic	3.481	NA	NA	NA	NA
rs10786559	10	101308890	C	0.399	rs7095953	0.727663	NKX2-3	intergenic	3.475	NA	NA	NA	NA
rs6811980	4	164034530	A	0.213	rs10857352	0.72706	RP11-563E2.2:NAF1	ncRNA_intronic	3.474	NA	NA	NA	NA
rs6961484	7	124902178	T	0.388	rs7776744	0.655952	RP11-3B12.3	ncRNA_intronic	3.472	NA	NA	NA	NA
rs2896361	7	124473825	T	0.490	rs7776744	0.757893	POT1	intronic	3.467	NA	NA	NA	NA
rs183459	11	108089197	T	0.457	rs227080	0.813767	NPAT	intronic	3.465	NA	NA	NA	NA
rs10223980	7	124536558	C	0.489	rs7776744	0.760008	POT1	intronic	3.462	NA	NA	NA	NA
rs7112136	11	108287131	A	0.433	rs227080	0.907316	C11orf65	intronic	3.453	NA	NA	NA	NA
rs200440761	7	124593763	TAA	0.432	rs7776744	0.980707	POT1-AS1	ncRNA_intronic	3.451	NA	NA	NA	NA
rs362408	14	73698548	A	0.194	rs2302588	0.89645	PAPLN	intergenic	3.449	NA	NA	NA	NA
rs61068276	7	124804887	C	0.413	rs7776744	0.817719	POT1-AS1	ncRNA_intronic	3.447	NA	NA	NA	NA
rs4377885	7	124533680	C	0.490	rs7776744	0.757893	POT1	intronic	3.445	NA	NA	NA	NA
rs35722204	7	124455534	G	0.488	rs7776744	0.748435	POT1	intergenic	3.439	NA	NA	NA	NA
rs228599	11	108107660	A	0.446	rs227080	0.878246	ATM	intronic	3.434	NA	NA	NA	NA
rs2853539	18	659829	A	0.307	rs1001761	0.948447	TYMS	intronic	3.429	NA	NA	NA	NA
rs7152131	14	73657180	A	0.189	rs2302588	0.938004	PSEN1	intronic	3.418	NA	NA	NA	NA
rs9953424	18	674645	T	0.306	rs1001761	0.898281	ENOSF1	intronic	3.408	NA	NA	NA	NA
rs1891107	1	226550442	T	0.482	rs3219104	0.84397	PARP1	intronic	3.407	NA	NA	NA	NA
rs1519073	11	107986418	C	0.446	rs227080	0.637004	RP11-144G7.2	ncRNA_intronic	3.407	NA	NA	NA	NA
rs228606	11	108087847	T	0.390	rs227080	0.635388	NPAT	intronic	3.401	NA	NA	NA	NA
rs10276834	7	124607549	A	0.431	rs7776744	0.984546	POT1-AS1	ncRNA_intronic	3.398	NA	NA	NA	NA
rs4731214	7	124442905	G	0.489	rs7776744	0.745448	POT1	intergenic	3.389	NA	NA	NA	NA
rs75791754	7	124464917	T	0.489	rs7776744	0.754041	POT1	intronic	3.389	NA	NA	NA	NA
rs6564982	16	82167193	C	0.189	rs2967374	0.729993	RP11-510J16.5	ncRNA_intronic	3.381	NA	NA	NA	NA
rs17116158	10	105701821	T	0.086	rs12415148	0.739769	OBFC1	intergenic	3.38	NA	NA	NA	NA
rs10081226	7	124575529	C	0.431	rs7776744	0.984546	POT1-AS1	ncRNA_intronic	3.377	NA	NA	NA	NA
rs281191	19	22400166	C	0.340	rs7253490	0.722614	RP11-157B13.6	intergenic	3.371	NA	NA	NA	NA
rs2260821	18	675787	C	0.298	rs1001761	0.880888	ENOSF1	intronic	3.359	NA	NA	NA	NA
rs11212617	11	108283161	A	0.388	rs227080	0.739132	C11orf65	intronic	3.357	NA	NA	NA	NA
rs8005215	14	73530678	C	0.272	rs2302588	0.611997	RBM25	intronic	3.355	NA	NA	NA	NA
rs7343077	19	22367925	T	0.339	rs7253490	0.726276	ZNF676	intronic	3.349	NA	NA	NA	NA
rs9671683	14	73449333	A	0.201	rs2302588	0.922745	ZFYVE1	intronic	3.347	NA	NA	NA	NA
rs10260710	7	124455986	A	0.488	rs7776744	0.748435	POT1	intergenic	3.343	NA	NA	NA	NA
rs7782327	7	124505951	C	0.490	rs7776744	0.757893	POT1	intronic	3.339	NA	NA	NA	NA
rs2170354	7	124665919	G	0.431	rs7776744	0.984546	POT1-AS1	ncRNA_intronic	3.327	NA	NA	NA	NA
rs228608	11	108088900	T	0.444	rs227080	0.844415	NPAT	intronic	3.296	NA	NA	NA	NA
rs662218	11	108194528	A	0.447	rs227080	0.875478	ATM:C11orf65	intronic	3.286	NA	NA	NA	NA
rs10228376	7	124493743	T	0.490	rs7776744	0.757893	POT1	intronic	3.263	NA	NA	NA	NA
rs6589007	11	108040104	G	0.445	rs227080	0.848376	NPAT	intronic	3.261	NA	NA	NA	NA
rs1427579	7	124893698	G	0.408	rs7776744	0.689892	RP11-3B12.2	ncRNA_intronic	3.259	NA	NA	NA	NA
rs4753833	11	108057430	A	0.430	rs227080	0.778563	NPAT	intronic	3.235	NA	NA	NA	NA
rs1051527	18	668376	C	0.316	rs1001761	0.953523	TYMS	intronic	3.234	NA	NA	NA	NA
rs594153	11	108131646	G	0.446	rs227080	0.878246	ATM:AP001925.1	intronic	3.23	NA	NA	NA	NA
rs150170911	14	73513400	T	0.191	rs2302588	0.950438	RN7SL586P	intergenic	3.228	NA	NA	NA	NA
rs654005	11	108155397	A	0.395	rs227080	0.770861	ATM	intronic	3.225	NA	NA	NA	NA
rs2968865	7	124810399	G	0.412	rs7776744	0.820917	POT1-AS1	ncRNA_intronic	3.211	NA	NA	NA	NA
rs281185	19	22398525	G	0.342	rs7253490	0.716745	RP11-157B13.6	intergenic	3.2	NA	NA	NA	NA
rs4754318	11	108271607	A	0.434	rs227080	0.903769	C11orf65	intronic	3.198	NA	NA	NA	NA
rs28861227	11	108298323	C	0.418	rs227080	0.849166	C11orf65	intronic	3.198	NA	NA	NA	NA
rs34865746	7	124639919	T	0.431	rs7776744	0.984546	POT1-AS1	ncRNA_intronic	3.191	NA	NA	NA	NA
rs28840093	4	164022385	T	0.213	rs10857352	0.72706	RP11-563E2.2	intergenic	3.187	NA	NA	NA	NA
rs7799747	7	124457909	G	0.490	rs7776744	0.757893	POT1	intergenic	3.165	NA	NA	NA	NA
rs77302987	14	73521506	A	0.190	rs2302588	0.944203	RP11-109N23.4	intergenic	3.165	NA	NA	NA	NA
rs138994074	1	226539303	CA	0.434	rs3219104	0.977016	PARP1	intergenic	3.156	NA	NA	NA	NA
rs9876206	3	169517436	C	0.330	rs2293607	0.667359	LRRC34	intronic	3.156	NA	NA	NA	NA
rs78044039	14	73454645	A	0.193	rs2302588	0.975104	ZFYVE1	intronic	3.154	NA	NA	NA	NA
rs1600741	7	124692292	A	0.431	rs7776744	0.984546	POT1-AS1	ncRNA_intronic	3.149	NA	NA	NA	NA
rs75228775	10	105720844	T	0.088	rs12415148	0.68056	SLK	intergenic	3.147	NA	NA	NA	NA
rs6977613	7	124681791	G	0.431	rs7776744	0.984546	POT1-AS1	ncRNA_intronic	3.141	NA	NA	NA	NA
rs1800840	14	73601390	A	0.204	rs2302588	0.842751	PSEN1	intergenic	3.138	NA	NA	NA	NA
rs936562	4	164087954	A	0.212	rs10857352	0.731279	NAF1	UTR5	3.136	NA	NA	NA	NA
rs2402749	7	124389723	T	0.499	rs7776744	0.628719	GPR37	intronic	3.133	NA	NA	NA	NA
rs7943203	11	108344081	A	0.455	rs227080	0.645954	KDELC2	UTR3	3.131	NA	NA	NA	NA
rs4406330	7	124641491	T	0.431	rs7776744	0.984546	POT1-AS1	ncRNA_intronic	3.13	NA	NA	NA	NA
rs7239720	18	702014	G	0.315	rs1001761	0.75085	ENOSF1	intronic	3.129	NA	NA	NA	NA
rs7795233	7	124578468	A	0.431	rs7776744	0.984546	POT1-AS1	ncRNA_intronic	3.122	NA	NA	NA	NA
rs4287962	4	164017760	A	0.213	rs10857352	0.72706	RP11-563E2.2	intergenic	3.119	NA	NA	NA	NA
rs2612090	18	684766	T	0.255	rs1001761	0.647652	ENOSF1	intronic	3.119	NA	NA	NA	NA
rs7799535	7	124592060	C	0.431	rs7776744	0.984546	POT1-AS1	ncRNA_intronic	3.11	NA	NA	NA	NA
rs9992504	4	164019615	T	0.213	rs10857352	0.72706	RP11-563E2.2	intergenic	3.107	NA	NA	NA	NA
rs2853534	18	671026	C	0.316	rs1001761	0.953523	TYMS:ENOSF1	intronic	3.107	NA	NA	NA	NA
rs952001	7	124890579	A	0.392	rs7776744	0.683144	RP11-3B12.2	ncRNA_intronic	3.107	NA	NA	NA	NA
rs61913891	11	108335075	G	0.354	rs227080	0.608045	C11orf65	intronic	3.104	NA	NA	NA	NA
rs1011723	7	124605261	G	0.431	rs7776744	0.984546	POT1-AS1	ncRNA_intronic	3.101	NA	NA	NA	NA
rs4311608	7	124519707	T	0.490	rs7776744	0.757893	POT1	intronic	3.099	NA	NA	NA	NA
rs227077	11	108253252	T	0.435	rs227080	0.915876	C11orf65	intronic	3.095	NA	NA	NA	NA
rs6536702	4	164028105	G	0.213	rs10857352	0.72706	RP11-563E2.2	intergenic	3.094	NA	NA	NA	NA
rs76201553	14	73412171	G	0.189	rs2302588	1	DCAF4	intronic	3.089	NA	NA	NA	NA
rs28626343	3	169526272	T	0.421	rs2293607	0.963168	LRRC34	intronic	3.081	NA	NA	NA	NA
rs1997392	3	169509652	C	0.317	rs2293607	0.627246	LRRC34	intergenic	3.076	NA	NA	NA	NA
rs573890	11	108251363	G	0.436	rs227080	0.912358	C11orf65	intronic	3.076	NA	NA	NA	NA
rs7357296	7	124532716	C	0.490	rs7776744	0.757893	POT1	intronic	3.074	NA	NA	NA	NA
rs362340	14	73639138	G	0.194	rs2302588	0.90918	PSEN1	intronic	3.074	NA	NA	NA	NA
rs611646	11	108177097	A	0.389	rs227080	0.738887	ATM	intronic	3.072	NA	NA	NA	NA
rs227075	11	108218196	C	0.446	rs227080	0.878246	ATM:C11orf65	intronic	3.072	NA	NA	NA	NA
rs10559390	7	124679599	CTGTT	0.431	rs7776744	0.984546	POT1-AS1	ncRNA_intronic	3.071	NA	NA	NA	NA
rs4463363	7	124513770	A	0.490	rs7776744	0.757893	POT1	intronic	3.07	NA	NA	NA	NA
rs2257885	20	62334220	G	0.353	rs41309367	0.617482	ARFRP1	intronic	3.069	NA	NA	NA	NA
rs7794538	7	124648850	C	0.431	rs7776744	0.984546	POT1-AS1	ncRNA_intronic	3.068	NA	NA	NA	NA
rs7633750	3	169509244	G	0.317	rs2293607	0.627246	MYNN	intergenic	3.059	NA	NA	NA	NA
rs7081113	10	105698268	C	0.086	rs12415148	0.739769	OBFC1	intergenic	3.054	NA	NA	NA	NA
rs6589006	11	108031295	T	0.444	rs227080	0.840494	NPAT	intronic	3.053	NA	NA	NA	NA
rs6466965	7	124579726	A	0.431	rs7776744	0.984546	POT1-AS1	ncRNA_intronic	3.049	NA	NA	NA	NA
rs624888	11	108131776	T	0.420	rs227080	0.857892	ATM:AP001925.1	intronic	3.043	NA	NA	NA	NA
rs9671668	14	73449342	G	0.201	rs2302588	0.922745	ZFYVE1	intronic	3.035	NA	NA	NA	NA
rs11330167	11	108048446	C	0.446	rs227080	0.845028	NPAT	intronic	3.031	NA	NA	NA	NA
rs2522318	19	22350385	T	0.340	rs7253490	0.722614	VN1R85P	intergenic	3.027	NA	NA	NA	NA
rs10260227	7	124446486	C	0.489	rs7776744	0.745448	POT1	intergenic	3.026	NA	NA	NA	NA
rs408240	19	22346403	G	0.339	rs7253490	0.726276	VN1R85P	intergenic	3.021	NA	NA	NA	NA
rs10252072	7	124578636	G	0.431	rs7776744	0.984546	POT1-AS1	ncRNA_intronic	3.021	NA	NA	NA	NA
rs121382	19	22348657	T	0.339	rs7253490	0.726276	VN1R85P	intergenic	3.02	NA	NA	NA	NA
rs2204581	19	22325017	T	0.342	rs7253490	0.749093	RP11-157B13.3	intergenic	3.017	NA	NA	NA	NA
rs1468377	7	124458599	G	0.490	rs7776744	0.757893	POT1	intergenic	3.014	NA	NA	NA	NA
rs13234634	7	124676033	G	0.431	rs7776744	0.984546	POT1-AS1	ncRNA_intronic	3.014	NA	NA	NA	NA
rs7806548	7	124698927	G	0.431	rs7776744	0.984546	POT1-AS1	ncRNA_intronic	3.009	NA	NA	NA	NA
rs7932972	11	108080412	T	0.430	rs227080	0.778563	NPAT	intronic	3.005	NA	NA	NA	NA
rs12272183	11	108077181	G	0.458	rs227080	0.810596	NPAT	intronic	3.004	NA	NA	NA	NA
rs10411854	19	22377604	T	0.339	rs7253490	0.726276	ZNF676	intronic	2.996	NA	NA	NA	NA
rs2062340	2	54480245	A	0.178	rs11890390	0.953731	ACYP2	intronic	2.992	NA	NA	NA	NA
rs2186899	18	702196	T	0.316	rs1001761	0.747914	ENOSF1	intronic	2.99	NA	NA	NA	NA
rs60262296	14	73546035	A	0.190	rs2302588	0.944203	RBM25	intronic	2.982	NA	NA	NA	NA
rs367993153	20	62332638	AC	0.352	rs41309367	0.618644	ARFRP1	exonic	2.981	NA	NA	NA	NA
rs10954048	7	124533740	C	0.490	rs7776744	0.757893	POT1	intronic	2.967	NA	NA	NA	NA
rs11212659	11	108341442	A	0.486	rs227080	0.715046	AP005718.1	intergenic	2.964	NA	NA	NA	NA
rs62139199	2	54466223	C	0.168	rs11890390	0.801979	ACYP2	intronic	2.964	NA	NA	NA	NA
rs723443	7	124659301	A	0.431	rs7776744	0.984546	POT1-AS1	ncRNA_intronic	2.962	NA	NA	NA	NA
rs10081336	7	124575945	A	0.431	rs7776744	0.984546	POT1-AS1	ncRNA_intronic	2.96	NA	NA	NA	NA
rs183460	11	108090710	C	0.445	rs227080	0.848376	NPAT	intronic	2.957	NA	NA	NA	NA
rs10175251	2	54497008	G	0.164	rs11890390	0.814352	ACYP2	intronic	2.956	NA	NA	NA	NA
rs3742506	14	24725141	A	0.081	rs41293836	0.801813	TGM1	intronic	2.955	NA	NA	NA	NA
rs6948283	7	124679523	T	0.431	rs7776744	0.984546	POT1-AS1	ncRNA_intronic	2.953	NA	NA	NA	NA
rs10674906	7	124561582	C	0.490	rs7776744	0.757893	POT1	intronic	2.932	NA	NA	NA	NA
rs10228686	7	124663086	G	0.431	rs7776744	0.984546	POT1-AS1	ncRNA_intronic	2.925	NA	NA	NA	NA
rs561258299	7	124444019	CAA	0.489	rs7776744	0.745448	POT1	intergenic	2.923	NA	NA	NA	NA
rs922712	7	124607050	C	0.431	rs7776744	0.984546	POT1-AS1	ncRNA_intronic	2.906	NA	NA	NA	NA
rs371406	11	108221482	G	0.445	rs227080	0.866007	ATM:C11orf65	intronic	2.904	NA	NA	NA	NA
rs3848669	20	62300811	T	0.286	rs41309367	0.823784	RTEL1:TNFRSF6B	intronic	2.903	NA	NA	NA	NA
rs10857351	4	164062809	A	0.213	rs10857352	0.72706	NAF1	intronic	2.902	NA	NA	NA	NA
rs4754306	11	108080399	A	0.446	rs227080	0.845028	NPAT	intronic	2.896	NA	NA	NA	NA
rs9654226	4	164021473	G	0.213	rs10857352	0.72706	RP11-563E2.2	intergenic	2.889	NA	NA	NA	NA
rs1904975	7	124552802	C	0.490	rs7776744	0.757893	POT1	intronic	2.889	NA	NA	NA	NA
rs573991819	19	22385071	G	0.339	rs7253490	0.726276	RP11-157B13.6	upstream	2.885	NA	NA	NA	NA
rs200912443	7	124581827	CTT	0.431	rs7776744	0.984546	POT1-AS1	ncRNA_intronic	2.859	NA	NA	NA	NA
rs2967352	16	82196676	T	0.170	rs2967374	0.846728	MPHOSPH6	intronic	2.848	NA	NA	NA	NA
rs4355714	7	124627521	T	0.431	rs7776744	0.984546	POT1-AS1	ncRNA_intronic	2.839	NA	NA	NA	NA
rs1031959	7	124627313	T	0.431	rs7776744	0.984546	POT1-AS1	ncRNA_intronic	2.833	NA	NA	NA	NA
rs2853528	18	668650	C	0.316	rs1001761	0.953523	TYMS	intronic	2.824	NA	NA	NA	NA
rs7787765	7	124602088	G	0.431	rs7776744	0.984546	POT1-AS1	ncRNA_intronic	2.815	NA	NA	NA	NA
rs2267707	7	124397026	C	0.500	rs7776744	0.632177	GPR37	intronic	2.808	NA	NA	NA	NA
rs6956638	7	124530115	C	0.490	rs7776744	0.757893	POT1	intronic	2.805	NA	NA	NA	NA
rs4615991	11	108295205	T	0.353	rs227080	0.610827	C11orf65	intronic	2.795	NA	NA	NA	NA
rs1468378	7	124458359	A	0.490	rs7776744	0.757893	POT1	intergenic	2.794	NA	NA	NA	NA
rs6841345	4	164030273	T	0.213	rs10857352	0.72706	RP11-563E2.2	ncRNA_intronic	2.793	NA	NA	NA	NA
rs10890830	11	108249210	A	0.444	rs227080	0.866078	C11orf65	intronic	2.789	NA	NA	NA	NA
rs8114049	20	62310806	T	0.288	rs41309367	1	RTEL1:TNFRSF6B	intronic	2.78	NA	NA	NA	NA
rs10271687	7	124493731	C	0.490	rs7776744	0.757893	POT1	intronic	2.777	NA	NA	NA	NA
rs664982	11	108225483	T	0.435	rs227080	0.915876	ATM:C11orf65	intronic	2.77	NA	NA	NA	NA
rs2847609	18	670541	A	0.317	rs1001761	0.94899	TYMS:ENOSF1	intronic	2.767	NA	NA	NA	NA
rs2017928	7	124672323	A	0.429	rs7776744	0.976595	POT1-AS1	ncRNA_intronic	2.767	NA	NA	NA	NA
rs10085867	7	124486168	C	0.490	rs7776744	0.757893	POT1	intronic	2.765	NA	NA	NA	NA
rs9674428	16	82177115	C	0.199	rs2967374	0.707534	RP11-510J16.5	intergenic	2.759	NA	NA	NA	NA
rs12787445	11	108034124	A	0.457	rs227080	0.806003	NPAT	intronic	2.754	NA	NA	NA	NA
rs645485	11	108168863	G	0.395	rs227080	0.770861	ATM	intronic	2.751	NA	NA	NA	NA
rs227067	11	108209360	G	0.446	rs227080	0.878246	ATM:C11orf65	intronic	2.751	NA	NA	NA	NA
rs2736100	5	1286516	C	0.415	rs7705526	0.853435	TERT	intronic	2.74	NA	NA	NA	NA
rs1008245	14	73710696	C	0.195	rs2302588	0.885055	PAPLN	intronic	2.737	NA	NA	NA	NA
rs4083754	20	62275875	C	0.274	rs41309367	0.660474	STMN3	intronic	2.732	NA	NA	NA	NA
rs144037414	10	105700775	C	0.076	rs12415148	0.848006	OBFC1	intergenic	2.73	NA	NA	NA	NA
rs57682131	14	73426983	A	0.190	rs2302588	0.993724	RP11-109N23.6	upstream:downstream	2.73	NA	NA	NA	NA
rs445788	19	22354323	A	0.339	rs7253490	0.726276	VN1R85P	intergenic	2.728	NA	NA	NA	NA
rs12575358	11	108022234	T	0.448	rs227080	0.83106	ACAT1	intergenic	2.72	NA	NA	NA	NA
rs4506149	7	124626473	G	0.431	rs7776744	0.984546	POT1-AS1	ncRNA_intronic	2.718	NA	NA	NA	NA
rs962863	7	124558339	T	0.490	rs7776744	0.757893	POT1	intronic	2.711	NA	NA	NA	NA
rs111612686	11	108298482	C	0.418	rs227080	0.841935	C11orf65	intronic	2.711	NA	NA	NA	NA
rs227063	11	108207304	G	0.435	rs227080	0.915876	ATM:C11orf65	intronic	2.71	NA	NA	NA	NA
rs6967420	7	124609360	C	0.431	rs7776744	0.984546	POT1-AS1	ncRNA_intronic	2.7	NA	NA	NA	NA
rs10270851	7	124689217	C	0.431	rs7776744	0.984546	POT1-AS1	ncRNA_intronic	2.7	NA	NA	NA	NA
rs6589004	11	108023745	C	0.455	rs227080	0.808215	NPAT	intergenic	2.699	NA	NA	NA	NA
rs4932965	19	22412224	C	0.341	rs7253490	0.720365	RP11-157B13.7	intergenic	2.69	NA	NA	NA	NA
rs2606266	19	22409041	T	0.340	rs7253490	0.722614	RP11-157B13.7	intergenic	2.689	NA	NA	NA	NA
rs10749917	11	108341554	A	0.440	rs227080	0.606301	AP005718.1	intergenic	2.687	NA	NA	NA	NA
rs147919381	18	669292	GTTGA	0.316	rs1001761	0.953523	TYMS	intronic	2.685	NA	NA	NA	NA
rs7806126	7	124601875	T	0.431	rs7776744	0.984546	POT1-AS1	ncRNA_intronic	2.681	NA	NA	NA	NA
rs12540261	7	124586837	T	0.431	rs7776744	0.984546	POT1-AS1	ncRNA_intronic	2.68	NA	NA	NA	NA
rs12223381	11	108354102	T	0.451	rs227080	0.635864	KDELC2	intronic	2.675	NA	NA	NA	NA
rs76608558	19	22334370	A	0.339	rs7253490	0.726276	RP11-157B13.3	intergenic	2.67	NA	NA	NA	NA
rs61986495	14	73447955	A	0.201	rs2302588	0.922745	ZFYVE1	intronic	2.665	NA	NA	NA	NA
rs4237579	11	108279201	G	0.433	rs227080	0.907316	C11orf65	intronic	2.662	NA	NA	NA	NA
rs227064	11	108207393	C	0.446	rs227080	0.878246	ATM:C11orf65	intronic	2.66	NA	NA	NA	NA
rs2054585	7	124552447	T	0.490	rs7776744	0.757893	POT1	intronic	2.659	NA	NA	NA	NA
rs111581976	19	22370897	T	0.339	rs7253490	0.726276	ZNF676	intronic	2.652	NA	NA	NA	NA
rs10954049	7	124535450	G	0.490	rs7776744	0.757893	POT1	intronic	2.645	NA	NA	NA	NA
rs7786384	7	124577270	C	0.431	rs7776744	0.984546	POT1-AS1	ncRNA_intronic	2.639	NA	NA	NA	NA
rs1525619	7	124654541	T	0.431	rs7776744	0.984546	POT1-AS1	ncRNA_intronic	2.635	NA	NA	NA	NA
rs1852417	19	22324637	A	0.342	rs7253490	0.749093	RP11-157B13.3	downstream	2.622	#N/A	#N/A	NA	NA
rs10254199	7	124655116	C	0.431	rs7776744	0.984546	POT1-AS1	ncRNA_intronic	2.621	NA	NA	NA	NA
rs6967707	7	124609355	G	0.431	rs7776744	0.984546	POT1-AS1	ncRNA_intronic	2.619	NA	NA	NA	NA
rs10883358	10	101273857	C	0.461	rs7095953	0.641316	RP11-129J12.2	intergenic	2.617	NA	NA	NA	NA
rs13228116	7	124480506	G	0.490	rs7776744	0.757893	POT1	intronic	2.615	NA	NA	NA	NA
rs2967350	16	82196130	T	0.169	rs2967374	0.83922	MPHOSPH6	intronic	2.611	NA	NA	NA	NA
rs6466948	7	124444763	A	0.490	rs7776744	0.742472	POT1	intergenic	2.61	NA	NA	NA	NA
rs111418324	7	124902467	C	0.388	rs7776744	0.655952	RP11-3B12.3	ncRNA_intronic	2.607	NA	NA	NA	NA
rs12706629	7	124574045	A	0.431	rs7776744	0.984546	POT1-AS1	ncRNA_intronic	2.606	NA	NA	NA	NA
rs35929436	7	124701498	C	0.431	rs7776744	0.984546	POT1-AS1	ncRNA_intronic	2.592	NA	NA	NA	NA
rs6466990	7	124691512	C	0.431	rs7776744	0.984546	POT1-AS1	ncRNA_intronic	2.589	NA	NA	NA	NA
rs2853536	18	671520	C	0.306	rs1001761	0.898281	TYMS:ENOSF1	intronic	2.587	NA	NA	NA	NA
rs7913069	10	105714399	T	0.085	rs12415148	0.726612	SLK	intergenic	2.58	NA	NA	NA	NA
rs4932963	19	22388931	T	0.339	rs7253490	0.726276	RP11-157B13.6	intergenic	2.571	NA	NA	NA	NA
rs1805411	1	226578047	T	0.437	rs3219104	0.996171	PARP1	intronic	2.567	NA	NA	NA	NA
rs59253740	7	124662511	A	0.431	rs7776744	0.984546	POT1-AS1	ncRNA_intronic	2.564	NA	NA	NA	NA
rs2847167	18	706182	T	0.319	rs1001761	0.744968	ENOSF1	intronic	2.56	NA	NA	NA	NA
rs17045711	2	54476678	A	0.168	rs11890390	0.747751	ACYP2	intronic	2.559	NA	NA	NA	NA
rs1600740	7	124639713	C	0.431	rs7776744	0.984546	POT1-AS1	ncRNA_intronic	2.559	NA	NA	NA	NA
rs112568268	11	108298581	G	0.417	rs227080	0.845655	C11orf65	intronic	2.556	NA	NA	NA	NA
rs13226465	7	124897140	T	0.388	rs7776744	0.655952	RP11-3B12.3	ncRNA_intronic	2.554	NA	NA	NA	NA
rs1531715	7	124638207	G	0.431	rs7776744	0.984546	POT1-AS1	ncRNA_intronic	2.549	NA	NA	NA	NA
rs34002450	5	1280940	G	0.383	rs7705526	0.698126	TERT	intronic	2.546	NA	NA	NA	NA
rs76891117	14	73399837	G	0.192	rs2302588	0.956295	DCAF4	intronic	2.544	NA	NA	NA	NA
rs12630450	3	169480204	A	0.319	rs2293607	0.633826	TERC	intergenic	2.539	NA	NA	NA	NA
rs907191	1	226561548	A	0.481	rs3219104	0.839492	PARP1	intronic	2.533	NA	NA	NA	NA
rs6967887	7	124609490	G	0.430	rs7776744	0.980651	POT1-AS1	ncRNA_intronic	2.533	NA	NA	NA	NA
rs10249081	7	124468519	G	0.491	rs7776744	0.754929	POT1	intronic	2.529	NA	NA	NA	NA
rs140677890	14	24669146	T	0.085	rs41293836	0.852097	TM9SF1:TM9SF1	intronic	2.527	NA	NA	NA	NA
rs609429	11	108196509	C	0.435	rs227080	0.915876	ATM:C11orf65	intronic	2.526	NA	NA	NA	NA
rs6466969	7	124583413	A	0.431	rs7776744	0.984546	POT1-AS1	ncRNA_intronic	2.517	NA	NA	NA	NA
rs366501	19	22352375	C	0.339	rs7253490	0.726276	VN1R85P	intergenic	2.505	NA	NA	NA	NA
rs2356802	11	108282169	G	0.403	rs227080	0.787381	C11orf65	intronic	2.502	NA	NA	NA	NA
rs7808203	7	124502136	T	0.490	rs7776744	0.757893	POT1	intronic	2.487	NA	NA	NA	NA
rs6062298	20	62301970	A	0.284	rs41309367	0.831762	RTEL1:RTEL1-TNFRSF6B	intronic	2.485	NA	NA	NA	NA
rs71882452	3	169522390	GAT	0.422	rs2293607	0.967247	LRRC34	intronic	2.475	NA	NA	NA	NA
rs955329	14	73475258	C	0.198	rs2302588	0.927737	ZFYVE1	intronic	2.472	NA	NA	NA	NA
rs4295216	4	164094570	C	0.212	rs10857352	0.731279	NAF1	intergenic	2.454	NA	NA	NA	NA
rs4467880	7	124541668	C	0.490	rs7776744	0.757893	POT1	intronic	2.454	NA	NA	NA	NA
rs2057907	7	124443684	A	0.489	rs7776744	0.745448	POT1	intergenic	2.453	NA	NA	NA	NA
rs1920120	3	169502180	T	0.317	rs2293607	0.620352	MYNN	intronic	2.449	NA	NA	NA	NA
rs2847149	18	666371	G	0.301	rs1001761	0.958343	TYMS	intronic	2.448	NA	NA	NA	NA
rs362389	14	73688861	C	0.190	rs2302588	0.931981	PSEN1	UTR3	2.442	NA	NA	NA	NA
rs672969	7	124726144	G	0.425	rs7776744	0.953683	POT1-AS1	ncRNA_intronic	2.441	NA	NA	NA	NA
rs59591876	14	73419615	T	0.189	rs2302588	1	DCAF4	intronic	2.44	NA	NA	NA	NA
rs17329822	7	124899808	T	0.388	rs7776744	0.655952	RP11-3B12.3	ncRNA_intronic	2.435	NA	NA	NA	NA
rs386720	19	22342796	T	0.339	rs7253490	0.726276	VN1R85P	intergenic	2.434	NA	NA	NA	NA
rs227054	11	108257943	G	0.446	rs227080	0.878246	C11orf65	intronic	2.432	NA	NA	NA	NA
rs10081290	7	124575508	T	0.431	rs7776744	0.984546	POT1-AS1	ncRNA_intronic	2.432	NA	NA	NA	NA
rs650173	11	108174173	A	0.435	rs227080	0.915876	ATM	intronic	2.431	NA	NA	NA	NA
rs4889464	16	82166941	G	0.198	rs2967374	0.651061	RP11-510J16.5	ncRNA_intronic	2.423	NA	NA	NA	NA
rs192022	11	108248774	G	0.346	rs227080	0.647987	C11orf65	intronic	2.419	NA	NA	NA	NA
rs11766699	7	124608861	C	0.431	rs7776744	0.984546	POT1-AS1	ncRNA_intronic	2.417	NA	NA	NA	NA
rs28491848	11	108331481	T	0.407	rs227080	0.803772	C11orf65	intronic	2.414	NA	NA	NA	NA
rs4360235	7	124526542	C	0.490	rs7776744	0.757893	POT1	intronic	2.392	NA	NA	NA	NA
rs281189	19	22399448	T	0.340	rs7253490	0.722614	RP11-157B13.6	intergenic	2.388	NA	NA	NA	NA
rs1550609	11	107986778	T	0.448	rs227080	0.645745	RP11-144G7.2	ncRNA_intronic	2.383	NA	NA	NA	NA
rs723444	7	124659224	G	0.431	rs7776744	0.984546	POT1-AS1	ncRNA_intronic	2.376	NA	NA	NA	NA
rs10954056	7	124600534	A	0.431	rs7776744	0.984546	POT1-AS1	ncRNA_intronic	2.373	NA	NA	NA	NA
rs8004153	14	73500726	T	0.194	rs2302588	0.92607	RN7SL586P	intergenic	2.364	NA	NA	NA	NA
rs3815221	7	124481245	A	0.490	rs7776744	0.757893	POT1	intronic	2.364	NA	NA	NA	NA
rs151139250	8	73966761	G	0.024	rs28365964	1	RP11-531A24.5	ncRNA_exonic	2.363	NA	NA	NA	NA
rs3787088	20	62316634	G	0.291	rs41309367	0.968359	RTEL1:TNFRSF6B	intronic	2.352	NA	NA	NA	NA
18:674535:C:T	18	674535	T	0.305	rs1001761	0.878291	ENOSF1	intronic	2.351	NA	NA	NA	NA
rs6010620	20	62309839	G	0.293	rs41309367	0.977605	RTEL1:TNFRSF6B	intronic	2.348	NA	NA	NA	NA
rs201366342	4	164018140	AC	0.220	rs10857352	0.69953	RP11-563E2.2	intergenic	2.34	NA	NA	NA	NA
rs11978656	7	124449965	T	0.489	rs7776744	0.745448	POT1	intergenic	2.329	NA	NA	NA	NA
rs7202258	16	82195013	T	0.168	rs2967374	0.845148	MPHOSPH6	intronic	2.323	NA	NA	NA	NA
rs2847334	18	692095	A	0.319	rs1001761	0.780531	ENOSF1	intronic	2.321	NA	NA	NA	NA
rs6956910	7	124642364	A	0.431	rs7776744	0.984546	POT1-AS1	ncRNA_intronic	2.317	NA	NA	NA	NA
rs9691875	7	124675705	A	0.431	rs7776744	0.984546	POT1-AS1	ncRNA_intronic	2.315	NA	NA	NA	NA
rs922711	7	124604304	A	0.431	rs7776744	0.984546	POT1-AS1	ncRNA_intronic	2.311	NA	NA	NA	NA
rs74585385	14	73452620	G	0.193	rs2302588	0.975104	ZFYVE1	intronic	2.309	NA	NA	NA	NA
rs2028155	11	108267430	G	0.433	rs227080	0.907316	C11orf65	intronic	2.306	NA	NA	NA	NA
rs752309	1	226551460	T	0.482	rs3219104	0.84397	PARP1	intronic	2.302	NA	NA	NA	NA
rs9948583	18	675000	C	0.315	rs1001761	0.850098	ENOSF1	intronic	2.299	NA	NA	NA	NA
rs2402756	7	124579782	A	0.431	rs7776744	0.984546	POT1-AS1	ncRNA_intronic	2.284	NA	NA	NA	NA
rs148014901	14	73433695	CA	0.222	rs2302588	0.800021	ZFYVE1	intergenic	2.282	NA	NA	NA	NA
rs10081265	7	124573188	C	0.430	rs7776744	0.980651	POT1-AS1	ncRNA_intronic	2.281	NA	NA	NA	NA
rs10270051	7	124649393	T	0.431	rs7776744	0.984546	POT1-AS1	ncRNA_intronic	2.278	NA	NA	NA	NA
rs2777941	20	62319604	C	0.293	rs41309367	0.959503	RTEL1:TNFRSF6B	intronic	2.275	NA	NA	NA	NA
rs2612098	18	670995	A	0.308	rs1001761	0.990587	TYMS:ENOSF1	intronic	2.272	NA	NA	NA	NA
rs146042055	1	226553486	C	0.442	rs3219104	0.954435	PARP1	intronic	2.27	NA	NA	NA	NA
rs2548936	19	22410178	T	0.340	rs7253490	0.722614	RP11-157B13.7	intergenic	2.269	NA	NA	NA	NA
rs652541	11	108226025	G	0.446	rs227080	0.878246	ATM:C11orf65	UTR3	2.265	NA	NA	NA	NA
rs281158	19	22416013	T	0.340	rs7253490	0.722614	RP11-157B13.7	intergenic	2.261	NA	NA	NA	NA
rs1902003	7	124864096	C	0.411	rs7776744	0.797012	RP11-3B12.2	ncRNA_intronic	2.257	NA	NA	NA	NA
rs4461840	7	124581065	A	0.431	rs7776744	0.984546	POT1-AS1	ncRNA_intronic	2.255	NA	NA	NA	NA
rs6010986	20	62275844	C	0.276	rs41309367	0.667651	STMN3	intronic	2.251	NA	NA	NA	NA
rs7776821	7	124657504	C	0.431	rs7776744	0.984546	POT1-AS1	ncRNA_intronic	2.251	NA	NA	NA	NA
rs6466979	7	124648029	T	0.430	rs7776744	0.980651	POT1-AS1	ncRNA_intronic	2.248	NA	NA	NA	NA
rs12538171	7	124645570	A	0.431	rs7776744	0.984546	POT1-AS1	ncRNA_intronic	2.245	NA	NA	NA	NA
rs13233978	7	124587620	G	0.431	rs7776744	0.984546	POT1-AS1	ncRNA_intronic	2.243	NA	NA	NA	NA
rs61986493	14	73447564	A	0.203	rs2302588	0.911573	ZFYVE1	intronic	2.242	NA	NA	NA	NA
rs2003139	7	124891183	C	0.391	rs7776744	0.687159	RP11-3B12.2	ncRNA_intronic	2.235	NA	NA	NA	NA
rs12414031	10	105708175	A	0.086	rs12415148	0.739769	SLK	intergenic	2.234	NA	NA	NA	NA
rs7126588	11	108346235	C	0.488	rs227080	0.695317	KDELC2	intronic	2.233	NA	NA	NA	NA
rs2293607	3	169482335	C	0.426	rs2293607	1	TERC	ncRNA_exonic	2.233	NA	NA	NA	NA
rs34917861	1	226553490	C	0.452	rs3219104	0.913826	PARP1	intronic	2.231	NA	NA	NA	NA
rs1481338	7	124707944	C	0.431	rs7776744	0.984546	POT1-AS1	ncRNA_intronic	2.23	NA	NA	NA	NA
rs281190	19	22399788	G	0.342	rs7253490	0.715342	RP11-157B13.6	intergenic	2.229	NA	NA	NA	NA
rs10267378	7	124608773	T	0.431	rs7776744	0.984546	POT1-AS1	ncRNA_intronic	2.226	NA	NA	NA	NA
rs6466973	7	124605426	G	0.431	rs7776744	0.984546	POT1-AS1	ncRNA_intronic	2.225	NA	NA	NA	NA
rs10274513	7	124650537	T	0.431	rs7776744	0.984546	POT1-AS1	ncRNA_intronic	2.225	NA	NA	NA	NA
rs637482	7	124741821	A	0.425	rs7776744	0.953683	POT1-AS1	ncRNA_intronic	2.223	NA	NA	NA	NA
rs227076	11	108218905	C	0.435	rs227080	0.915876	ATM:C11orf65	intronic	2.222	NA	NA	NA	NA
rs10890821	11	108022061	T	0.496	rs227080	0.689707	ACAT1	intergenic	2.217	NA	NA	NA	NA
rs10275346	7	124610346	T	0.431	rs7776744	0.984546	POT1-AS1	ncRNA_intronic	2.217	NA	NA	NA	NA
rs61872688	10	101273546	G	0.461	rs7095953	0.641316	RP11-129J12.2	intergenic	2.214	NA	NA	NA	NA
rs10244797	7	124571684	C	0.431	rs7776744	0.984546	POT1-AS1	ncRNA_intronic	2.213	NA	NA	NA	NA
rs7796150	7	124521217	C	0.490	rs7776744	0.757893	POT1	intronic	2.209	NA	NA	NA	NA
rs632459	7	124788642	G	0.414	rs7776744	0.856201	POT1-AS1	ncRNA_intronic	2.209	NA	NA	NA	NA
rs10239507	7	124596785	T	0.431	rs7776744	0.984546	POT1-AS1	ncRNA_intronic	2.204	NA	NA	NA	NA
rs636721	7	124768784	G	0.422	rs7776744	0.919807	POT1-AS1	ncRNA_intronic	2.2	NA	NA	NA	NA
rs7811607	7	124447843	G	0.489	rs7776744	0.745448	POT1	intergenic	2.198	NA	NA	NA	NA
rs379619	19	22341905	C	0.339	rs7253490	0.726276	VN1R85P	intergenic	2.198	NA	NA	NA	NA
rs6466960	7	124542188	C	0.490	rs7776744	0.757893	POT1	intronic	2.197	NA	NA	NA	NA
rs4614861	19	22373841	C	0.339	rs7253490	0.726276	ZNF676	intronic	2.196	NA	NA	NA	NA
rs10243992	7	124597994	T	0.431	rs7776744	0.984546	POT1-AS1	ncRNA_intronic	2.196	NA	NA	NA	NA
rs2694445	19	22408997	C	0.340	rs7253490	0.722614	RP11-157B13.7	intergenic	2.192	NA	NA	NA	NA
rs6010994	20	62291438	C	0.288	rs41309367	0.813923	RTEL1:TNFRSF6B	intronic	2.191	NA	NA	NA	NA
rs143877172	14	73466036	G	0.190	rs2302588	0.981105	ZFYVE1	intronic	2.189	NA	NA	NA	NA
rs113624844	7	124544309	T	0.490	rs7776744	0.757893	POT1	intronic	2.188	NA	NA	NA	NA
rs12540168	7	124507863	A	0.490	rs7776744	0.757893	POT1	intronic	2.186	NA	NA	NA	NA
rs56284384	19	22345461	T	0.339	rs7253490	0.726276	VN1R85P	intergenic	2.185	NA	NA	NA	NA
rs149899859	14	73472831	A	0.190	rs2302588	0.981105	ZFYVE1	intronic	2.182	NA	NA	NA	NA
rs699517	18	673016	C	0.306	rs1001761	0.898281	TYMS:ENOSF1	UTR3	2.175	NA	NA	NA	NA
rs2847330	18	709379	A	0.319	rs1001761	0.744968	ENOSF1	intronic	2.174	NA	NA	NA	NA
rs672964	11	108125471	G	0.420	rs227080	0.857892	ATM	intronic	2.166	NA	NA	NA	NA
rs227094	11	108233800	A	0.435	rs227080	0.915876	ATM:C11orf65	intronic	2.166	NA	NA	NA	NA
rs1871771	7	124679051	G	0.431	rs7776744	0.984546	POT1-AS1	ncRNA_intronic	2.162	NA	NA	NA	NA
rs382357	19	22343507	G	0.339	rs7253490	0.726276	VN1R85P	intergenic	2.154	NA	NA	NA	NA
rs1824886	4	164075062	A	0.213	rs10857352	0.72706	NAF1	intronic	2.15	NA	NA	NA	NA
rs1481325	7	124625753	C	0.430	rs7776744	0.980651	POT1-AS1	ncRNA_intronic	2.147	NA	NA	NA	NA
rs7794631	7	124551925	T	0.490	rs7776744	0.757893	POT1	intronic	2.144	NA	NA	NA	NA
rs7792883	7	124448021	G	0.489	rs7776744	0.745448	POT1	intergenic	2.131	NA	NA	NA	NA
rs6977291	7	124616725	C	0.431	rs7776744	0.984546	POT1-AS1	ncRNA_intronic	2.126	NA	NA	NA	NA
rs4272297	7	124692962	C	0.431	rs7776744	0.984546	POT1-AS1	ncRNA_intronic	2.125	NA	NA	NA	NA
rs3900363	7	124667961	C	0.431	rs7776744	0.984546	POT1-AS1	ncRNA_intronic	2.124	NA	NA	NA	NA
rs113995	11	108256837	T	0.435	rs227080	0.915876	C11orf65	intronic	2.121	NA	NA	NA	NA
rs4623864	11	108051300	G	0.446	rs227080	0.845028	NPAT	intronic	2.12	NA	NA	NA	NA
rs34395250	7	124490646	T	0.489	rs7776744	0.754041	POT1	intronic	2.118	NA	NA	NA	NA
rs140488608	19	22340959	CT	0.339	rs7253490	0.726276	VN1R85P	intergenic	2.115	NA	NA	NA	NA
rs227060	11	108204881	T	0.355	rs227080	0.617648	ATM:C11orf65	intronic	2.113	NA	NA	NA	NA
rs602707	7	124715131	A	0.425	rs7776744	0.953683	POT1-AS1	ncRNA_intronic	2.111	NA	NA	NA	NA
rs60816632	7	124677146	TC	0.431	rs7776744	0.984546	POT1-AS1	ncRNA_intronic	2.103	NA	NA	NA	NA
rs727506	7	124462027	A	0.490	rs7776744	0.701658	POT1	downstream	2.1	#N/A	#N/A	NA	NA
rs1607476	11	108075161	C	0.458	rs227080	0.810596	NPAT	intronic	2.097	NA	NA	NA	NA
rs10665850	11	108087381	TGGAAA	0.456	rs227080	0.80987	NPAT	intronic	2.096	NA	NA	NA	NA
rs56227395	2	54487496	A	0.161	rs11890390	0.847542	ACYP2	intronic	2.094	NA	NA	NA	NA
rs2911429	16	82203443	T	0.151	rs2967374	0.984947	MPHOSPH6	intronic	2.094	NA	NA	NA	NA
rs181000696	7	124622454	T	0.442	rs7776744	0.938721	POT1-AS1	ncRNA_intronic	2.08	NA	NA	NA	NA
rs201497780	20	62284925	G	0.256	rs41309367	0.65162	STMN3	upstream	2.077	NA	NA	NA	NA
rs13234368	7	124676054	A	0.431	rs7776744	0.984546	POT1-AS1	ncRNA_intronic	2.075	NA	NA	NA	NA
rs10954066	7	124688293	G	0.431	rs7776744	0.984546	POT1-AS1	ncRNA_intronic	2.074	NA	NA	NA	NA
rs2117114	1	226571619	G	0.483	rs3219104	0.834483	PARP1	intronic	2.073	NA	NA	NA	NA
rs10270784	7	124446208	T	0.489	rs7776744	0.745448	POT1	intergenic	2.067	NA	NA	NA	NA
rs2853525	18	667950	T	0.316	rs1001761	0.953523	TYMS	intronic	2.061	NA	NA	NA	NA
rs3219065	1	226570211	C	0.483	rs3219104	0.834483	PARP1	intronic	2.056	NA	NA	NA	NA
rs79035221	7	124625155	C	0.445	rs7776744	0.911765	POT1-AS1	ncRNA_intronic	2.053	NA	NA	NA	NA
rs57097782	14	73419961	A	0.189	rs2302588	1	DCAF4	intronic	2.049	NA	NA	NA	NA
rs11212598	11	108249206	C	0.435	rs227080	0.915876	C11orf65	intronic	2.047	NA	NA	NA	NA
rs6011016	20	62302650	G	0.284	rs41309367	0.831167	RTEL1:TNFRSF6B	intronic	2.047	NA	NA	NA	NA
rs6466964	7	124572400	T	0.431	rs7776744	0.984546	POT1-AS1	ncRNA_intronic	2.044	NA	NA	NA	NA
rs582297	11	108165407	G	0.395	rs227080	0.770861	ATM	intronic	2.037	NA	NA	NA	NA
rs10085888	7	124486391	C	0.490	rs7776744	0.757893	POT1	intronic	2.033	NA	NA	NA	NA
rs9332427	7	124576958	C	0.432	rs7776744	0.980707	POT1-AS1	ncRNA_intronic	2.033	NA	NA	NA	NA
rs2086240	4	164098317	T	0.211	rs10857352	0.727132	NAF1	intergenic	2.03	NA	NA	NA	NA
rs590972	11	108244518	T	0.356	rs227080	0.613583	C11orf65	intronic	2.027	NA	NA	NA	NA
rs10228682	7	124538036	C	0.490	rs7776744	0.757893	POT1	intronic	2.025	NA	NA	NA	NA
rs228596	11	108105928	C	0.418	rs227080	0.850297	ATM	intronic	2.023	NA	NA	NA	NA
rs10264766	7	124572916	T	0.431	rs7776744	0.984546	POT1-AS1	ncRNA_intronic	2.023	NA	NA	NA	NA
rs7517174	1	226540327	C	0.465	rs3219104	0.677137	PARP1	intergenic	2.017	NA	NA	NA	NA
rs616697	7	124730985	G	0.425	rs7776744	0.953683	POT1-AS1	ncRNA_intronic	2.016	NA	NA	NA	NA
rs1433574	1	226609339	C	0.457	rs3219104	0.76049	RP11-118H4.3	intergenic	2.015	NA	NA	NA	NA
rs3742829	14	73489268	T	0.264	rs2302588	0.659189	ZFYVE1	intronic	2.015	NA	NA	NA	NA
rs75263779	10	105699607	C	0.076	rs12415148	0.848006	OBFC1	intergenic	1.998	NA	NA	NA	NA
rs10258873	7	124650489	G	0.431	rs7776744	0.984546	POT1-AS1	ncRNA_intronic	1.998	NA	NA	NA	NA
rs7790975	7	124577944	A	0.431	rs7776744	0.984546	POT1-AS1	ncRNA_intronic	1.997	NA	NA	NA	NA
rs16948322	18	669684	T	0.316	rs1001761	0.953523	TYMS	intronic	1.995	NA	NA	NA	NA
rs7081858	10	101274565	G	0.461	rs7095953	0.641316	RP11-129J12.2	intergenic	1.994	NA	NA	NA	NA
rs6564981	16	82167073	C	0.185	rs2967374	0.698756	RP11-510J16.5	ncRNA_intronic	1.993	NA	NA	NA	NA
rs1918161	19	22374023	T	0.339	rs7253490	0.726276	ZNF676	intronic	1.991	NA	NA	NA	NA
rs12706631	7	124586580	G	0.430	rs7776744	0.980563	POT1-AS1	ncRNA_intronic	1.979	NA	NA	NA	NA
rs172896	11	108217049	G	0.435	rs227080	0.915876	ATM:C11orf65	intronic	1.971	NA	NA	NA	NA
rs59141588	14	73419636	T	0.197	rs2302588	0.94513	DCAF4	intronic	1.968	NA	NA	NA	NA
rs10228459	7	124598017	C	0.431	rs7776744	0.984546	POT1-AS1	ncRNA_intronic	1.966	NA	NA	NA	NA
rs12531311	7	124625546	A	0.430	rs7776744	0.980651	POT1-AS1	ncRNA_intronic	1.96	NA	NA	NA	NA
rs1805415	1	226570840	T	0.437	rs3219104	0.996171	PARP1	exonic	1.957	352	K>N	BENIGN	TOLERATED
rs4731223	7	124483272	T	0.490	rs7776744	0.757893	POT1	intronic	1.95	NA	NA	NA	NA
rs2402755	7	124448608	C	0.489	rs7776744	0.745448	POT1	intergenic	1.939	NA	NA	NA	NA
rs281188	19	22399389	A	0.340	rs7253490	0.722614	RP11-157B13.6	intergenic	1.933	NA	NA	NA	NA
rs7804267	7	124680722	C	0.431	rs7776744	0.984546	POT1-AS1	ncRNA_intronic	1.931	NA	NA	NA	NA
rs12537431	7	124586556	G	0.430	rs7776744	0.980563	POT1-AS1	ncRNA_intronic	1.927	NA	NA	NA	NA
rs1600744	7	124585960	T	0.431	rs7776744	0.984546	POT1-AS1	ncRNA_intronic	1.925	NA	NA	NA	NA
rs900047	7	124673373	C	0.432	rs7776744	0.980707	POT1-AS1	ncRNA_intronic	1.925	NA	NA	NA	NA
rs76699647	7	124635877	A	0.431	rs7776744	0.984546	POT1-AS1	ncRNA_intronic	1.923	NA	NA	NA	NA
rs6971179	7	124592351	G	0.431	rs7776744	0.984546	POT1-AS1	ncRNA_intronic	1.921	NA	NA	NA	NA
rs2612095	18	662370	T	0.309	rs1001761	0.995275	TYMS	intronic	1.919	NA	NA	NA	NA
rs6968187	7	124563340	T	0.490	rs7776744	0.757893	POT1	intronic	1.908	NA	NA	NA	NA
rs36006841	7	124692402	T	0.431	rs7776744	0.984546	POT1-AS1	ncRNA_intronic	1.904	NA	NA	NA	NA
rs72291629	19	22350336	A	0.339	rs7253490	0.726276	VN1R85P	intergenic	1.902	NA	NA	NA	NA
rs60245507	14	73450098	G	0.193	rs2302588	0.975104	ZFYVE1	intronic	1.896	NA	NA	NA	NA
rs11763920	7	124640880	G	0.431	rs7776744	0.984546	POT1-AS1	ncRNA_exonic	1.893	NA	NA	NA	NA
rs2402760	7	124595920	C	0.431	rs7776744	0.984546	POT1-AS1	ncRNA_intronic	1.891	NA	NA	NA	NA
rs676729	11	108184841	G	0.420	rs227080	0.857892	ATM:C11orf65	intronic	1.888	NA	NA	NA	NA
rs1291210	20	62335293	A	0.353	rs41309367	0.617482	ARFRP1	intronic	1.887	NA	NA	NA	NA
rs3903521	7	124668184	A	0.431	rs7776744	0.984546	POT1-AS1	ncRNA_intronic	1.883	NA	NA	NA	NA
rs1922685	19	22287970	C	0.311	rs7253490	1	ZNF257	intergenic	1.877	NA	NA	NA	NA
rs17126141	14	73701063	G	0.259	rs2302588	0.626061	PAPLN	intergenic	1.871	NA	NA	NA	NA
rs9886177	7	124513450	C	0.490	rs7776744	0.757893	POT1	intronic	1.871	NA	NA	NA	NA
rs1893813	11	108054604	G	0.458	rs227080	0.810596	NPAT	intronic	1.87	NA	NA	NA	NA
rs41309367	20	62309554	T	0.288	rs41309367	1	RTEL1:TNFRSF6B	exonic	1.865	NA	NA	NA	NA
rs362415	14	73581701	G	0.190	rs2302588	0.944203	RBM25	intronic	1.865	NA	NA	NA	NA
rs13240043	7	124635138	G	0.431	rs7776744	0.984546	POT1-AS1	ncRNA_intronic	1.865	NA	NA	NA	NA
rs373344129	4	164077272	A	0.315	rs10857352	0.603415	NAF1	intronic	1.864	NA	NA	NA	NA
rs6959665	7	124543022	A	0.490	rs7776744	0.757893	POT1	intronic	1.864	NA	NA	NA	NA
rs12536146	7	124600631	T	0.431	rs7776744	0.984546	POT1-AS1	ncRNA_intronic	1.856	NA	NA	NA	NA
rs6062490	20	62318856	C	0.292	rs41309367	0.963918	RTEL1:TNFRSF6B	intronic	1.854	NA	NA	NA	NA
rs7456392	7	124542006	A	0.490	rs7776744	0.757893	POT1	intronic	1.847	NA	NA	NA	NA
rs2127972	7	124665545	A	0.431	rs7776744	0.984546	POT1-AS1	ncRNA_intronic	1.847	NA	NA	NA	NA
rs4691893	4	164022111	A	0.213	rs10857352	0.72706	RP11-563E2.2	intergenic	1.842	NA	NA	NA	NA
rs6466991	7	124691966	T	0.431	rs7776744	0.984546	POT1-AS1	ncRNA_intronic	1.837	NA	NA	NA	NA
rs665753	7	124757290	C	0.422	rs7776744	0.919807	POT1-AS1	ncRNA_intronic	1.836	NA	NA	NA	NA
rs35244261	11	108283808	A	0.415	rs227080	0.754847	C11orf65	intronic	1.83	NA	NA	NA	NA
rs228595	11	108105593	A	0.387	rs227080	0.73239	ATM	intronic	1.824	NA	NA	NA	NA
rs1003624	11	108152645	G	0.395	rs227080	0.770861	ATM	intronic	1.823	NA	NA	NA	NA
rs6062302	20	62320968	C	0.299	rs41309367	0.924678	RTEL1:TNFRSF6B	exonic	1.822	688	D>D	BENIGN	TOLERATED
rs1960006	11	108294107	G	0.417	rs227080	0.845655	C11orf65	intronic	1.822	NA	NA	NA	NA
rs4507709	7	124651533	C	0.431	rs7776744	0.984546	POT1-AS1	ncRNA_intronic	1.822	NA	NA	NA	NA
rs4501523	7	124540772	T	0.490	rs7776744	0.757893	POT1	intronic	1.815	NA	NA	NA	NA
rs281205	19	22407824	C	0.340	rs7253490	0.722614	RP11-157B13.7	intergenic	1.814	NA	NA	NA	NA
rs1891108	1	226550437	G	0.482	rs3219104	0.84397	PARP1	intronic	1.814	NA	NA	NA	NA
rs11212661	11	108346177	T	0.488	rs227080	0.696429	KDELC2	intronic	1.814	NA	NA	NA	NA
rs10412921	19	22386545	T	0.339	rs7253490	0.726276	RP11-157B13.6	ncRNA_intronic	1.809	NA	NA	NA	NA
rs1994022	7	124580877	C	0.431	rs7776744	0.984546	POT1-AS1	ncRNA_intronic	1.807	NA	NA	NA	NA
rs7806807	7	124611300	G	0.431	rs7776744	0.984546	POT1-AS1	ncRNA_intronic	1.806	NA	NA	NA	NA
rs4653449	1	226613319	C	0.409	rs3219104	0.682519	RP11-118H4.1	intergenic	1.802	NA	NA	NA	NA
rs10272889	7	124576641	A	0.431	rs7776744	0.984546	POT1-AS1	ncRNA_intronic	1.799	NA	NA	NA	NA
rs281163	19	22419302	G	0.340	rs7253490	0.722614	RP11-157B13.7	intergenic	1.789	NA	NA	NA	NA
rs1383750	7	124700766	A	0.431	rs7776744	0.984546	POT1-AS1	ncRNA_intronic	1.787	NA	NA	NA	NA
rs2083707	11	108066130	T	0.457	rs227080	0.813767	NPAT	intronic	1.781	NA	NA	NA	NA
rs115813748	1	226612790	G	0.403	rs3219104	0.697162	RP11-118H4.3	intergenic	1.778	NA	NA	NA	NA
rs1026836	7	124683632	A	0.431	rs7776744	0.984546	POT1-AS1	ncRNA_intronic	1.772	NA	NA	NA	NA
rs2695243	1	226593141	C	0.438	rs3219104	0.992357	PARP1	intronic	1.767	NA	NA	NA	NA
rs10233589	7	124468599	A	0.490	rs7776744	0.757893	POT1	intronic	1.761	NA	NA	NA	NA
rs11081251	18	674440	A	0.306	rs1001761	0.898281	ENOSF1	intronic	1.76	NA	NA	NA	NA
rs35332300	7	124447563	T	0.489	rs7776744	0.745448	POT1	intergenic	1.758	NA	NA	NA	NA
rs10500098	7	124658055	C	0.431	rs7776744	0.984546	POT1-AS1	ncRNA_intronic	1.745	NA	NA	NA	NA
rs7946955	11	108284833	G	0.403	rs227080	0.787381	C11orf65	intronic	1.744	NA	NA	NA	NA
rs10272583	7	124509451	T	0.490	rs7776744	0.757893	POT1	intronic	1.739	NA	NA	NA	NA
rs2612088	18	688463	G	0.319	rs1001761	0.76407	ENOSF1	intronic	1.738	NA	NA	NA	NA
rs4731218	7	124472015	G	0.490	rs7776744	0.757893	POT1	intronic	1.736	NA	NA	NA	NA
rs8105545	19	22376246	T	0.339	rs7253490	0.726276	ZNF676	intronic	1.734	NA	NA	NA	NA
rs4728012	7	124481798	T	0.490	rs7776744	0.757893	POT1	intronic	1.73	NA	NA	NA	NA
rs365288	11	108227965	A	0.435	rs227080	0.915876	ATM:C11orf65	intronic	1.724	NA	NA	NA	NA
rs6948181	7	124570788	A	0.486	rs7776744	0.769008	POT1-AS1	ncRNA_intronic	1.723	NA	NA	NA	NA
rs4449583	5	1284135	T	0.381	rs7705526	0.935594	TERT	intronic	1.721	NA	NA	NA	NA
rs2214352	19	22350938	C	0.339	rs7253490	0.726276	VN1R85P	intergenic	1.718	NA	NA	NA	NA
rs11859599	16	82182832	C	0.185	rs2967374	0.76129	MPHOSPH6	intronic	1.714	NA	NA	NA	NA
rs10165485	2	54481636	C	0.159	rs11890390	0.810618	ACYP2:TSPYL6	UTR3	1.714	NA	NA	NA	NA
rs59845229	19	22133293	CT	0.278	rs7253490	0.672534	ZNF208	intronic	1.71	NA	NA	NA	NA
rs7792654	7	124653637	A	0.431	rs7776744	0.984546	POT1-AS1	ncRNA_intronic	1.708	NA	NA	NA	NA
rs11212625	11	108298213	T	0.417	rs227080	0.845655	C11orf65	intronic	1.707	NA	NA	NA	NA
rs10237080	7	124474911	C	0.490	rs7776744	0.757893	POT1	intronic	1.706	NA	NA	NA	NA
rs10243479	7	124576414	G	0.431	rs7776744	0.984546	POT1-AS1	ncRNA_intronic	1.7	NA	NA	NA	NA
rs374443	11	108221665	G	0.446	rs227080	0.878246	ATM:C11orf65	intronic	1.698	NA	NA	NA	NA
rs78065922	14	73452429	G	0.201	rs2302588	0.922745	ZFYVE1	intronic	1.698	NA	NA	NA	NA
rs6466982	7	124656788	G	0.431	rs7776744	0.984546	POT1-AS1	ncRNA_intronic	1.693	NA	NA	NA	NA
rs10866498	5	1285162	C	0.420	rs7705526	0.796428	TERT	intronic	1.692	NA	NA	NA	NA
rs436431	19	22360919	T	0.339	rs7253490	0.726276	ZNF676	downstream	1.69	#N/A	#N/A	NA	NA
rs1600737	7	124639547	C	0.431	rs7776744	0.984546	POT1-AS1	ncRNA_intronic	1.688	NA	NA	NA	NA
rs138390555	11	108320017	A	0.443	rs227080	0.861088	C11orf65	intronic	1.687	NA	NA	NA	NA
rs9673931	16	82177103	T	0.199	rs2967374	0.707534	RP11-510J16.5	intergenic	1.685	NA	NA	NA	NA
rs2286174	7	124465876	G	0.490	rs7776744	0.757893	POT1	intronic	1.679	NA	NA	NA	NA
rs117050309	14	73537907	A	0.190	rs2302588	0.944203	RBM25	intronic	1.677	NA	NA	NA	NA
rs10936601	3	169528449	C	0.317	rs2293607	0.627246	LRRC34	intronic	1.676	NA	NA	NA	NA
rs179109	11	108260673	G	0.435	rs227080	0.915876	C11orf65	intronic	1.676	NA	NA	NA	NA
rs75270836	4	164057498	C	0.216	rs10857352	0.71032	NAF1	intronic	1.674	NA	NA	NA	NA
rs2847613	18	659958	T	0.300	rs1001761	0.907221	TYMS	intronic	1.671	NA	NA	NA	NA
rs1850730	11	108051112	T	0.446	rs227080	0.845028	NPAT	intronic	1.665	NA	NA	NA	NA
rs9969187	7	124661472	T	0.431	rs7776744	0.984546	POT1-AS1	ncRNA_intronic	1.663	NA	NA	NA	NA
rs34742465	1	226557669	G	0.482	rs3219104	0.84397	PARP1	intronic	1.661	NA	NA	NA	NA
rs5887209	7	124638638	T	0.431	rs7776744	0.984546	POT1-AS1	ncRNA_intronic	1.651	NA	NA	NA	NA
rs599558	11	108177538	T	0.433	rs227080	0.908009	ATM	intronic	1.65	NA	NA	NA	NA
rs10252579	7	124637106	A	0.431	rs7776744	0.984546	POT1-AS1	ncRNA_intronic	1.646	NA	NA	NA	NA
rs7129527	11	108044995	G	0.395	rs227080	0.64189	NPAT	intronic	1.645	NA	NA	NA	NA
rs36198938	7	124619785	T	0.432	rs7776744	0.980707	POT1-AS1	ncRNA_intronic	1.643	NA	NA	NA	NA
rs227079	11	108248686	A	0.433	rs227080	0.91483	C11orf65	intronic	1.634	NA	NA	NA	NA
rs1021080	7	124633805	C	0.431	rs7776744	0.984546	POT1-AS1	ncRNA_intronic	1.629	NA	NA	NA	NA
rs10275296	7	124681292	T	0.431	rs7776744	0.984546	POT1-AS1	ncRNA_intronic	1.628	NA	NA	NA	NA
rs2333028	14	73549155	C	0.168	rs2302588	0.81352	RBM25	intronic	1.627	NA	NA	NA	NA
rs17147496	7	124449868	A	0.489	rs7776744	0.745448	POT1	intergenic	1.622	NA	NA	NA	NA
rs35642992	7	124806186	G	0.412	rs7776744	0.820917	POT1-AS1	ncRNA_intronic	1.622	NA	NA	NA	NA
rs12531282	7	124625462	A	0.430	rs7776744	0.980651	POT1-AS1	ncRNA_intronic	1.621	NA	NA	NA	NA
rs1471571	7	124650874	C	0.431	rs7776744	0.984546	POT1-AS1	ncRNA_intronic	1.62	NA	NA	NA	NA
rs4987982	11	108151269	A	0.407	rs227080	0.730581	ATM	intronic	1.618	NA	NA	NA	NA
rs502396	18	659236	T	0.273	rs1001761	0.730307	TYMS	intronic	1.616	NA	NA	NA	NA
rs228588	11	108113331	G	0.446	rs227080	0.878246	ATM	intronic	1.614	NA	NA	NA	NA
rs60208885	7	124609737	G	0.432	rs7776744	0.980804	POT1-AS1	ncRNA_intronic	1.607	NA	NA	NA	NA
rs6466952	7	124501317	C	0.490	rs7776744	0.757893	POT1	intronic	1.604	NA	NA	NA	NA
rs6415362	7	124530650	T	0.490	rs7776744	0.757893	POT1	intronic	1.604	NA	NA	NA	NA
rs12536465	7	124625401	G	0.431	rs7776744	0.969237	POT1-AS1	ncRNA_intronic	1.601	NA	NA	NA	NA
rs6960622	7	124654080	G	0.431	rs7776744	0.984546	POT1-AS1	ncRNA_intronic	1.598	NA	NA	NA	NA
rs13307657	7	124600864	A	0.431	rs7776744	0.984546	POT1-AS1	ncRNA_intronic	1.594	NA	NA	NA	NA
rs2286173	7	124465951	C	0.490	rs7776744	0.757893	POT1	intronic	1.59	NA	NA	NA	NA
rs6426551	1	226542049	A	0.484	rs3219104	0.817511	PARP1	intergenic	1.589	NA	NA	NA	NA
rs4731213	7	124442746	G	0.489	rs7776744	0.745448	POT1	intergenic	1.588	NA	NA	NA	NA
rs8013086	14	73505864	T	0.191	rs2302588	0.950438	RN7SL586P	intergenic	1.588	NA	NA	NA	NA
rs10236403	7	124539542	C	0.490	rs7776744	0.757893	POT1	intronic	1.582	NA	NA	NA	NA
rs281182	19	22396907	T	0.339	rs7253490	0.726276	RP11-157B13.6	intergenic	1.581	NA	NA	NA	NA
rs57458159	7	124500810	C	0.490	rs7776744	0.757893	POT1	intronic	1.577	NA	NA	NA	NA
rs17147494	7	124449835	A	0.489	rs7776744	0.745448	POT1	intergenic	1.575	NA	NA	NA	NA
rs13231671	7	124623575	G	0.458	rs7776744	0.725981	POT1-AS1	ncRNA_intronic	1.571	NA	NA	NA	NA
rs1904973	7	124669547	G	0.431	rs7776744	0.984546	POT1-AS1	ncRNA_intronic	1.571	NA	NA	NA	NA
rs7142775	14	73421899	T	0.189	rs2302588	1	DCAF4	intronic	1.567	NA	NA	NA	NA
rs76887998	1	226539353	C	0.439	rs3219104	0.980911	PARP1	intergenic	1.562	NA	NA	NA	NA
rs4379394	7	124519627	C	0.490	rs7776744	0.757893	POT1	intronic	1.56	NA	NA	NA	NA
rs3217714	18	693986	GCT	0.319	rs1001761	0.776392	ENOSF1	intronic	1.558	NA	NA	NA	NA
rs281159	19	22416987	A	0.340	rs7253490	0.722614	RP11-157B13.7	intergenic	1.557	NA	NA	NA	NA
rs2079369	7	124484716	G	0.490	rs7776744	0.757893	POT1	intronic	1.55	NA	NA	NA	NA
rs2219954	7	124555855	T	0.490	rs7776744	0.757893	POT1	intronic	1.55	NA	NA	NA	NA
rs17116149	10	105688050	A	0.082	rs12415148	0.986014	OBFC1	intergenic	1.548	NA	NA	NA	NA
rs7783781	7	124454413	G	0.488	rs7776744	0.748435	POT1	intergenic	1.546	NA	NA	NA	NA
rs4485770	4	164020175	A	0.213	rs10857352	0.72706	RP11-563E2.2	intergenic	1.543	NA	NA	NA	NA
rs7078219	10	101274365	G	0.461	rs7095953	0.641316	RP11-129J12.2	intergenic	1.541	NA	NA	NA	NA
rs719972	7	124631797	G	0.431	rs7776744	0.984546	POT1-AS1	ncRNA_intronic	1.54	NA	NA	NA	NA
rs2107936	7	124449041	T	0.489	rs7776744	0.745448	POT1	intergenic	1.531	NA	NA	NA	NA
rs6536705	4	164085771	A	0.213	rs10857352	0.72706	NAF1	intronic	1.528	NA	NA	NA	NA
rs149805583	14	73550767	A	0.194	rs2302588	0.902635	RBM25	intronic	1.525	NA	NA	NA	NA
rs2612105	18	708710	C	0.319	rs1001761	0.744968	ENOSF1	intronic	1.523	NA	NA	NA	NA
rs193199687	7	124625239	A	0.465	rs7776744	0.86247	POT1-AS1	ncRNA_intronic	1.522	NA	NA	NA	NA
rs1526883	19	22366973	T	0.339	rs7253490	0.726276	ZNF676	intronic	1.521	NA	NA	NA	NA
rs583725	11	108165075	G	0.395	rs227080	0.770861	ATM	intronic	1.512	NA	NA	NA	NA
rs11761669	7	124586301	A	0.431	rs7776744	0.984546	POT1-AS1	ncRNA_intronic	1.509	NA	NA	NA	NA
rs79252115	14	73528189	T	0.271	rs2302588	0.612343	RBM25	intronic	1.506	NA	NA	NA	NA
rs624366	11	108154097	C	0.395	rs227080	0.770861	ATM	intronic	1.505	NA	NA	NA	NA
rs4691069	4	164020815	C	0.213	rs10857352	0.72706	RP11-563E2.2	intergenic	1.503	NA	NA	NA	NA
rs10883359	10	101274033	G	0.437	rs7095953	1	RP11-129J12.2	intergenic	1.499	NA	NA	NA	NA
rs7110127	11	108329125	G	0.445	rs227080	0.866568	C11orf65	intronic	1.499	NA	NA	NA	NA
rs400419	19	22345405	T	0.340	rs7253490	0.722614	VN1R85P	intergenic	1.495	NA	NA	NA	NA
rs572826866	19	22405466	A	0.340	rs7253490	0.722614	RP11-157B13.6	intergenic	1.494	NA	NA	NA	NA
rs1011721	7	124605159	G	0.431	rs7776744	0.984546	POT1-AS1	ncRNA_intronic	1.493	NA	NA	NA	NA
rs6584582	10	105715024	T	0.085	rs12415148	0.726612	SLK	intergenic	1.488	NA	NA	NA	NA
rs1525618	7	124654706	G	0.431	rs7776744	0.984546	POT1-AS1	ncRNA_intronic	1.488	NA	NA	NA	NA
rs28820311	7	124598989	C	0.430	rs7776744	0.980651	POT1-AS1	ncRNA_intronic	1.487	NA	NA	NA	NA
rs10001148	4	164101614	G	0.247	rs10857352	1	NAF1	intergenic	1.485	NA	NA	NA	NA
rs3813591	19	22321256	C	0.344	rs7253490	0.749626	PCGF7P	ncRNA_exonic	1.478	NA	NA	NA	NA
rs5022495	7	124444024	T	0.489	rs7776744	0.745448	POT1	intergenic	1.475	NA	NA	NA	NA
rs9868000	3	169510789	G	0.317	rs2293607	0.627246	LRRC34	upstream:downstream	1.471	NA	NA	NA	NA
rs2612099	18	671727	G	0.306	rs1001761	0.898281	TYMS:ENOSF1	intronic	1.47	NA	NA	NA	NA
rs191674933	3	169488691	A	0.403	rs2293607	0.857783	RP11-816J6.3	ncRNA_intronic	1.47	NA	NA	NA	NA
rs186592	11	108260611	C	0.435	rs227080	0.915876	C11orf65	intronic	1.469	NA	NA	NA	NA
rs187047327	3	169488718	A	0.404	rs2293607	0.85408	RP11-816J6.3	ncRNA_intronic	1.469	NA	NA	NA	NA
rs228591	11	108097333	G	0.432	rs227080	0.895237	ATM	intronic	1.468	NA	NA	NA	NA
rs12539580	7	124619404	C	0.431	rs7776744	0.984546	POT1-AS1	ncRNA_intronic	1.468	NA	NA	NA	NA
rs3901851	11	108352335	A	0.487	rs227080	0.703546	KDELC2	intronic	1.461	NA	NA	NA	NA
rs2741167	18	703785	G	0.319	rs1001761	0.746202	ENOSF1	intronic	1.458	NA	NA	NA	NA
rs6957121	7	124897780	A	0.388	rs7776744	0.655952	RP11-3B12.2	ncRNA_intronic	1.458	NA	NA	NA	NA
rs4585	11	108239628	T	0.433	rs227080	0.908009	ATM:C11orf65	UTR3	1.447	NA	NA	NA	NA
rs7782031	7	124505784	C	0.490	rs7776744	0.757893	POT1	intronic	1.446	NA	NA	NA	NA
rs55735727	3	169488148	A	0.397	rs2293607	0.881652	RP11-816J6.3	ncRNA_intronic	1.446	NA	NA	NA	NA
rs446754	19	22361761	G	0.339	rs7253490	0.726276	ZNF676	downstream	1.44	#N/A	#N/A	NA	NA
rs2548937	19	22413188	T	0.338	rs7253490	0.714525	RP11-157B13.7	intergenic	1.439	NA	NA	NA	NA
rs2967384	16	82219223	A	0.158	rs2967374	0.879914	RN7SKP190	intergenic	1.437	NA	NA	NA	NA
rs6466992	7	124692166	G	0.431	rs7776744	0.984546	POT1-AS1	ncRNA_intronic	1.436	NA	NA	NA	NA
rs12618994	2	54461744	G	0.163	rs11890390	0.809245	ACYP2	intronic	1.434	NA	NA	NA	NA
rs1552119	7	124638876	A	0.431	rs7776744	0.984546	POT1-AS1	ncRNA_intronic	1.434	NA	NA	NA	NA
rs400661	19	22345337	T	0.340	rs7253490	0.722614	VN1R85P	intergenic	1.433	NA	NA	NA	NA
rs281177	19	22394727	T	0.339	rs7253490	0.726276	RP11-157B13.6	intergenic	1.431	NA	NA	NA	NA
rs6466974	7	124609510	A	0.431	rs7776744	0.984546	POT1-AS1	ncRNA_intronic	1.424	NA	NA	NA	NA
rs227085	11	108246045	G	0.436	rs227080	0.912358	C11orf65	intronic	1.419	NA	NA	NA	NA
rs28634794	7	124614430	A	0.431	rs7776744	0.984546	POT1-AS1	ncRNA_intronic	1.419	NA	NA	NA	NA
rs7794959	7	124649139	C	0.431	rs7776744	0.984546	POT1-AS1	ncRNA_intronic	1.419	NA	NA	NA	NA
rs34630567	7	124630663	G	0.431	rs7776744	0.984546	POT1-AS1	ncRNA_intronic	1.416	NA	NA	NA	NA
rs9654227	4	164021565	A	0.213	rs10857352	0.72706	RP11-563E2.2	intergenic	1.409	NA	NA	NA	NA
rs672965	7	124726146	A	0.425	rs7776744	0.953683	POT1-AS1	ncRNA_intronic	1.408	NA	NA	NA	NA
rs113493783	19	22333975	G	0.339	rs7253490	0.726276	RP11-157B13.3	intergenic	1.405	NA	NA	NA	NA
rs36112068	7	124586477	T	0.431	rs7776744	0.984546	POT1-AS1	ncRNA_intronic	1.403	NA	NA	NA	NA
rs651869	7	124769543	A	0.422	rs7776744	0.919807	POT1-AS1	ncRNA_intronic	1.4	NA	NA	NA	NA
rs4809323	20	62312497	G	0.289	rs41309367	0.995449	RTEL1:TNFRSF6B	intronic	1.398	NA	NA	NA	NA
rs6977699	7	124617109	A	0.430	rs7776744	0.980651	POT1-AS1	ncRNA_intronic	1.391	NA	NA	NA	NA
rs79633808	14	73577054	G	0.206	rs2302588	0.854928	RBM25	intronic	1.39	NA	NA	NA	NA
rs792628	7	124818475	C	0.409	rs7776744	0.81032	POT1-AS1	ncRNA_exonic	1.389	NA	NA	NA	NA
rs111328601	7	124625248	G	0.464	rs7776744	0.864865	POT1-AS1	ncRNA_intronic	1.377	NA	NA	NA	NA
rs12414770	10	101288238	T	0.440	rs7095953	0.957896	RP11-129J12.2	ncRNA_intronic	1.373	NA	NA	NA	NA
rs7799938	7	124521391	C	0.490	rs7776744	0.757893	POT1	intronic	1.372	NA	NA	NA	NA
rs7795934	7	124636680	A	0.431	rs7776744	0.984546	POT1-AS1	ncRNA_intronic	1.369	NA	NA	NA	NA
rs1317170	1	226598314	C	0.464	rs3219104	0.793189	RP11-118H4.3	intergenic	1.368	NA	NA	NA	NA
rs2086505	7	124664157	A	0.431	rs7776744	0.984546	POT1-AS1	ncRNA_intronic	1.367	NA	NA	NA	NA
rs3950296	3	169493283	C	0.422	rs2293607	0.975418	MYNN	intronic	1.364	NA	NA	NA	NA
rs140676859	7	124623887	G	0.473	rs7776744	0.750858	POT1-AS1	ncRNA_intronic	1.363	NA	NA	NA	NA
rs74916401	14	73710417	C	0.211	rs2302588	0.806514	PAPLN	intronic	1.359	NA	NA	NA	NA
rs6466987	7	124677731	C	0.431	rs7776744	0.984546	POT1-AS1	ncRNA_intronic	1.358	NA	NA	NA	NA
rs59890557	19	22390785	TA	0.342	rs7253490	0.67616	RP11-157B13.6	intergenic	1.357	NA	NA	NA	NA
rs7186761	16	82198905	G	0.181	rs2967374	0.793798	MPHOSPH6	intronic	1.357	NA	NA	NA	NA
rs78957365	19	22341032	C	0.339	rs7253490	0.726276	VN1R85P	intergenic	1.356	NA	NA	NA	NA
rs2606250	18	691439	T	0.311	rs1001761	0.733881	ENOSF1	intronic	1.353	NA	NA	NA	NA
rs12436416	14	73439359	T	0.208	rs2302588	0.878561	ZFYVE1	intronic	1.35	NA	NA	NA	NA
rs7625734	3	169508915	T	0.317	rs2293607	0.627246	MYNN	intergenic	1.346	NA	NA	NA	NA
rs7794565	7	124648968	A	0.431	rs7776744	0.984546	POT1-AS1	ncRNA_intronic	1.346	NA	NA	NA	NA
rs11212610	11	108274593	C	0.418	rs227080	0.849721	C11orf65	intronic	1.344	NA	NA	NA	NA
rs6466989	7	124690963	A	0.431	rs7776744	0.984546	POT1-AS1	ncRNA_intronic	1.343	NA	NA	NA	NA
rs1471572	7	124650942	C	0.430	rs7776744	0.980651	POT1-AS1	ncRNA_intronic	1.341	NA	NA	NA	NA
rs457504	19	22331109	A	0.339	rs7253490	0.726276	RP11-157B13.3	intergenic	1.337	NA	NA	NA	NA
rs1527363	1	226611505	C	0.401	rs3219104	0.755888	RP11-118H4.3	intergenic	1.336	NA	NA	NA	NA
rs17123350	14	73474528	C	0.198	rs2302588	0.927737	ZFYVE1	intronic	1.334	NA	NA	NA	NA
rs10749918	11	108354874	G	0.456	rs227080	0.635323	KDELC2	intronic	1.332	NA	NA	NA	NA
rs4754322	11	108311655	C	0.418	rs227080	0.842515	C11orf65	intronic	1.331	NA	NA	NA	NA
rs2297440	20	62312299	C	0.289	rs41309367	0.995449	RTEL1:NFRSF6B	intronic	1.329	NA	NA	NA	NA
rs2853527	18	668038	A	0.316	rs1001761	0.953523	TYMS	intronic	1.327	NA	NA	NA	NA
rs608086	11	108185023	A	0.435	rs227080	0.915876	ATM:C11orf65	intronic	1.326	NA	NA	NA	NA
rs36191266	7	124625332	T	0.431	rs7776744	0.969237	POT1-AS1	ncRNA_intronic	1.325	NA	NA	NA	NA
rs4146110	7	124561208	A	0.490	rs7776744	0.757893	POT1	intronic	1.321	NA	NA	NA	NA
rs676037	7	124733550	A	0.425	rs7776744	0.953683	POT1-AS1	ncRNA_intronic	1.32	NA	NA	NA	NA
rs462577	19	22335500	A	0.339	rs7253490	0.726276	RP11-157B13.3	intergenic	1.318	NA	NA	NA	NA
rs201068670	11	108231000	GT	0.434	rs227080	0.911589	ATM:C11orf65	intronic	1.318	NA	NA	NA	NA
rs11770652	7	124624421	T	0.463	rs7776744	0.882731	POT1-AS1	ncRNA_intronic	1.318	NA	NA	NA	NA
rs61915104	11	108256136	A	0.435	rs227080	0.915876	C11orf65	intronic	1.317	NA	NA	NA	NA
rs2377312	1	226561761	G	0.482	rs3219104	0.84397	PARP1	intronic	1.31	NA	NA	NA	NA
rs142657092	14	73458134	C	0.191	rs2302588	0.987462	ZFYVE1	intronic	1.31	NA	NA	NA	NA
rs8008686	14	73617516	A	0.189	rs2302588	0.938004	PSEN1	intronic	1.305	NA	NA	NA	NA
rs636161	7	124775544	C	0.421	rs7776744	0.916262	POT1-AS1	ncRNA_intronic	1.304	NA	NA	NA	NA
rs56033994	1	226545433	C	0.440	rs3219104	0.984777	PARP1	intergenic	1.302	NA	NA	NA	NA
rs7794710	7	124561115	C	0.490	rs7776744	0.757893	POT1	intronic	1.3	NA	NA	NA	NA
rs227068	11	108210109	G	0.435	rs227080	0.915876	ATM:C11orf65	intronic	1.299	NA	NA	NA	NA
rs456246	19	22327192	A	0.343	rs7253490	0.744124	RP11-157B13.3	intergenic	1.296	NA	NA	NA	NA
rs11212525	11	108016014	G	0.469	rs227080	0.684884	ACAT1	intronic	1.296	NA	NA	NA	NA
rs15872	18	668258	C	0.316	rs1001761	0.953523	TYMS	intronic	1.295	NA	NA	NA	NA
rs7810120	7	124644945	A	0.431	rs7776744	0.984546	POT1-AS1	ncRNA_intronic	1.295	NA	NA	NA	NA
rs373759	11	108220657	T	0.355	rs227080	0.617648	ATM:C11orf65	intronic	1.289	NA	NA	NA	NA
rs2039925	1	226610512	G	0.401	rs3219104	0.762741	RP11-118H4.3	intergenic	1.286	NA	NA	NA	NA
rs7784614	7	124677191	C	0.431	rs7776744	0.984546	POT1-AS1	ncRNA_intronic	1.286	NA	NA	NA	NA
rs140193100	7	124624619	A	0.461	rs7776744	0.882475	POT1-AS1	ncRNA_intronic	1.28	NA	NA	NA	NA
rs10954060	7	124626037	G	0.431	rs7776744	0.984546	POT1-AS1	ncRNA_intronic	1.279	NA	NA	NA	NA
rs10006476	4	164020879	A	0.213	rs10857352	0.72706	RP11-563E2.2	intergenic	1.278	NA	NA	NA	NA
rs144131961	14	73542145	A	0.190	rs2302588	0.944203	RBM25	intronic	1.278	NA	NA	NA	NA
rs4809320	20	62282439	A	0.280	rs41309367	0.713899	STMN3	intronic	1.278	NA	NA	NA	NA
rs35446936	3	169486508	G	0.423	rs2293607	0.97944	ACTRT3	intronic	1.275	NA	NA	NA	NA
rs7948117	11	108080432	C	0.446	rs227080	0.845028	NPAT	intronic	1.275	NA	NA	NA	NA
rs12536425	7	124625406	C	0.431	rs7776744	0.969237	POT1-AS1	ncRNA_intronic	1.271	NA	NA	NA	NA
rs589823	7	124761386	C	0.422	rs7776744	0.919807	POT1-AS1	ncRNA_intronic	1.27	NA	NA	NA	NA
rs7776744	7	124599749	G	0.427	rs7776744	1	POT1-AS1	ncRNA_intronic	1.269	NA	NA	NA	NA
rs28416696	2	54484326	G	0.186	rs11890390	0.967803	ACYP2	intronic	1.256	NA	NA	NA	NA
rs752307	1	226551529	C	0.436	rs3219104	1	PARP1	intronic	1.255	NA	NA	NA	NA
rs4754299	11	108025214	T	0.458	rs227080	0.802833	NPAT	intergenic	1.252	NA	NA	NA	NA
rs7898041	10	105714171	C	0.085	rs12415148	0.726612	SLK	intergenic	1.251	NA	NA	NA	NA
rs281193	19	22400609	A	0.340	rs7253490	0.722614	RP11-157B13.6	intergenic	1.249	NA	NA	NA	NA
rs6466971	7	124596007	G	0.431	rs7776744	0.984546	POT1-AS1	ncRNA_intronic	1.249	NA	NA	NA	NA
rs557388	19	22353206	G	0.339	rs7253490	0.726276	VN1R85P	intergenic	1.243	NA	NA	NA	NA
rs4731208	7	124398196	C	0.500	rs7776744	0.632177	GPR37	intronic	1.243	NA	NA	NA	NA
rs78693776	18	657140	C	0.307	rs1001761	0.734516	C18orf56	ncRNA_intronic	1.242	NA	NA	NA	NA
rs10890834	11	108286443	T	0.433	rs227080	0.907316	C11orf65	intronic	1.24	NA	NA	NA	NA
rs607260	7	124759848	A	0.422	rs7776744	0.919807	POT1-AS1	ncRNA_intronic	1.234	NA	NA	NA	NA
rs75048419	7	124622411	C	0.443	rs7776744	0.935537	POT1-AS1	ncRNA_intronic	1.233	NA	NA	NA	NA
rs421261	19	22334418	C	0.339	rs7253490	0.726276	RP11-157B13.3	intergenic	1.232	NA	NA	NA	NA
rs549311929	19	22420263	G	0.340	rs7253490	0.722614	RP11-157B13.7	intergenic	1.231	NA	NA	NA	NA
rs4754298	11	108023284	A	0.447	rs227080	0.833891	NPAT	intergenic	1.23	NA	NA	NA	NA
rs647681	11	108161252	G	0.407	rs227080	0.730581	ATM	intronic	1.23	NA	NA	NA	NA
rs7802210	7	124632460	A	0.431	rs7776744	0.984546	POT1-AS1	ncRNA_intronic	1.227	NA	NA	NA	NA
rs10261610	7	124450577	A	0.488	rs7776744	0.748435	POT1	intergenic	1.22	NA	NA	NA	NA
rs12615793	2	54475914	A	0.165	rs11890390	0.765389	ACYP2	intronic	1.22	NA	NA	NA	NA
rs451793	19	22361286	G	0.339	rs7253490	0.726276	ZNF676	downstream	1.212	#N/A	#N/A	NA	NA
rs3919896	7	124553007	A	0.490	rs7776744	0.757893	POT1	intronic	1.206	NA	NA	NA	NA
rs651332	7	124804423	G	0.412	rs7776744	0.820917	POT1-AS1	ncRNA_intronic	1.206	NA	NA	NA	NA
rs7108522	11	108281004	G	0.403	rs227080	0.787381	C11orf65	intronic	1.203	NA	NA	NA	NA
rs36084739	11	108075107	TG	0.458	rs227080	0.810596	NPAT	intronic	1.197	NA	NA	NA	NA
rs113260961	7	124624516	C	0.463	rs7776744	0.882731	POT1-AS1	ncRNA_intronic	1.195	NA	NA	NA	NA
rs228605	11	108136890	T	0.435	rs227080	0.915876	ATM	intronic	1.193	NA	NA	NA	NA
rs414983	19	22357747	C	0.339	rs7253490	0.726276	VN1R85P	ncRNA_exonic	1.189	NA	NA	NA	NA
rs6466962	7	124542275	C	0.490	rs7776744	0.757893	POT1	intronic	1.188	NA	NA	NA	NA
rs10252798	7	124637211	A	0.431	rs7776744	0.984546	POT1-AS1	ncRNA_intronic	1.185	NA	NA	NA	NA
rs150155528	7	124621229	A	0.435	rs7776744	0.969887	POT1-AS1	ncRNA_intronic	1.183	NA	NA	NA	NA
rs10241105	7	124689096	A	0.431	rs7776744	0.984546	POT1-AS1	ncRNA_intronic	1.177	NA	NA	NA	NA
rs9831661	3	169528523	G	0.317	rs2293607	0.627246	LRRC34	intronic	1.176	NA	NA	NA	NA
rs10247349	7	124607495	C	0.431	rs7776744	0.984546	POT1-AS1	ncRNA_intronic	1.167	NA	NA	NA	NA
rs10260039	7	124603546	A	0.431	rs7776744	0.984546	POT1-AS1	ncRNA_intronic	1.166	NA	NA	NA	NA
rs7799523	7	124592033	C	0.431	rs7776744	0.984546	POT1-AS1	ncRNA_intronic	1.165	NA	NA	NA	NA
rs4460776	11	108314363	A	0.406	rs227080	0.808327	C11orf65	intronic	1.158	NA	NA	NA	NA
rs6945104	7	124557915	A	0.490	rs7776744	0.757893	POT1	intronic	1.157	NA	NA	NA	NA
rs7934935	11	108245098	C	0.429	rs227080	0.892265	C11orf65	intronic	1.155	NA	NA	NA	NA
rs11766998	7	124624399	C	0.462	rs7776744	0.885201	POT1-AS1	ncRNA_intronic	1.154	NA	NA	NA	NA
rs56180950	18	665966	C	0.325	rs1001761	0.924868	TYMS	intronic	1.151	NA	NA	NA	NA
rs2847169	18	705695	G	0.319	rs1001761	0.744968	ENOSF1	intronic	1.149	NA	NA	NA	NA
rs10954052	7	124586811	C	0.431	rs7776744	0.984546	POT1-AS1	ncRNA_intronic	1.149	NA	NA	NA	NA
rs182995516	7	124624807	C	0.433	rs7776744	0.969621	POT1-AS1	ncRNA_intronic	1.149	NA	NA	NA	NA
rs78408635	19	22339824	G	0.340	rs7253490	0.724001	RP11-157B13.3	intergenic	1.14	NA	NA	NA	NA
rs60103092	19	22404910	A	0.340	rs7253490	0.722614	RP11-157B13.6	intergenic	1.14	NA	NA	NA	NA
rs144003826	14	73598402	A	0.189	rs2302588	0.938004	PSEN1	intergenic	1.134	NA	NA	NA	NA
rs2297433	20	62293460	C	0.289	rs41309367	0.810348	RTEL1:TNFRSF6B	intronic	1.134	NA	NA	NA	NA
rs147493677	11	108320006	A	0.443	rs227080	0.861088	C11orf65	intronic	1.132	NA	NA	NA	NA
rs2158677	7	124443966	C	0.489	rs7776744	0.745448	POT1	intergenic	1.129	NA	NA	NA	NA
rs6968573	7	124570834	T	0.486	rs7776744	0.769008	POT1-AS1	ncRNA_intronic	1.123	NA	NA	NA	NA
rs7789859	7	124519472	C	0.490	rs7776744	0.757893	POT1	intronic	1.122	NA	NA	NA	NA
rs13240512	7	124571890	G	0.431	rs7776744	0.984546	POT1-AS1	ncRNA_intronic	1.121	NA	NA	NA	NA
rs2847602	18	694206	A	0.318	rs1001761	0.772284	ENOSF1	intronic	1.119	NA	NA	NA	NA
rs6584581	10	105714925	G	0.085	rs12415148	0.726612	SLK	intergenic	1.117	NA	NA	NA	NA
rs6968693	7	124549976	C	0.490	rs7776744	0.757893	POT1	intronic	1.108	NA	NA	NA	NA
rs546256	19	22339777	T	0.340	rs7253490	0.724001	RP11-157B13.3	intergenic	1.106	NA	NA	NA	NA
rs186565238	7	124622361	T	0.443	rs7776744	0.935537	POT1-AS1	ncRNA_intronic	1.103	NA	NA	NA	NA
rs150844285	19	22411568	T	0.340	rs7253490	0.722614	RP11-157B13.7	intergenic	1.102	NA	NA	NA	NA
rs227058	11	108265213	C	0.433	rs227080	0.907316	C11orf65	intronic	1.099	NA	NA	NA	NA
rs2949802	7	124706366	C	0.431	rs7776744	0.984546	POT1-AS1	ncRNA_intronic	1.094	NA	NA	NA	NA
rs1295810	20	62330484	G	0.354	rs41309367	0.614616	ARFRP1	UTR3	1.094	NA	NA	NA	NA
rs12638862	3	169477506	A	0.410	rs2293607	0.936239	TERC	intergenic	1.093	NA	NA	NA	NA
rs714240	14	73700606	T	0.191	rs2302588	0.914637	PAPLN	intergenic	1.091	NA	NA	NA	NA
rs4975538	5	1280830	C	0.387	rs7705526	0.683892	TERT	intronic	1.091	NA	NA	NA	NA
rs10789662	11	108308175	A	0.402	rs227080	0.7873	C11orf65	intronic	1.089	NA	NA	NA	NA
rs6960265	7	124617214	T	0.431	rs7776744	0.984546	POT1-AS1	ncRNA_intronic	1.089	NA	NA	NA	NA
rs7080361	10	101277772	C	0.463	rs7095953	0.895297	RP11-129J12.2	intergenic	1.087	NA	NA	NA	NA
rs227083	11	108246237	G	0.435	rs227080	0.915876	C11orf65	intronic	1.083	NA	NA	NA	NA
rs147691616	14	73452142	T	0.193	rs2302588	0.975104	ZFYVE1	intronic	1.082	NA	NA	NA	NA
rs2967383	16	82217153	G	0.163	rs2967374	0.903471	CTD-2588J6.2	intergenic	1.081	NA	NA	NA	NA
rs2402763	7	124709732	A	0.431	rs7776744	0.984546	POT1-AS1	ncRNA_intronic	1.079	NA	NA	NA	NA
rs151157965	14	73444039	A	0.192	rs2302588	0.968736	ZFYVE1	intronic	1.078	NA	NA	NA	NA
rs12112909	7	124584834	C	0.431	rs7776744	0.984546	POT1-AS1	ncRNA_intronic	1.077	NA	NA	NA	NA
rs227080	11	108247888	G	0.412	rs227080	1	C11orf65	intronic	1.07	NA	NA	NA	NA
rs227053	11	108226855	T	0.420	rs227080	0.857892	ATM:C11orf65	intronic	1.064	NA	NA	NA	NA
rs73225438	7	124606060	T	0.430	rs7776744	0.980563	POT1-AS1	ncRNA_intronic	1.064	NA	NA	NA	NA
rs1893812	11	108054500	C	0.446	rs227080	0.845028	NPAT	intronic	1.062	NA	NA	NA	NA
rs560368218	19	22381790	A	0.339	rs7253490	0.726276	ZNF676	intergenic	1.061	NA	NA	NA	NA
rs12538083	7	124554057	T	0.490	rs7776744	0.757893	POT1	intronic	1.06	NA	NA	NA	NA
rs2612106	18	707560	A	0.319	rs1001761	0.744968	ENOSF1	ncRNA_intronic	1.056	NA	NA	NA	NA
rs6062301	20	62310810	C	0.289	rs41309367	0.995449	RTEL1:TNFRSF6B	intronic	1.049	NA	NA	NA	NA
rs62139254	2	54480336	T	0.178	rs11890390	0.953731	ACYP2:TSPYL6	UTR3	1.049	NA	NA	NA	NA
rs600931	11	108117335	T	0.434	rs227080	0.911589	ATM	intronic	1.046	NA	NA	NA	NA
rs1830173	19	22388037	T	0.339	rs7253490	0.726276	RP11-157B13.6	intergenic	1.042	NA	NA	NA	NA
rs2864005	10	105711768	T	0.086	rs12415148	0.739769	SLK	intergenic	1.04	NA	NA	NA	NA
rs556396266	14	73552256	A	0.150	rs2302588	0.732271	RBM25	intronic	1.039	NA	NA	NA	NA
rs114114539	14	73560560	A	0.190	rs2302588	0.944203	RBM25	intronic	1.038	NA	NA	NA	NA
rs147992152	11	108320094	G	0.446	rs227080	0.862667	C11orf65	intronic	1.036	NA	NA	NA	NA
rs55897736	18	666032	C	0.314	rs1001761	0.972906	TYMS	intronic	1.036	NA	NA	NA	NA
rs7807707	7	124501814	T	0.490	rs7776744	0.757893	POT1	intronic	1.035	NA	NA	NA	NA
rs1471573	7	124650943	T	0.430	rs7776744	0.980651	POT1-AS1	ncRNA_intronic	1.03	NA	NA	NA	NA
rs112826254	19	22334192	A	0.339	rs7253490	0.726276	RP11-157B13.3	intergenic	1.029	NA	NA	NA	NA
rs419716	11	108221099	C	0.435	rs227080	0.915876	ATM:C11orf65	intronic	1.025	NA	NA	NA	NA
rs2045995	4	164073853	G	0.213	rs10857352	0.72706	NAF1	intronic	1.02	NA	NA	NA	NA
rs383678	19	22361741	C	0.339	rs7253490	0.726276	ZNF676	downstream	1.011	#N/A	#N/A	NA	NA
rs11772366	7	124620126	C	0.431	rs7776744	0.984546	POT1-AS1	ncRNA_intronic	1.01	NA	NA	NA	NA
rs76859507	11	108288295	A	0.439	rs227080	0.887391	C11orf65	intronic	1.007	NA	NA	NA	NA
rs600691	11	108118479	A	0.420	rs227080	0.857892	ATM	intronic	1.006	NA	NA	NA	NA
rs12536493	7	124625491	G	0.429	rs7776744	0.976793	POT1-AS1	ncRNA_intronic	1.006	NA	NA	NA	NA
rs28365964	8	73920883	T	0.024	rs28365964	1	TERF1	upstream	0.997	NA	NA	NA	NA
rs7788458	7	124630141	G	0.431	rs7776744	0.984546	POT1-AS1	ncRNA_intronic	0.987	NA	NA	NA	NA
rs28649851	3	169489312	A	0.391	rs2293607	0.860211	RP11-816J6.3	ncRNA_intronic	0.986	NA	NA	NA	NA
rs8006497	14	73629732	G	0.194	rs2302588	0.90918	PSEN1	intronic	0.985	NA	NA	NA	NA
rs201925022	18	665787	C	0.395	rs1001761	0.758903	TYMS	intronic	0.982	NA	NA	NA	NA
rs11641736	16	82206279	G	0.152	rs2967374	0.977548	CTD-2588J6.2	ncRNA_intronic	0.982	NA	NA	NA	NA
rs362413	14	73575814	C	0.190	rs2302588	0.944203	RBM25	intronic	0.981	NA	NA	NA	NA
rs36164065	7	124625273	T	0.452	rs7776744	0.897505	POT1-AS1	ncRNA_intronic	0.978	NA	NA	NA	NA
rs6584278	10	101278099	C	0.462	rs7095953	0.63765	RP11-129J12.2	intergenic	0.976	NA	NA	NA	NA
rs10245872	7	124535253	A	0.490	rs7776744	0.757893	POT1	intronic	0.976	NA	NA	NA	NA
rs201361095	7	124621767	A	0.433	rs7776744	0.977113	POT1-AS1	ncRNA_intronic	0.976	NA	NA	NA	NA
rs7797428	7	124886883	C	0.410	rs7776744	0.772637	RP11-3B12.2	ncRNA_intronic	0.975	NA	NA	NA	NA
rs2612093	18	679334	T	0.297	rs1001761	0.876675	ENOSF1	intronic	0.973	NA	NA	NA	NA
rs595747	11	108194073	T	0.445	rs227080	0.873796	ATM:C11orf65	intronic	0.972	NA	NA	NA	NA
rs34485525	7	124687254	AG	0.431	rs7776744	0.984546	POT1-AS1	ncRNA_intronic	0.968	NA	NA	NA	NA
rs11212636	11	108311965	A	0.403	rs227080	0.784287	C11orf65	intronic	0.967	NA	NA	NA	NA
rs227086	11	108244251	T	0.435	rs227080	0.915876	C11orf65	intronic	0.964	NA	NA	NA	NA
rs12796446	11	108329050	T	0.445	rs227080	0.866568	C11orf65	intronic	0.964	NA	NA	NA	NA
rs147224593	7	124623886	T	0.473	rs7776744	0.750858	POT1-AS1	ncRNA_intronic	0.964	NA	NA	NA	NA
rs10274820	7	124629664	G	0.431	rs7776744	0.984546	POT1-AS1	ncRNA_intronic	0.964	NA	NA	NA	NA
rs6010621	20	62310872	G	0.289	rs41309367	0.995449	RTEL1:TNFRSF6B	intronic	0.963	NA	NA	NA	NA
rs149122451	19	22358917	TAAAGA	0.339	rs7253490	0.726276	VN1R85P	upstream	0.961	NA	NA	NA	NA
rs10263573	7	124469267	T	0.491	rs7776744	0.755807	POT1	intronic	0.957	NA	NA	NA	NA
rs1912576	19	22121293	C	0.279	rs7253490	0.716124	ZNF208	intronic	0.957	NA	NA	NA	NA
rs411557	19	22333324	C	0.339	rs7253490	0.726276	RP11-157B13.3	intergenic	0.955	NA	NA	NA	NA
rs146855774	7	124624588	C	0.474	rs7776744	0.848985	POT1-AS1	ncRNA_intronic	0.953	NA	NA	NA	NA
rs10231491	7	124574091	C	0.431	rs7776744	0.984546	POT1-AS1	ncRNA_intronic	0.951	NA	NA	NA	NA
rs11190130	10	101275206	C	0.462	rs7095953	0.63765	RP11-129J12.2	intergenic	0.95	NA	NA	NA	NA
rs7734992	5	1280128	C	0.399	rs7705526	0.676579	TERT	intronic	0.95	NA	NA	NA	NA
rs61986494	14	73447709	G	0.201	rs2302588	0.922745	ZFYVE1	intronic	0.943	NA	NA	NA	NA
rs1481343	7	124652271	T	0.431	rs7776744	0.984546	POT1-AS1	ncRNA_intronic	0.938	NA	NA	NA	NA
rs2572	14	73426290	T	0.190	rs2302588	0.993724	DCAF4	UTR3	0.936	NA	NA	NA	NA
rs79196382	19	22339817	A	0.340	rs7253490	0.724001	RP11-157B13.3	intergenic	0.934	NA	NA	NA	NA
rs6959972	7	124617108	T	0.430	rs7776744	0.980651	POT1-AS1	ncRNA_intronic	0.931	NA	NA	NA	NA
rs3787089	20	62316630	T	0.290	rs41309367	0.972824	RTEL1	intronic	0.929	NA	NA	NA	NA
rs61986505	14	73455044	A	0.201	rs2302588	0.922745	ZFYVE1	intronic	0.928	NA	NA	NA	NA
rs10280341	7	124583935	A	0.431	rs7776744	0.984546	POT1-AS1	ncRNA_intronic	0.927	NA	NA	NA	NA
rs7952492	11	108296680	T	0.417	rs227080	0.845655	C11orf65	intronic	0.923	NA	NA	NA	NA
rs430560	19	22353560	C	0.339	rs7253490	0.726276	VN1R85P	intergenic	0.92	NA	NA	NA	NA
rs281200	19	22405888	G	0.340	rs7253490	0.722614	RP11-157B13.6	intergenic	0.92	NA	NA	NA	NA
rs281162	19	22418472	A	0.340	rs7253490	0.722614	RP11-157B13.7	intergenic	0.918	NA	NA	NA	NA
rs7343146	19	22369930	A	0.339	rs7253490	0.726276	ZNF676	intronic	0.912	NA	NA	NA	NA
rs10857352	4	164101482	A	0.247	rs10857352	1	NAF1	intergenic	0.909	NA	NA	NA	NA
rs6963594	7	124609233	C	0.431	rs7776744	0.984546	POT1-AS1	ncRNA_intronic	0.908	NA	NA	NA	NA
rs10234592	7	124611656	A	0.431	rs7776744	0.984546	POT1-AS1	ncRNA_intronic	0.908	NA	NA	NA	NA
rs683707	7	124739829	A	0.425	rs7776744	0.953683	POT1-AS1	ncRNA_intronic	0.906	NA	NA	NA	NA
rs6959632	7	124691046	A	0.431	rs7776744	0.984546	POT1-AS1	ncRNA_intronic	0.902	NA	NA	NA	NA
rs1871775	7	124674652	G	0.430	rs7776744	0.980651	POT1-AS1:EEF1GP1	ncRNA_intronic	0.9	NA	NA	NA	NA
rs2199989	7	124619258	C	0.431	rs7776744	0.984546	POT1-AS1	ncRNA_intronic	0.896	NA	NA	NA	NA
rs6564996	16	82207542	T	0.151	rs2967374	0.984947	CTD-2588J6.2	ncRNA_intronic	0.896	NA	NA	NA	NA
rs4279518	7	124528086	G	0.490	rs7776744	0.757893	POT1	intronic	0.895	NA	NA	NA	NA
rs7395528	11	108056708	C	0.446	rs227080	0.845028	NPAT	intronic	0.889	NA	NA	NA	NA
rs281156	19	22414691	T	0.340	rs7253490	0.722614	RP11-157B13.7	intergenic	0.887	NA	NA	NA	NA
rs447533	19	22345393	A	0.340	rs7253490	0.722614	VN1R85P	intergenic	0.884	NA	NA	NA	NA
rs7129816	11	108308510	A	0.388	rs227080	0.728452	C11orf65	intronic	0.881	NA	NA	NA	NA
rs145521793	14	73478320	T	0.190	rs2302588	0.981105	ZFYVE1	intronic	0.88	NA	NA	NA	NA
rs4691070	4	164021830	G	0.213	rs10857352	0.72706	RP11-563E2.2	intergenic	0.878	NA	NA	NA	NA
rs11212597	11	108248502	T	0.435	rs227080	0.915876	C11orf65	intronic	0.878	NA	NA	NA	NA
rs8093444	18	662761	A	0.309	rs1001761	0.995275	TYMS	intronic	0.876	NA	NA	NA	NA
rs35774818	7	124461565	GTAA	0.490	rs7776744	0.757893	POT1	downstream	0.875	#N/A	#N/A	NA	NA
rs2911390	16	82207302	T	0.149	rs2967374	0.96978	CTD-2588J6.2	ncRNA_intronic	0.873	NA	NA	NA	NA
rs1600745	7	124585183	G	0.431	rs7776744	0.984546	POT1-AS1	ncRNA_intronic	0.866	NA	NA	NA	NA
rs10081375	7	124573175	A	0.430	rs7776744	0.980651	POT1-AS1	ncRNA_intronic	0.863	NA	NA	NA	NA
rs395410	19	22336307	T	0.339	rs7253490	0.726276	RP11-157B13.3	intergenic	0.862	NA	NA	NA	NA
rs7931930	11	108268286	T	0.418	rs227080	0.849721	C11orf65	intronic	0.861	NA	NA	NA	NA
rs227043	11	108231309	A	0.440	rs227080	0.857534	ATM:C11orf65	intronic	0.86	NA	NA	NA	NA
rs2299903	7	124397342	G	0.500	rs7776744	0.632177	GPR37	intronic	0.859	NA	NA	NA	NA
rs10671683	7	124677760	G	0.431	rs7776744	0.984546	POT1-AS1	ncRNA_intronic	0.855	NA	NA	NA	NA
rs227082	11	108246858	T	0.435	rs227080	0.915876	C11orf65	intronic	0.853	NA	NA	NA	NA
rs556734582	7	124723904	G	0.425	rs7776744	0.953683	POT1-AS1	ncRNA_intronic	0.852	NA	NA	NA	NA
rs12415148	10	105680586	T	0.081	rs12415148	1	OBFC1	intergenic	0.847	NA	NA	NA	NA
rs1986124	7	124641717	A	0.431	rs7776744	0.984546	POT1-AS1	ncRNA_intronic	0.845	NA	NA	NA	NA
rs1291207	20	62329412	G	0.357	rs41309367	0.607845	TNFRSF6B	intronic	0.84	NA	NA	NA	NA
rs55906508	18	666097	C	0.323	rs1001761	0.928144	TYMS	intronic	0.838	NA	NA	NA	NA
rs11978628	7	124449897	T	0.489	rs7776744	0.745448	POT1	intergenic	0.836	NA	NA	NA	NA
rs34848715	7	124484180	GT	0.491	rs7776744	0.688177	POT1	intronic	0.831	NA	NA	NA	NA
rs11282145	7	124668960	A	0.431	rs7776744	0.984546	POT1-AS1	ncRNA_intronic	0.825	NA	NA	NA	NA
rs61986500	14	73450923	C	0.201	rs2302588	0.922745	ZFYVE1	intronic	0.823	NA	NA	NA	NA
rs143782171	7	124624547	C	0.463	rs7776744	0.882731	POT1-AS1	ncRNA_intronic	0.823	NA	NA	NA	NA
rs56380264	18	666037	A	0.314	rs1001761	0.972906	TYMS	intronic	0.82	NA	NA	NA	NA
rs16871295	7	124461288	G	0.490	rs7776744	0.757893	POT1	intergenic	0.818	NA	NA	NA	NA
rs10252039	7	124539537	T	0.490	rs7776744	0.757893	POT1	intronic	0.816	NA	NA	NA	NA
rs4383910	7	124540841	A	0.490	rs7776744	0.757893	POT1	intronic	0.815	NA	NA	NA	NA
rs56391715	18	665946	A	0.325	rs1001761	0.924868	TYMS	intronic	0.815	NA	NA	NA	NA
rs79480529	14	73408616	C	0.189	rs2302588	1	DCAF4	intronic	0.812	NA	NA	NA	NA
rs1994023	7	124580670	A	0.431	rs7776744	0.984546	POT1-AS1	ncRNA_intronic	0.809	NA	NA	NA	NA
rs11212637	11	108311989	A	0.403	rs227080	0.784287	C11orf65	intronic	0.808	NA	NA	NA	NA
rs6793295	3	169518455	T	0.317	rs2293607	0.627246	LRRC34	exonic	0.807	249	S>G	BENIGN	TOLERATED
rs7796015	7	124521146	C	0.490	rs7776744	0.757893	POT1	intronic	0.807	NA	NA	NA	NA
rs34518213	11	108246942	G	0.446	rs227080	0.878246	C11orf65	intronic	0.803	NA	NA	NA	NA
rs12532836	7	124620954	C	0.431	rs7776744	0.694624	POT1-AS1	ncRNA_intronic	0.803	NA	NA	NA	NA
rs115694672	14	73598922	A	0.189	rs2302588	0.938004	PSEN1	intergenic	0.798	NA	NA	NA	NA
rs6466972	7	124596249	T	0.431	rs7776744	0.984546	POT1-AS1	ncRNA_intronic	0.798	NA	NA	NA	NA
rs7811203	7	124653374	T	0.431	rs7776744	0.984546	POT1-AS1	ncRNA_intronic	0.797	NA	NA	NA	NA
rs60217012	11	108111429	T	0.445	rs227080	0.873796	ATM	intronic	0.794	NA	NA	NA	NA
rs4595050	7	124602911	G	0.431	rs7776744	0.984546	POT1-AS1	ncRNA_intronic	0.794	NA	NA	NA	NA
rs7806530	7	124659884	T	0.431	rs7776744	0.984546	POT1-AS1	ncRNA_intronic	0.794	NA	NA	NA	NA
rs12433157	14	73523898	G	0.273	rs2302588	0.608945	RP11-109N23.4	intergenic	0.792	NA	NA	NA	NA
rs2059275	16	82224469	C	0.156	rs2967374	0.850063	RN7SKP190	intergenic	0.792	NA	NA	NA	NA
rs7693533	4	164066710	T	0.213	rs10857352	0.72706	NAF1	intronic	0.792	NA	NA	NA	NA
rs7778544	7	124527481	C	0.490	rs7776744	0.757893	POT1	intronic	0.792	NA	NA	NA	NA
rs4412315	7	124617834	T	0.431	rs7776744	0.984546	POT1-AS1	ncRNA_intronic	0.792	NA	NA	NA	NA
rs6835785	4	164056002	A	0.213	rs10857352	0.72706	NAF1	intronic	0.789	NA	NA	NA	NA
rs6466956	7	124520366	T	0.490	rs7776744	0.757893	POT1	intronic	0.789	NA	NA	NA	NA
rs1481331	7	124577325	C	0.431	rs7776744	0.984546	POT1-AS1	ncRNA_intronic	0.789	NA	NA	NA	NA
rs11190133	10	101278725	T	0.436	rs7095953	0.996111	RP11-129J12.2	intergenic	0.787	NA	NA	NA	NA
rs11212638	11	108312080	C	0.403	rs227080	0.784287	C11orf65	intronic	0.787	NA	NA	NA	NA
rs56833363	7	124619222	C	0.431	rs7776744	0.984546	POT1-AS1	ncRNA_intronic	0.784	NA	NA	NA	NA
rs6506450	18	698024	A	0.319	rs1001761	0.783629	ENOSF1	intronic	0.783	NA	NA	NA	NA
rs368209652	7	124620955	A	0.431	rs7776744	0.694624	POT1-AS1	ncRNA_intronic	0.782	NA	NA	NA	NA
rs694799	11	108119366	G	0.433	rs227080	0.91483	ATM	intronic	0.781	NA	NA	NA	NA
rs111796643	7	124544113	A	0.490	rs7776744	0.757893	POT1	intronic	0.777	NA	NA	NA	NA
rs3903523	7	124668032	A	0.431	rs7776744	0.984546	POT1-AS1	ncRNA_intronic	0.776	NA	NA	NA	NA
rs11639926	16	82152710	T	0.150	rs2967374	0.706855	RP11-510J16.5	ncRNA_intronic	0.776	NA	NA	NA	NA
rs4728009	7	124470961	A	0.490	rs7776744	0.757893	POT1	intronic	0.775	NA	NA	NA	NA
rs6466978	7	124643786	G	0.431	rs7776744	0.984546	POT1-AS1	ncRNA_intronic	0.774	NA	NA	NA	NA
rs680113	11	108165406	A	0.395	rs227080	0.770861	ATM	intronic	0.769	NA	NA	NA	NA
rs227088	11	108243755	T	0.435	rs227080	0.915876	C11orf65	intronic	0.769	NA	NA	NA	NA
rs55742849	18	666074	A	0.321	rs1001761	0.936855	TYMS	intronic	0.769	NA	NA	NA	NA
rs1817557	2	54494448	A	0.170	rs11890390	0.778657	ACYP2	exonic	0.767	95	P>P	BENIGN	TOLERATED
rs1481333	7	124643059	G	0.431	rs7776744	0.984546	POT1-AS1	ncRNA_intronic	0.767	NA	NA	NA	NA
rs4653728	1	226537388	T	0.429	rs3219104	0.958404	PARP1	intergenic	0.764	NA	NA	NA	NA
rs2606242	18	667770	C	0.316	rs1001761	0.953523	TYMS	intronic	0.762	NA	NA	NA	NA
rs281160	19	22418046	T	0.345	rs7253490	0.70743	RP11-157B13.7	intergenic	0.761	NA	NA	NA	NA
rs4624966	7	124626471	C	0.431	rs7776744	0.984546	POT1-AS1	ncRNA_intronic	0.761	NA	NA	NA	NA
rs2170351	7	124642197	A	0.431	rs7776744	0.984546	POT1-AS1	ncRNA_intronic	0.757	NA	NA	NA	NA
rs228594	11	108104525	G	0.446	rs227080	0.878246	ATM	intronic	0.756	NA	NA	NA	NA
rs13424638	2	54494190	C	0.175	rs11890390	0.763728	ACYP2	intronic	0.755	NA	NA	NA	NA
rs2967326	16	82188246	A	0.171	rs2967374	0.842519	MPHOSPH6	intronic	0.755	NA	NA	NA	NA
rs10269011	7	124478813	C	0.490	rs7776744	0.757893	POT1	intronic	0.754	NA	NA	NA	NA
rs7801140	7	124505761	T	0.490	rs7776744	0.757893	POT1	intronic	0.748	NA	NA	NA	NA
rs227091	11	108237839	T	0.435	rs227080	0.915876	ATM:C11orf65	UTR3	0.748	NA	NA	NA	NA
rs609261	11	108158134	C	0.395	rs227080	0.770861	ATM	intronic	0.747	NA	NA	NA	NA
rs36200139	7	124619698	G	0.432	rs7776744	0.980707	POT1-AS1	ncRNA_intronic	0.744	NA	NA	NA	NA
rs12536490	7	124625482	G	0.430	rs7776744	0.973079	POT1-AS1	ncRNA_intronic	0.74	NA	NA	NA	NA
rs11212551	11	108078693	T	0.445	rs227080	0.848376	NPAT	intronic	0.739	NA	NA	NA	NA
rs55867764	18	665841	G	0.395	rs1001761	0.758903	TYMS	intronic	0.738	NA	NA	NA	NA
rs4809319	20	62277922	G	0.279	rs41309367	0.692152	STMN3	intronic	0.738	NA	NA	NA	NA
rs7780392	7	124575655	C	0.431	rs7776744	0.984546	POT1-AS1	ncRNA_intronic	0.738	NA	NA	NA	NA
rs574806782	14	73552257	A	0.150	rs2302588	0.732271	RBM25	intronic	0.737	NA	NA	NA	NA
rs2299902	7	124397814	T	0.500	rs7776744	0.632177	GPR37	intronic	0.736	NA	NA	NA	NA
rs56321660	7	124546288	T	0.490	rs7776744	0.757893	POT1	intronic	0.734	NA	NA	NA	NA
rs2402762	7	124599846	T	0.431	rs7776744	0.984546	POT1-AS1	ncRNA_intronic	0.734	NA	NA	NA	NA
rs185857314	3	169489103	G	0.402	rs2293607	0.853911	RP11-816J6.3	ncRNA_intronic	0.73	NA	NA	NA	NA
rs117443464	14	73460284	A	0.190	rs2302588	0.981105	ZFYVE1	intronic	0.727	NA	NA	NA	NA
rs10256218	7	124609982	C	0.432	rs7776744	0.980804	POT1-AS1	ncRNA_intronic	0.725	NA	NA	NA	NA
rs1427586	7	124907090	A	0.388	rs7776744	0.655952	RP11-3B12.2	ncRNA_intronic	0.725	NA	NA	NA	NA
rs682866	19	22360309	T	0.339	rs7253490	0.726276	ZNF676	intergenic	0.72	NA	NA	NA	NA
rs10890849	11	108363755	T	0.483	rs227080	0.687687	KDELC2	intronic	0.72	NA	NA	NA	NA
rs125505	14	73709015	C	0.194	rs2302588	0.890728	PAPLN	intronic	0.718	NA	NA	NA	NA
rs10264288	7	124574527	A	0.431	rs7776744	0.984546	POT1-AS1	ncRNA_intronic	0.718	NA	NA	NA	NA
rs2967354	16	82198726	A	0.169	rs2967374	0.852658	MPHOSPH6	intronic	0.714	NA	NA	NA	NA
rs199934270	7	124623584	C	0.458	rs7776744	0.725981	POT1-AS1	ncRNA_intronic	0.712	NA	NA	NA	NA
rs7791488	7	124578268	A	0.431	rs7776744	0.984546	POT1-AS1	ncRNA_intronic	0.711	NA	NA	NA	NA
rs4529402	7	124484568	C	0.490	rs7776744	0.757893	POT1	intronic	0.71	NA	NA	NA	NA
rs80348089	11	108288291	A	0.426	rs227080	0.806858	C11orf65	intronic	0.707	NA	NA	NA	NA
rs7094032	10	105715342	T	0.085	rs12415148	0.726612	SLK	intergenic	0.705	NA	NA	NA	NA
rs4731222	7	124481635	A	0.490	rs7776744	0.757893	POT1	intronic	0.705	NA	NA	NA	NA
rs2847327	18	706047	G	0.319	rs1001761	0.744968	ENOSF1	intronic	0.701	NA	NA	NA	NA
rs79371926	14	73485370	A	0.191	rs2302588	0.974893	ZFYVE1	intronic	0.699	NA	NA	NA	NA
rs11769711	7	124574924	A	0.431	rs7776744	0.984546	POT1-AS1	ncRNA_intronic	0.693	NA	NA	NA	NA
rs10255638	7	124576255	T	0.431	rs7776744	0.984546	POT1-AS1	ncRNA_intronic	0.691	NA	NA	NA	NA
rs2967355	16	82200103	A	0.151	rs2967374	0.984947	MPHOSPH6	intronic	0.69	NA	NA	NA	NA
rs13233427	7	124617418	C	0.431	rs7776744	0.984546	POT1-AS1	ncRNA_intronic	0.688	NA	NA	NA	NA
rs2301930	7	124465097	T	0.490	rs7776744	0.757893	POT1	intronic	0.685	NA	NA	NA	NA
rs2570367	1	226602510	C	0.459	rs3219104	0.767063	RP11-118H4.3	intergenic	0.684	NA	NA	NA	NA
rs2741164	18	704612	C	0.320	rs1001761	0.746176	ENOSF1	intronic	0.683	NA	NA	NA	NA
rs78001605	7	124619985	G	0.431	rs7776744	0.984546	POT1-AS1	ncRNA_intronic	0.68	NA	NA	NA	NA
rs144626390	7	124624155	G	0.477	rs7776744	0.848192	POT1-AS1	ncRNA_intronic	0.674	NA	NA	NA	NA
rs10403375	19	22389248	T	0.339	rs7253490	0.726276	RP11-157B13.6	intergenic	0.672	NA	NA	NA	NA
rs1481327	7	124628282	G	0.431	rs7776744	0.984546	POT1-AS1	ncRNA_intronic	0.672	NA	NA	NA	NA
rs60683001	11	108257787	C	0.435	rs227080	0.915876	C11orf65	intronic	0.671	NA	NA	NA	NA
rs4653737	1	226613399	G	0.409	rs3219104	0.696657	RP11-118H4.1	intergenic	0.666	NA	NA	NA	NA
rs6942997	7	124648479	T	0.431	rs7776744	0.984546	POT1-AS1	ncRNA_intronic	0.666	NA	NA	NA	NA
rs648619	7	124803868	G	0.412	rs7776744	0.820917	POT1-AS1	ncRNA_intronic	0.666	NA	NA	NA	NA
rs1481328	7	124631026	T	0.431	rs7776744	0.984546	POT1-AS1	ncRNA_intronic	0.663	NA	NA	NA	NA
rs12413358	10	105702924	C	0.086	rs12415148	0.739769	SLK	intergenic	0.662	NA	NA	NA	NA
rs227090	11	108241349	T	0.445	rs227080	0.874354	C11orf65	intronic	0.659	NA	NA	NA	NA
rs7782340	7	124506025	A	0.490	rs7776744	0.757893	POT1	intronic	0.658	NA	NA	NA	NA
rs56790495	7	124639092	GTT	0.431	rs7776744	0.984546	POT1-AS1	ncRNA_intronic	0.656	NA	NA	NA	NA
rs28710776	7	124614472	A	0.431	rs7776744	0.984546	POT1-AS1	ncRNA_intronic	0.654	NA	NA	NA	NA
rs10419666	19	22364492	T	0.339	rs7253490	0.726276	ZNF676	intronic	0.653	NA	NA	NA	NA
rs414385	19	22338577	T	0.339	rs7253490	0.726276	RP11-157B13.3	intergenic	0.646	NA	NA	NA	NA
rs111529428	11	108313599	C	0.418	rs227080	0.842515	C11orf65	intronic	0.645	NA	NA	NA	NA
rs55650660	18	665945	A	0.325	rs1001761	0.924868	TYMS	intronic	0.642	NA	NA	NA	NA
rs36193262	7	124625089	A	0.442	rs7776744	0.931821	POT1-AS1	ncRNA_intronic	0.641	NA	NA	NA	NA
rs71546749	7	124624694	G	0.432	rs7776744	0.973246	POT1-AS1	ncRNA_intronic	0.639	NA	NA	NA	NA
rs1994024	7	124660845	A	0.431	rs7776744	0.984546	POT1-AS1	ncRNA_intronic	0.638	NA	NA	NA	NA
rs7230760	18	673613	A	0.306	rs1001761	0.898281	ENOSF1	intronic	0.631	NA	NA	NA	NA
rs7705526	5	1285974	C	0.393	rs7705526	1	TERT	intronic	0.629	NA	NA	NA	NA
rs1291209	20	62330439	T	0.353	rs41309367	0.617482	ARFRP1	UTR3	0.628	NA	NA	NA	NA
rs1600738	7	124639549	G	0.431	rs7776744	0.984546	POT1-AS1	ncRNA_intronic	0.624	NA	NA	NA	NA
rs2911405	16	82215972	C	0.151	rs2967374	0.984947	CTD-2588J6.2	intergenic	0.623	NA	NA	NA	NA
rs451905	19	22345649	T	0.339	rs7253490	0.726276	VN1R85P	intergenic	0.623	NA	NA	NA	NA
rs6589017	11	108308504	G	0.445	rs227080	0.866568	C11orf65	intronic	0.623	NA	NA	NA	NA
rs7121112	11	108297408	C	0.417	rs227080	0.845655	C11orf65	intronic	0.62	NA	NA	NA	NA
rs10246553	7	124494934	A	0.490	rs7776744	0.757893	POT1	intronic	0.619	NA	NA	NA	NA
rs3761124	20	62288752	C	0.289	rs41309367	0.800602	RTEL1	upstream	0.617	NA	NA	NA	NA
rs2853526	18	668036	A	0.316	rs1001761	0.953523	TYMS	intronic	0.616	NA	NA	NA	NA
rs7793441	7	124536238	A	0.490	rs7776744	0.757893	POT1	intronic	0.614	NA	NA	NA	NA
rs2027440	1	226563859	C	0.482	rs3219104	0.84397	PARP1	intronic	0.612	NA	NA	NA	NA
rs396552	11	108221483	C	0.445	rs227080	0.866007	ATM:C11orf65	intronic	0.612	NA	NA	NA	NA
rs4319000	7	124528055	C	0.490	rs7776744	0.757893	POT1	intronic	0.608	NA	NA	NA	NA
rs35248877	7	124599027	G	0.430	rs7776744	0.980651	POT1-AS1	ncRNA_intronic	0.607	NA	NA	NA	NA
rs427500	19	22356757	T	0.339	rs7253490	0.726276	VN1R85P	downstream	0.603	#N/A	#N/A	NA	NA
rs1852427	19	22375002	G	0.339	rs7253490	0.726276	ZNF676	intronic	0.602	NA	NA	NA	NA
rs62090108	18	663876	A	0.316	rs1001761	0.964217	TYMS	intronic	0.597	NA	NA	NA	NA
rs75197248	7	124622715	T	0.434	rs7776744	0.973475	POT1-AS1	ncRNA_intronic	0.592	NA	NA	NA	NA
rs199528050	11	108317173	G	0.417	rs227080	0.845655	C11orf65	intronic	0.59	NA	NA	NA	NA
rs10243490	7	124546363	G	0.490	rs7776744	0.757893	POT1	intronic	0.589	NA	NA	NA	NA
rs2015944	18	661756	T	0.309	rs1001761	0.995275	TYMS	intronic	0.588	NA	NA	NA	NA
rs2606245	18	672043	A	0.298	rs1001761	0.935814	TYMS:ENOSF1	intronic	0.588	NA	NA	NA	NA
rs35352468	7	124616750	C	0.431	rs7776744	0.984546	POT1-AS1	ncRNA_intronic	0.588	NA	NA	NA	NA
rs3787090	20	62316447	T	0.291	rs41309367	0.968359	RTEL1:TNFRSF6B	intronic	0.586	NA	NA	NA	NA
rs1011722	7	124605207	A	0.431	rs7776744	0.984546	POT1-AS1	ncRNA_intronic	0.584	NA	NA	NA	NA
rs1564313	4	164075750	A	0.213	rs10857352	0.72706	NAF1	intronic	0.583	NA	NA	NA	NA
rs11896604	2	54479199	G	0.192	rs11890390	0.881127	ACYP2	intronic	0.58	NA	NA	NA	NA
rs907192	1	226561225	C	0.482	rs3219104	0.84397	PARP1	intronic	0.579	NA	NA	NA	NA
rs621947	11	108165219	C	0.407	rs227080	0.730581	ATM	intronic	0.578	NA	NA	NA	NA
rs13222424	7	124621992	G	0.449	rs7776744	0.911552	POT1-AS1	ncRNA_intronic	0.573	NA	NA	NA	NA
rs2070661	11	108043988	T	0.455	rs227080	0.805306	NPAT	exonic	0.572	575	V>I	BENIGN	TOLERATED
rs11212543	11	108054922	A	0.446	rs227080	0.845028	NPAT	intronic	0.569	NA	NA	NA	NA
rs34278416	11	108301022	A	0.431	rs227080	0.808314	C11orf65	intronic	0.569	NA	NA	NA	NA
rs186594	11	108265854	T	0.433	rs227080	0.907316	C11orf65	intronic	0.565	NA	NA	NA	NA
rs199989004	7	124621218	C	0.435	rs7776744	0.969887	POT1-AS1	ncRNA_intronic	0.565	NA	NA	NA	NA
rs609557	11	108084513	T	0.444	rs227080	0.844415	NPAT	intronic	0.56	NA	NA	NA	NA
rs367946062	7	124622003	C	0.449	rs7776744	0.911552	POT1-AS1	ncRNA_intronic	0.559	NA	NA	NA	NA
rs17147583	7	124470125	G	0.490	rs7776744	0.757893	POT1	intronic	0.557	NA	NA	NA	NA
rs10431060	11	108288228	C	0.418	rs227080	0.849721	C11orf65	intronic	0.555	NA	NA	NA	NA
rs61913892	11	108340216	C	0.486	rs227080	0.715046	AP005718.1	ncRNA_exonic	0.555	NA	NA	NA	NA
rs11191871	10	105707431	G	0.086	rs12415148	0.739769	SLK	intergenic	0.554	NA	NA	NA	NA
rs2402757	7	124611713	A	0.431	rs7776744	0.984546	POT1-AS1	ncRNA_intronic	0.554	NA	NA	NA	NA
rs17388970	7	124896529	T	0.402	rs7776744	0.668798	RP11-3B12.2	ncRNA_intronic	0.554	NA	NA	NA	NA
rs2911423	16	82188801	C	0.173	rs2967374	0.831042	MPHOSPH6	intronic	0.553	NA	NA	NA	NA
rs6978022	7	124617277	A	0.431	rs7776744	0.984546	POT1-AS1	ncRNA_intronic	0.553	NA	NA	NA	NA
rs10054203	5	1279964	C	0.415	rs7705526	0.601276	TERT	intronic	0.552	NA	NA	NA	NA
rs60639858	11	108314886	G	0.418	rs227080	0.842515	C11orf65	intronic	0.552	NA	NA	NA	NA
rs6466988	7	124678116	G	0.431	rs7776744	0.984546	POT1-AS1	ncRNA_intronic	0.552	NA	NA	NA	NA
rs9690998	7	124635456	A	0.431	rs7776744	0.984546	POT1-AS1	ncRNA_intronic	0.543	NA	NA	NA	NA
rs664143	11	108225661	G	0.447	rs227080	0.875478	ATM:C11orf65	UTR3	0.543	NA	NA	NA	NA
rs1332101	10	101305342	A	0.424	rs7095953	0.727267	NKX2-3	intergenic	0.541	NA	NA	NA	NA
rs7230957	18	673789	A	0.306	rs1001761	0.898281	ENOSF1	intronic	0.539	NA	NA	NA	NA
rs387604	19	22332265	A	0.338	rs7253490	0.729955	RP11-157B13.3	intergenic	0.537	NA	NA	NA	NA
rs12666427	7	124479352	G	0.490	rs7776744	0.757893	POT1	intronic	0.533	NA	NA	NA	NA
rs1531717	7	124644690	G	0.431	rs7776744	0.984546	POT1-AS1	ncRNA_intronic	0.533	NA	NA	NA	NA
rs7361098	20	62312755	A	0.289	rs41309367	0.995449	RTEL1:TNFRSF6B	intronic	0.531	NA	NA	NA	NA
rs6942933	7	124444522	T	0.489	rs7776744	0.745448	POT1	intergenic	0.53	NA	NA	NA	NA
rs3787100	20	62306410	G	0.285	rs41309367	0.835328	RTEL1:TNFRSF6B	intronic	0.53	NA	NA	NA	NA
rs458172	19	22329400	G	0.339	rs7253490	0.726276	RP11-157B13.3	intergenic	0.529	NA	NA	NA	NA
rs2360001	19	22379587	T	0.339	rs7253490	0.726276	ZNF676	UTR5	0.528	NA	NA	NA	NA
rs6564989	16	82193155	A	0.169	rs2967374	0.854226	MPHOSPH6	intronic	0.526	NA	NA	NA	NA
rs1059384	18	673995	T	0.306	rs1001761	0.898281	ENOSF1	UTR3	0.526	NA	NA	NA	NA
rs936564	4	164019763	A	0.213	rs10857352	0.72706	RP11-563E2.2	intergenic	0.521	NA	NA	NA	NA
rs1527365	1	226611363	T	0.401	rs3219104	0.755888	RP11-118H4.3	intergenic	0.518	NA	NA	NA	NA
rs1871772	7	124678872	G	0.431	rs7776744	0.984546	POT1-AS1	ncRNA_intronic	0.518	NA	NA	NA	NA
rs59491753	14	73441911	A	0.190	rs2302588	0.981105	ZFYVE1	intronic	0.516	NA	NA	NA	NA
rs12696304	3	169481271	C	0.319	rs2293607	0.633826	TERC	intergenic	0.515	NA	NA	NA	NA
rs10954059	7	124620598	G	0.463	rs7776744	0.879494	POT1-AS1	ncRNA_intronic	0.515	NA	NA	NA	NA
rs41293830	14	24722707	A	0.079	rs41293836	0.845188	TGM1	intronic	0.514	NA	NA	NA	NA
rs427343	19	22346138	T	0.339	rs7253490	0.726276	VN1R85P	intergenic	0.513	NA	NA	NA	NA
rs6953168	7	124506341	C	0.490	rs7776744	0.757893	POT1	intronic	0.512	NA	NA	NA	NA
rs1481329	7	124631334	A	0.431	rs7776744	0.984546	POT1-AS1	ncRNA_intronic	0.511	NA	NA	NA	NA
rs28409696	7	124562515	T	0.490	rs7776744	0.757893	POT1	intronic	0.507	NA	NA	NA	NA
rs10954051	7	124579236	T	0.431	rs7776744	0.984546	POT1-AS1	ncRNA_intronic	0.504	NA	NA	NA	NA
rs11212624	11	108298019	G	0.417	rs227080	0.845655	C11orf65	intronic	0.503	NA	NA	NA	NA
rs201490310	7	124704966	AAAAAG	0.489	rs7776744	0.771248	POT1-AS1	ncRNA_intronic	0.501	NA	NA	NA	NA
rs1824885	4	164075133	A	0.213	rs10857352	0.72706	NAF1	intronic	0.5	NA	NA	NA	NA
rs55688320	18	666100	A	0.323	rs1001761	0.928144	TYMS	intronic	0.5	NA	NA	NA	NA
rs1086964	7	124831139	T	0.411	rs7776744	0.797012	RP11-3B12.2	ncRNA_intronic	0.494	NA	NA	NA	NA
rs6963177	7	124444604	A	0.489	rs7776744	0.745448	POT1	intergenic	0.491	NA	NA	NA	NA
rs6589018	11	108314128	G	0.418	rs227080	0.842515	C11orf65	intronic	0.489	NA	NA	NA	NA
rs12531996	7	124619460	T	0.431	rs7776744	0.984546	POT1-AS1	ncRNA_intronic	0.489	NA	NA	NA	NA
rs11190128	10	101275149	C	0.436	rs7095953	0.996111	RP11-129J12.2	intergenic	0.488	NA	NA	NA	NA
rs10156168	7	124494410	G	0.490	rs7776744	0.757893	POT1	intronic	0.487	NA	NA	NA	NA
rs1871773	7	124674939	A	0.432	rs7776744	0.980804	POT1-AS1:EEF1GP1	ncRNA_exonic	0.487	NA	NA	NA	NA
rs1481341	7	124567123	C	0.490	rs7776744	0.757893	POT1	intronic	0.486	NA	NA	NA	NA
rs1481339	7	124708237	A	0.431	rs7776744	0.984546	POT1-AS1	ncRNA_intronic	0.486	NA	NA	NA	NA
rs11212532	11	108027233	C	0.421	rs227080	0.734037	NPAT	downstream	0.485	#N/A	#N/A	NA	NA
rs34555990	7	124587844	T	0.431	rs7776744	0.984546	POT1-AS1	ncRNA_intronic	0.485	NA	NA	NA	NA
rs751343	11	108366449	C	0.451	rs227080	0.613625	KDELC2	intronic	0.483	NA	NA	NA	NA
rs281199	19	22405501	T	0.340	rs7253490	0.722614	RP11-157B13.6	intergenic	0.481	NA	NA	NA	NA
rs28790613	19	22378639	T	0.339	rs7253490	0.726276	ZNF676	intronic	0.48	NA	NA	NA	NA
rs6089953	20	62291008	G	0.287	rs41309367	0.809122	RTEL1:TNFRSF6B	intronic	0.48	NA	NA	NA	NA
rs1852428	19	22380017	A	0.339	rs7253490	0.726276	ZNF676	upstream	0.48	NA	NA	NA	NA
rs6959244	7	124542780	A	0.490	rs7776744	0.757893	POT1	intronic	0.478	NA	NA	NA	NA
rs56405278	18	665843	T	0.395	rs1001761	0.758903	TYMS	intronic	0.477	NA	NA	NA	NA
rs641312	11	108148265	C	0.407	rs227080	0.730581	ATM	intronic	0.475	NA	NA	NA	NA
rs34832057	19	22357713	A	0.339	rs7253490	0.726276	VN1R85P	ncRNA_exonic	0.475	NA	NA	NA	NA
rs28760999	19	22365862	T	0.339	rs7253490	0.726276	ZNF676	intronic	0.471	NA	NA	NA	NA
rs71576215	7	124447385	T	0.489	rs7776744	0.745448	POT1	intergenic	0.469	NA	NA	NA	NA
rs66823127	7	124472329	T	0.490	rs7776744	0.757893	POT1	intronic	0.467	NA	NA	NA	NA
rs2741165	18	704407	A	0.309	rs1001761	0.773907	ENOSF1	intronic	0.467	NA	NA	NA	NA
rs55635437	2	54496244	A	0.163	rs11890390	0.808413	ACYP2	intronic	0.462	NA	NA	NA	NA
rs34861706	7	124493779	G	0.490	rs7776744	0.757893	POT1	intronic	0.46	NA	NA	NA	NA
rs227051	11	108228044	A	0.435	rs227080	0.915876	ATM:C11orf65	intronic	0.46	NA	NA	NA	NA
rs59986247	14	73500369	T	0.268	rs2302588	0.62799	ZFYVE1	intergenic	0.459	NA	NA	NA	NA
rs11979724	7	124451045	T	0.488	rs7776744	0.748435	POT1	intergenic	0.457	NA	NA	NA	NA
rs3787091	20	62315594	T	0.291	rs41309367	0.968359	RTEL1:RTEL1-TNFRSF6B	intronic	0.457	NA	NA	NA	NA
rs8049472	16	82174624	A	0.216	rs2967374	0.686546	RP11-510J16.5	intergenic	0.453	NA	NA	NA	NA
rs1973723	11	108033955	T	0.429	rs227080	0.774342	NPAT	intronic	0.45	NA	NA	NA	NA
rs9674392	16	82177027	G	0.206	rs2967374	0.683909	RP11-510J16.5	intergenic	0.448	NA	NA	NA	NA
rs679782	11	108116700	C	0.446	rs227080	0.878246	ATM	intronic	0.447	NA	NA	NA	NA
rs77997712	10	105717095	G	0.085	rs12415148	0.726612	SLK	intergenic	0.446	NA	NA	NA	NA
rs2847168	18	705820	T	0.319	rs1001761	0.744968	ENOSF1	intronic	0.446	NA	NA	NA	NA
rs8018739	14	73663371	T	0.196	rs2302588	0.87943	PSEN1	intronic	0.444	NA	NA	NA	NA
rs12111658	7	124584768	A	0.431	rs7776744	0.984546	POT1-AS1	ncRNA_intronic	0.444	NA	NA	NA	NA
rs77185807	7	124621692	T	0.433	rs7776744	0.977113	POT1-AS1	ncRNA_intronic	0.444	NA	NA	NA	NA
rs281204	19	22407056	A	0.340	rs7253490	0.722614	RP11-157B13.7	intergenic	0.438	NA	NA	NA	NA
rs1842616	7	124582172	G	0.431	rs7776744	0.984546	POT1-AS1	ncRNA_intronic	0.434	NA	NA	NA	NA
rs112759525	7	124704544	A	0.431	rs7776744	0.984546	POT1-AS1	ncRNA_intronic	0.434	NA	NA	NA	NA
rs112297561	19	22341110	C	0.339	rs7253490	0.726276	VN1R85P	intergenic	0.423	NA	NA	NA	NA
rs2612100	18	672363	G	0.306	rs1001761	0.898281	TYMS:ENOSF1	intronic	0.423	NA	NA	NA	NA
rs4027718	11	108065708	A	0.445	rs227080	0.848376	NPAT	intronic	0.421	NA	NA	NA	NA
rs9934289	16	82198738	A	0.169	rs2967374	0.852658	MPHOSPH6	intronic	0.42	NA	NA	NA	NA
rs12536017	7	124562301	A	0.490	rs7776744	0.757893	POT1	intronic	0.419	NA	NA	NA	NA
rs61986502	14	73451880	C	0.201	rs2302588	0.922745	ZFYVE1	intronic	0.419	NA	NA	NA	NA
rs7784616	7	124677194	C	0.431	rs7776744	0.984546	POT1-AS1	ncRNA_intronic	0.418	NA	NA	NA	NA
rs1006334	7	124628307	G	0.431	rs7776744	0.984546	POT1-AS1	ncRNA_intronic	0.413	NA	NA	NA	NA
rs2127967	7	124605672	A	0.431	rs7776744	0.984546	POT1-AS1	ncRNA_intronic	0.412	NA	NA	NA	NA
rs639239	7	124749389	T	0.423	rs7776744	0.923385	POT1-AS1	ncRNA_intronic	0.407	NA	NA	NA	NA
rs2118309	11	108367453	C	0.498	rs227080	0.609923	KDELC2	intronic	0.406	NA	NA	NA	NA
rs4255510	11	108314362	C	0.406	rs227080	0.808327	C11orf65	intronic	0.405	NA	NA	NA	NA
rs12113770	7	124589740	G	0.431	rs7776744	0.984546	POT1-AS1	ncRNA_intronic	0.405	NA	NA	NA	NA
rs10954050	7	124577901	G	0.431	rs7776744	0.984546	POT1-AS1	ncRNA_intronic	0.404	NA	NA	NA	NA
rs28807101	7	124598826	A	0.431	rs7776744	0.984546	POT1-AS1	ncRNA_intronic	0.403	NA	NA	NA	NA
rs4731211	7	124442669	T	0.489	rs7776744	0.745448	POT1	intergenic	0.402	NA	NA	NA	NA
rs1055263	4	164045822	A	0.213	rs10857352	0.72706	NAF1	intronic	0.398	NA	NA	NA	NA
rs148862242	14	73593345	T	0.189	rs2302588	0.938004	RBM25	intergenic	0.395	NA	NA	NA	NA
rs6960027	7	124543011	G	0.490	rs7776744	0.757893	POT1	intronic	0.394	NA	NA	NA	NA
rs10431061	11	108288808	T	0.417	rs227080	0.845655	C11orf65	intronic	0.39	NA	NA	NA	NA
rs111466395	7	124625198	G	0.452	rs7776744	0.896842	POT1-AS1	ncRNA_intronic	0.382	NA	NA	NA	NA
rs11772336	7	124589796	G	0.431	rs7776744	0.984546	POT1-AS1	ncRNA_intronic	0.381	NA	NA	NA	NA
rs3052231	4	164079807	T	0.213	rs10857352	0.72706	NAF1	intronic	0.379	NA	NA	NA	NA
rs281161	19	22418243	T	0.340	rs7253490	0.722614	RP11-157B13.7	intergenic	0.377	NA	NA	NA	NA
rs227092	11	108236783	T	0.435	rs227080	0.915876	ATM:C11orf65	UTR3	0.377	NA	NA	NA	NA
rs10954053	7	124586815	A	0.431	rs7776744	0.984546	POT1-AS1	ncRNA_intronic	0.375	NA	NA	NA	NA
rs4143216	16	82216491	G	0.163	rs2967374	0.903471	CTD-2588J6.2	intergenic	0.373	NA	NA	NA	NA
rs61986504	14	73453248	C	0.201	rs2302588	0.922745	ZFYVE1	intronic	0.369	NA	NA	NA	NA
rs112593075	4	164027746	T	0.213	rs10857352	0.72706	RP11-563E2.2	intergenic	0.361	NA	NA	NA	NA
rs9827710	3	169522387	G	0.317	rs2293607	0.627246	LRRC34	intronic	0.359	NA	NA	NA	NA
rs4512329	7	124618140	G	0.431	rs7776744	0.984546	POT1-AS1	ncRNA_intronic	0.359	NA	NA	NA	NA
rs10225140	7	124487465	C	0.490	rs7776744	0.757893	POT1	intronic	0.358	NA	NA	NA	NA
rs28793619	7	124621539	G	0.434	rs7776744	0.973314	POT1-AS1	ncRNA_intronic	0.358	NA	NA	NA	NA
rs1852426	19	22385097	T	0.339	rs7253490	0.726276	RP11-157B13.6	upstream	0.358	NA	NA	NA	NA
rs11767073	7	124624443	G	0.464	rs7776744	0.879444	POT1-AS1	ncRNA_intronic	0.353	NA	NA	NA	NA
rs2853524	18	667898	T	0.316	rs1001761	0.953523	TYMS	intronic	0.352	NA	NA	NA	NA
rs113036398	7	124624389	G	0.459	rs7776744	0.892804	POT1-AS1	ncRNA_intronic	0.349	NA	NA	NA	NA
rs228607	11	108088493	G	0.456	rs227080	0.80987	NPAT	intronic	0.346	NA	NA	NA	NA
rs17471740	4	164100276	G	0.346	rs10857352	0.61419	NAF1	intergenic	0.345	NA	NA	NA	NA
rs10081266	7	124573260	C	0.431	rs7776744	0.984546	POT1-AS1	ncRNA_intronic	0.344	NA	NA	NA	NA
rs7799771	7	124649937	C	0.431	rs7776744	0.984546	POT1-AS1	ncRNA_intronic	0.344	NA	NA	NA	NA
rs6973134	7	124515373	G	0.490	rs7776744	0.757893	POT1	intronic	0.343	NA	NA	NA	NA
rs170547	11	108244615	C	0.446	rs227080	0.878246	C11orf65	intronic	0.342	NA	NA	NA	NA
rs6011033	20	62322699	G	0.291	rs41309367	0.959389	RTEL1:TNFRSF6B	intronic	0.34	NA	NA	NA	NA
rs9692367	7	124635600	G	0.431	rs7776744	0.984546	POT1-AS1	ncRNA_intronic	0.338	NA	NA	NA	NA
rs2929323	7	124706406	A	0.431	rs7776744	0.984546	POT1-AS1	ncRNA_intronic	0.338	NA	NA	NA	NA
rs420977	19	22335762	T	0.339	rs7253490	0.726276	RP11-157B13.3	intergenic	0.335	NA	NA	NA	NA
rs150441843	14	73431638	A	0.192	rs2302588	0.981256	RP11-109N23.1	upstream	0.335	NA	NA	NA	NA
rs659987	7	124728277	T	0.425	rs7776744	0.953683	POT1-AS1	ncRNA_intronic	0.329	NA	NA	NA	NA
rs461804	19	22328560	C	0.323	rs7253490	0.67344	RP11-157B13.3	intergenic	0.324	NA	NA	NA	NA
rs170548	11	108234836	C	0.355	rs227080	0.617648	ATM:C11orf65	intronic	0.324	NA	NA	NA	NA
rs7643115	3	169512241	G	0.422	rs2293607	0.967247	LRRC34	intronic	0.322	NA	NA	NA	NA
rs10279816	7	124581580	T	0.431	rs7776744	0.984546	POT1-AS1	ncRNA_intronic	0.322	NA	NA	NA	NA
rs459539	19	22330699	T	0.339	rs7253490	0.726276	RP11-157B13.3	intergenic	0.321	NA	NA	NA	NA
rs1481330	7	124631363	C	0.431	rs7776744	0.984546	POT1-AS1	ncRNA_intronic	0.321	NA	NA	NA	NA
rs1585967	7	124613344	T	0.431	rs7776744	0.984546	POT1-AS1	ncRNA_intronic	0.32	NA	NA	NA	NA
rs151283484	20	62282314	C	0.317	rs41309367	0.659201	STMN3	intronic	0.318	NA	NA	NA	NA
rs2847328	18	707497	T	0.319	rs1001761	0.744968	ENOSF1	ncRNA_intronic	0.315	NA	NA	NA	NA
rs1842615	7	124582871	A	0.431	rs7776744	0.984546	POT1-AS1	ncRNA_intronic	0.311	NA	NA	NA	NA
rs227087	11	108244114	C	0.435	rs227080	0.915876	C11orf65	intronic	0.309	NA	NA	NA	NA
rs10257712	7	124598079	A	0.441	rs7776744	0.983981	POT1-AS1	ncRNA_intronic	0.306	NA	NA	NA	NA
rs3796145	3	169524862	A	0.421	rs2293607	0.963168	LRRC34	intronic	0.305	NA	NA	NA	NA
rs7782410	7	124571104	A	0.441	rs7776744	0.947548	POT1-AS1	ncRNA_intronic	0.302	NA	NA	NA	NA
rs416928	19	22345369	C	0.340	rs7253490	0.722614	VN1R85P	intergenic	0.298	NA	NA	NA	NA
rs635736	7	124758040	T	0.422	rs7776744	0.919807	POT1-AS1	ncRNA_intronic	0.298	NA	NA	NA	NA
rs6466950	7	124453074	C	0.488	rs7776744	0.748435	POT1	intergenic	0.297	NA	NA	NA	NA
rs6466967	7	124583213	G	0.431	rs7776744	0.984546	POT1-AS1	ncRNA_intronic	0.296	NA	NA	NA	NA
rs7799712	7	124649717	G	0.431	rs7776744	0.984546	POT1-AS1	ncRNA_intronic	0.296	NA	NA	NA	NA
rs2258056	20	62328453	T	0.353	rs41309367	0.617482	RTEL1:TNFRSF6B	exonic	0.294	111	R>R	BENIGN	TOLERATED
rs78232325	4	164057497	A	0.216	rs10857352	0.71032	NAF1	intronic	0.294	NA	NA	NA	NA
rs6973447	7	124543311	C	0.490	rs7776744	0.757893	POT1	intronic	0.294	NA	NA	NA	NA
rs6949341	7	124564176	C	0.490	rs7776744	0.757893	POT1	intronic	0.294	NA	NA	NA	NA
rs1031955	7	124710858	G	0.431	rs7776744	0.984546	POT1-AS1	ncRNA_intronic	0.294	NA	NA	NA	NA
rs651030	11	108141701	T	0.349	rs227080	0.623034	ATM	intronic	0.293	NA	NA	NA	NA
rs11605442	11	108077857	A	0.446	rs227080	0.845028	NPAT	intronic	0.287	NA	NA	NA	NA
rs4653729	1	226537535	T	0.430	rs3219104	0.962159	PARP1	intergenic	0.283	NA	NA	NA	NA
rs1481332	7	124577262	G	0.431	rs7776744	0.984546	POT1-AS1	ncRNA_intronic	0.282	NA	NA	NA	NA
rs10226659	7	124609868	A	0.432	rs7776744	0.980804	POT1-AS1	ncRNA_intronic	0.279	NA	NA	NA	NA
rs2297438	20	62311098	A	0.289	rs41309367	0.995449	RTEL1:TNFRSF6B	intronic	0.278	NA	NA	NA	NA
rs78270242	7	124621654	G	0.434	rs7776744	0.973475	POT1-AS1	ncRNA_intronic	0.277	NA	NA	NA	NA
rs1383751	7	124579721	A	0.431	rs7776744	0.984546	POT1-AS1	ncRNA_intronic	0.276	NA	NA	NA	NA
rs453104	19	22354405	A	0.339	rs7253490	0.726276	VN1R85P	intergenic	0.273	NA	NA	NA	NA
rs61986501	14	73450925	C	0.201	rs2302588	0.922745	ZFYVE1	intronic	0.269	NA	NA	NA	NA
rs11212527	11	108021205	C	0.492	rs227080	0.704953	ACAT1	intergenic	0.268	NA	NA	NA	NA
rs7192638	16	82220052	T	0.144	rs2967374	0.918352	RN7SKP190	intergenic	0.267	NA	NA	NA	NA
rs139756261	14	73552017	A	0.186	rs2302588	0.919617	RBM25	intronic	0.267	NA	NA	NA	NA
rs465380	19	22335068	C	0.339	rs7253490	0.726276	RP11-157B13.3	intergenic	0.266	NA	NA	NA	NA
rs1904972	7	124669687	T	0.431	rs7776744	0.984546	POT1-AS1	ncRNA_intronic	0.266	NA	NA	NA	NA
rs148738236	14	73593429	A	0.202	rs2302588	0.738341	RBM25	intergenic	0.26	NA	NA	NA	NA
rs281176	19	22394319	T	0.339	rs7253490	0.726276	RP11-157B13.6	intergenic	0.26	NA	NA	NA	NA
rs624852	11	108131797	C	0.446	rs227080	0.878246	ATM:AP001925.1	intronic	0.259	NA	NA	NA	NA
rs12459032	19	22365552	A	0.339	rs7253490	0.726276	ZNF676	intronic	0.259	NA	NA	NA	NA
rs2853529	18	669533	C	0.316	rs1001761	0.953523	TYMS	intronic	0.255	NA	NA	NA	NA
rs112550327	7	124625219	G	0.464	rs7776744	0.864865	POT1-AS1	ncRNA_intronic	0.255	NA	NA	NA	NA
rs375638984	11	108278212	AT	0.415	rs227080	0.879336	C11orf65	intronic	0.254	NA	NA	NA	NA
rs142745046	19	22334261	C	0.339	rs7253490	0.726276	RP11-157B13.3	intergenic	0.251	NA	NA	NA	NA
rs4731212	7	124442690	C	0.489	rs7776744	0.745448	POT1	intergenic	0.25	NA	NA	NA	NA
rs12536575	7	124510276	G	0.490	rs7776744	0.757893	POT1	intronic	0.25	NA	NA	NA	NA
rs11212640	11	108313339	C	0.445	rs227080	0.866568	C11orf65	intronic	0.25	NA	NA	NA	NA
rs76123010	7	124621657	G	0.434	rs7776744	0.973475	POT1-AS1	ncRNA_intronic	0.25	NA	NA	NA	NA
rs7128148	11	108320347	T	0.444	rs227080	0.869359	C11orf65	intronic	0.249	NA	NA	NA	NA
rs462671	19	22328850	T	0.339	rs7253490	0.726276	RP11-157B13.3	intergenic	0.247	NA	NA	NA	NA
rs227069	11	108210258	C	0.404	rs227080	0.795095	ATM:C11orf65	intronic	0.246	NA	NA	NA	NA
rs7782354	7	124540872	C	0.490	rs7776744	0.757893	POT1	intronic	0.241	NA	NA	NA	NA
rs10425845	19	22370672	A	0.339	rs7253490	0.726276	ZNF676	intronic	0.237	NA	NA	NA	NA
rs6420437	16	82187181	T	0.172	rs2967374	0.836752	MPHOSPH6	intronic	0.236	NA	NA	NA	NA
rs1481336	7	124696739	G	0.431	rs7776744	0.984546	POT1-AS1	ncRNA_intronic	0.236	NA	NA	NA	NA
rs227052	11	108228010	C	0.435	rs227080	0.915876	ATM:C11orf65	intronic	0.235	NA	NA	NA	NA
rs10883374	10	101303063	T	0.445	rs7095953	0.659712	NKX2-3	intergenic	0.233	NA	NA	NA	NA
rs1994025	7	124663859	A	0.431	rs7776744	0.984546	POT1-AS1	ncRNA_intronic	0.233	NA	NA	NA	NA
rs62139253	2	54479498	T	0.156	rs11890390	0.818198	ACYP2	intronic	0.232	NA	NA	NA	NA
rs75203136	14	73449110	C	0.201	rs2302588	0.922745	ZFYVE1	intronic	0.228	NA	NA	NA	NA
rs200233342	14	73552003	G	0.188	rs2302588	0.93184	RBM25	intronic	0.228	NA	NA	NA	NA
rs2320614	4	164070122	T	0.312	rs10857352	0.605957	NAF1	intronic	0.227	NA	NA	NA	NA
rs28817916	7	124588550	G	0.431	rs7776744	0.984546	POT1-AS1	ncRNA_intronic	0.226	NA	NA	NA	NA
rs10701411	19	22375530	AAAAC	0.339	rs7253490	0.726276	ZNF676	intronic	0.223	NA	NA	NA	NA
rs6589008	11	108041897	G	0.446	rs227080	0.845028	NPAT	intronic	0.221	NA	NA	NA	NA
rs62139258	2	54491283	A	0.160	rs11890390	0.84104	ACYP2	intronic	0.214	NA	NA	NA	NA
rs7793880	7	124903781	A	0.388	rs7776744	0.655952	RP11-3B12.2	ncRNA_intronic	0.214	NA	NA	NA	NA
rs1904976	7	124587463	A	0.431	rs7776744	0.984546	POT1-AS1	ncRNA_intronic	0.212	NA	NA	NA	NA
rs227056	11	108262397	T	0.434	rs227080	0.903769	C11orf65	intronic	0.211	NA	NA	NA	NA
rs72734449	14	73558836	T	0.191	rs2302588	0.938184	RBM25	intronic	0.21	NA	NA	NA	NA
rs62139251	2	54478605	T	0.157	rs11890390	0.811466	ACYP2	intronic	0.209	NA	NA	NA	NA
rs1013754	7	124642047	T	0.431	rs7776744	0.984546	POT1-AS1	ncRNA_intronic	0.209	NA	NA	NA	NA
rs10270055	7	124649406	T	0.431	rs7776744	0.984546	POT1-AS1	ncRNA_intronic	0.208	NA	NA	NA	NA
rs10031393	4	164021092	G	0.213	rs10857352	0.72706	RP11-563E2.2	intergenic	0.207	NA	NA	NA	NA
rs61986507	14	73455285	C	0.201	rs2302588	0.922745	ZFYVE1	intronic	0.207	NA	NA	NA	NA
rs12530981	7	124521722	C	0.490	rs7776744	0.757893	POT1	intronic	0.205	NA	NA	NA	NA
rs228601	11	108132445	T	0.396	rs227080	0.774647	ATM:AP001925.1	intronic	0.204	NA	NA	NA	NA
rs114450943	14	73598779	C	0.189	rs2302588	0.938004	PSEN1	intergenic	0.203	NA	NA	NA	NA
rs12535300	7	124613907	G	0.431	rs7776744	0.984546	POT1-AS1	ncRNA_intronic	0.203	NA	NA	NA	NA
rs682131	11	108187512	C	0.435	rs227080	0.915876	ATM:C11orf65	intronic	0.201	NA	NA	NA	NA
rs1382661	4	164104090	C	0.271	rs10857352	0.856232	NAF1	intergenic	0.198	NA	NA	NA	NA
rs184472	11	108232475	T	0.434	rs227080	0.911589	ATM:C11orf65	intronic	0.197	NA	NA	NA	NA
rs10236782	7	124474852	T	0.490	rs7776744	0.757893	POT1	intronic	0.196	NA	NA	NA	NA
rs3903522	7	124668142	G	0.431	rs7776744	0.984546	POT1-AS1	ncRNA_intronic	0.196	NA	NA	NA	NA
rs57569363	7	124662457	T	0.431	rs7776744	0.984546	POT1-AS1	ncRNA_intronic	0.194	NA	NA	NA	NA
rs11768552	7	124891632	T	0.391	rs7776744	0.687159	RP11-3B12.2	ncRNA_intronic	0.193	NA	NA	NA	NA
rs8051436	16	82171979	G	0.184	rs2967374	0.754015	RP11-510J16.5	ncRNA_intronic	0.193	NA	NA	NA	NA
rs227073	11	108212692	C	0.434	rs227080	0.911589	ATM:C11orf65	intronic	0.189	NA	NA	NA	NA
rs7781148	7	124458044	A	0.490	rs7776744	0.757893	POT1	intergenic	0.184	NA	NA	NA	NA
rs12113765	7	124589684	G	0.431	rs7776744	0.984546	POT1-AS1	ncRNA_intronic	0.182	NA	NA	NA	NA
rs2981291	18	702512	C	0.315	rs1001761	0.75085	ENOSF1	intronic	0.181	NA	NA	NA	NA
rs11190131	10	101275806	G	0.462	rs7095953	0.63765	RP11-129J12.2	intergenic	0.18	NA	NA	NA	NA
rs4753842	11	108311606	C	0.402	rs227080	0.7873	C11orf65	intronic	0.177	NA	NA	NA	NA
rs9671705	14	73449833	A	0.193	rs2302588	0.975104	ZFYVE1	intronic	0.176	NA	NA	NA	NA
rs2847171	18	701572	T	0.315	rs1001761	0.75085	ENOSF1	intronic	0.173	NA	NA	NA	NA
rs605394	11	108243628	C	0.446	rs227080	0.878246	C11orf65	intronic	0.171	NA	NA	NA	NA
rs13224820	7	124655399	G	0.431	rs7776744	0.984546	POT1-AS1	ncRNA_intronic	0.171	NA	NA	NA	NA
rs17045754	2	54496757	C	0.164	rs11890390	0.814352	ACYP2	intronic	0.17	NA	NA	NA	NA
rs2606275	19	22413622	A	0.340	rs7253490	0.722614	RP11-157B13.7	intergenic	0.169	NA	NA	NA	NA
rs6952529	7	124546643	G	0.490	rs7776744	0.757893	POT1	intronic	0.169	NA	NA	NA	NA
rs2741171	18	700687	T	0.319	rs1001761	0.775328	ENOSF1	intronic	0.164	NA	NA	NA	NA
rs4919345	10	101304317	C	0.445	rs7095953	0.659712	NKX2-3	intergenic	0.163	NA	NA	NA	NA
rs281155	19	22414594	A	0.340	rs7253490	0.722614	RP11-157B13.7	intergenic	0.163	NA	NA	NA	NA
rs907188	1	226612826	T	0.410	rs3219104	0.706882	RP11-118H4.3	intergenic	0.161	NA	NA	NA	NA
rs12143101	1	226545785	C	0.439	rs3219104	0.988559	PARP1	intergenic	0.16	NA	NA	NA	NA
rs61681162	11	108337712	AAAC	0.445	rs227080	0.866007	C11orf65	intronic	0.16	NA	NA	NA	NA
rs10269342	7	124693845	G	0.431	rs7776744	0.984546	POT1-AS1	ncRNA_intronic	0.16	NA	NA	NA	NA
rs5887206	7	124628842	GT	0.431	rs7776744	0.984546	POT1-AS1	ncRNA_intronic	0.159	NA	NA	NA	NA
rs61986492	14	73445188	C	0.199	rs2302588	0.934104	ZFYVE1	intronic	0.158	NA	NA	NA	NA
rs117613125	14	73552263	C	0.153	rs2302588	0.736187	RBM25	intronic	0.158	NA	NA	NA	NA
rs2606273	19	22413654	A	0.340	rs7253490	0.722614	RP11-157B13.7	intergenic	0.157	NA	NA	NA	NA
rs6010990	20	62281476	C	0.281	rs41309367	0.71772	STMN3	intronic	0.155	NA	NA	NA	NA
rs1351471	7	124672015	A	0.431	rs7776744	0.984546	POT1-AS1	ncRNA_intronic	0.155	NA	NA	NA	NA
rs6010998	20	62294402	T	0.289	rs41309367	0.810348	RTEL1:TNFRSF6B	intronic	0.153	NA	NA	NA	NA
rs2847170	18	704901	T	0.319	rs1001761	0.744968	ENOSF1	intronic	0.15	NA	NA	NA	NA
rs1904971	7	124669695	T	0.431	rs7776744	0.984546	POT1-AS1	ncRNA_intronic	0.15	NA	NA	NA	NA
rs7943607	11	108337137	C	0.445	rs227080	0.866007	C11orf65	intronic	0.149	NA	NA	NA	NA
rs1969193	19	22120269	C	0.258	rs7253490	0.637011	ZNF208	intronic	0.146	NA	NA	NA	NA
rs6954614	7	124629794	G	0.431	rs7776744	0.984546	POT1-AS1	ncRNA_intronic	0.146	NA	NA	NA	NA
rs12533560	7	124561882	T	0.490	rs7776744	0.757893	POT1	intronic	0.145	NA	NA	NA	NA
rs536652050	14	73552255	C	0.150	rs2302588	0.732271	RBM25	intronic	0.145	NA	NA	NA	NA
rs10954062	7	124636460	T	0.431	rs7776744	0.984546	POT1-AS1	ncRNA_intronic	0.145	NA	NA	NA	NA
rs80292384	14	73554890	C	0.190	rs2302588	0.944203	RBM25	intronic	0.142	NA	NA	NA	NA
rs1871776	7	124674648	A	0.430	rs7776744	0.980651	POT1-AS1:EEF1GP1	ncRNA_intronic	0.141	NA	NA	NA	NA
rs7780453	7	124457838	G	0.488	rs7776744	0.748435	POT1	intergenic	0.138	NA	NA	NA	NA
rs62139200	2	54475507	T	0.166	rs11890390	0.759452	ACYP2	intronic	0.138	NA	NA	NA	NA
rs7120845	11	108313629	C	0.445	rs227080	0.866568	C11orf65	intronic	0.136	NA	NA	NA	NA
rs792616	7	124833992	T	0.411	rs7776744	0.797012	RP11-3B12.2	ncRNA_intronic	0.136	NA	NA	NA	NA
rs7248898	19	22245354	A	0.310	rs7253490	0.97678	ZNF257	intronic	0.134	NA	NA	NA	NA
rs12111660	7	124584795	A	0.431	rs7776744	0.984546	POT1-AS1	ncRNA_intronic	0.131	NA	NA	NA	NA
rs2911406	16	82220424	A	0.141	rs2967374	0.89548	RN7SKP190	intergenic	0.129	NA	NA	NA	NA
rs2021560	19	22373470	C	0.336	rs7253490	0.725572	ZNF676	intronic	0.127	NA	NA	NA	NA
rs170546	11	108246794	C	0.435	rs227080	0.915876	C11orf65	intronic	0.122	NA	NA	NA	NA
rs2249731	1	226600554	A	0.464	rs3219104	0.793189	RP11-118H4.3	upstream	0.121	NA	NA	NA	NA
rs9822885	3	169486144	A	0.319	rs2293607	0.630873	ACTRT3	intronic	0.12	NA	NA	NA	NA
rs12673697	7	124395006	C	0.500	rs7776744	0.632177	GPR37	intronic	0.119	NA	NA	NA	NA
rs6960504	7	124530314	A	0.490	rs7776744	0.757893	POT1	intronic	0.118	NA	NA	NA	NA
rs4691895	4	164048199	G	0.213	rs10857352	0.72706	NAF1	exonic	0.117	368	L>V	BENIGN	TOLERATED
rs421180	19	22335719	C	0.339	rs7253490	0.726276	RP11-157B13.3	intergenic	0.116	NA	NA	NA	NA
rs1871770	7	124630839	G	0.431	rs7776744	0.984546	POT1-AS1	ncRNA_intronic	0.115	NA	NA	NA	NA
11:108151707:T:TA	11	108151707	TA	0.413	rs227080	0.728784	ATM	intronic	0.114	NA	NA	NA	NA
rs4754301	11	108048541	A	0.446	rs227080	0.845028	NPAT	intronic	0.112	NA	NA	NA	NA
rs141903764	14	73504937	A	0.195	rs2302588	0.920875	RN7SL586P	intergenic	0.11	NA	NA	NA	NA
rs281157	19	22415509	T	0.340	rs7253490	0.722614	RP11-157B13.7	intergenic	0.11	NA	NA	NA	NA
rs2853541	18	662623	G	0.309	rs1001761	0.995275	TYMS	intronic	0.108	NA	NA	NA	NA
rs10890822	11	108027060	A	0.445	rs227080	0.848376	NPAT	downstream	0.107	#N/A	#N/A	NA	NA
rs137901416	14	73418095	A	0.189	rs2302588	1	DCAF4	intronic	0.106	NA	NA	NA	NA
rs9866116	3	169494627	A	0.318	rs2293607	0.629051	MYNN	intronic	0.104	NA	NA	NA	NA
rs459017	19	22330531	C	0.339	rs7253490	0.726276	RP11-157B13.3	intergenic	0.101	NA	NA	NA	NA
rs11772421	7	124620187	G	0.431	rs7776744	0.984546	POT1-AS1	ncRNA_intronic	0.101	NA	NA	NA	NA
rs7788066	7	124630145	A	0.431	rs7776744	0.984546	POT1-AS1	ncRNA_intronic	0.101	NA	NA	NA	NA
rs34551944	7	124619532	T	0.458	rs7776744	0.880476	POT1-AS1	ncRNA_intronic	0.099	NA	NA	NA	NA
rs6466961	7	124542230	C	0.490	rs7776744	0.757893	POT1	intronic	0.098	NA	NA	NA	NA
rs11212662	11	108346196	T	0.473	rs227080	0.633111	KDELC2	intronic	0.096	NA	NA	NA	NA
rs281201	19	22406201	C	0.340	rs7253490	0.722614	RP11-157B13.6	intergenic	0.095	NA	NA	NA	NA
rs4731224	7	124484286	A	0.490	rs7776744	0.757893	POT1	intronic	0.094	NA	NA	NA	NA
rs111339547	19	22328344	G	0.339	rs7253490	0.726276	RP11-157B13.3	intergenic	0.093	NA	NA	NA	NA
rs28787025	7	124624917	G	0.436	rs7776744	0.959045	POT1-AS1	ncRNA_intronic	0.093	NA	NA	NA	NA
rs139964051	7	124704217	AG	0.489	rs7776744	0.72858	POT1-AS1	ncRNA_intronic	0.093	NA	NA	NA	NA
rs3787092	20	62315593	T	0.291	rs41309367	0.968359	RTEL1:TNFRSF6B	intronic	0.088	NA	NA	NA	NA
rs28465436	3	169489082	A	0.401	rs2293607	0.85769	RP11-816J6.3	ncRNA_intronic	0.088	NA	NA	NA	NA
rs2360002	19	22383362	A	0.339	rs7253490	0.726276	RP11-157B13.6	intergenic	0.086	NA	NA	NA	NA
rs6968500	7	124431722	G	0.491	rs7776744	0.740399	GPR37	intergenic	0.085	NA	NA	NA	NA
rs6957525	7	124656377	T	0.431	rs7776744	0.984546	POT1-AS1	ncRNA_intronic	0.085	NA	NA	NA	NA
rs61380955	11	108029109	TA	0.445	rs227080	0.848376	NPAT	UTR3	0.084	NA	NA	NA	NA
rs12538333	7	124508357	T	0.490	rs7776744	0.757893	POT1	intronic	0.078	NA	NA	NA	NA
rs227078	11	108250381	A	0.435	rs227080	0.915876	C11orf65	intronic	0.077	NA	NA	NA	NA
rs2236507	20	62323006	C	0.290	rs41309367	0.954713	RTEL1:TNFRSF6B	intronic	0.076	NA	NA	NA	NA
rs685909	7	124752484	A	0.424	rs7776744	0.919467	POT1-AS1	ncRNA_intronic	0.074	NA	NA	NA	NA
rs281195	19	22402480	T	0.340	rs7253490	0.722614	RP11-157B13.6	intergenic	0.071	NA	NA	NA	NA
rs1048665	20	62331989	T	0.350	rs41309367	0.600851	ARFRP1	exonic	0.068	88	R>R	BENIGN	TOLERATED
rs281187	19	22399362	T	0.340	rs7253490	0.722614	RP11-157B13.6	intergenic	0.068	NA	NA	NA	NA
rs11980178	7	124604660	A	0.431	rs7776744	0.984546	POT1-AS1	ncRNA_intronic	0.067	NA	NA	NA	NA
rs144980386	2	54490760	G	0.160	rs11890390	0.84104	ACYP2	intronic	0.064	NA	NA	NA	NA
rs2911407	16	82221628	A	0.154	rs2967374	0.835477	RN7SKP190	intergenic	0.063	NA	NA	NA	NA
rs9719478	7	124586921	C	0.431	rs7776744	0.984546	POT1-AS1	ncRNA_intronic	0.061	NA	NA	NA	NA
rs495139	18	676008	G	0.298	rs1001761	0.880888	ENOSF1	intronic	0.059	NA	NA	NA	NA
rs12226046	11	108335940	C	0.354	rs227080	0.608045	C11orf65	intronic	0.058	NA	NA	NA	NA
rs1728930	7	124809310	G	0.412	rs7776744	0.820917	POT1-AS1	ncRNA_intronic	0.058	NA	NA	NA	NA
rs10264210	7	124611594	G	0.431	rs7776744	0.984546	POT1-AS1	ncRNA_intronic	0.056	NA	NA	NA	NA
rs281178	19	22395581	A	0.339	rs7253490	0.726276	RP11-157B13.6	intergenic	0.053	NA	NA	NA	NA
rs34600520	7	124490938	T	0.490	rs7776744	0.757893	POT1	intronic	0.051	NA	NA	NA	NA
rs6466968	7	124583357	T	0.431	rs7776744	0.984546	POT1-AS1	ncRNA_intronic	0.051	NA	NA	NA	NA
rs2847165	18	709590	G	0.319	rs1001761	0.744968	ENOSF1	intronic	0.049	NA	NA	NA	NA
rs12621747	2	54498027	A	0.161	rs11890390	0.808352	ACYP2	intronic	0.048	NA	NA	NA	NA
rs10252096	7	124608784	G	0.431	rs7776744	0.984546	POT1-AS1	ncRNA_intronic	0.046	NA	NA	NA	NA
rs116852872	14	73450071	G	0.201	rs2302588	0.922745	ZFYVE1	intronic	0.045	NA	NA	NA	NA
rs4731217	7	124471889	C	0.490	rs7776744	0.757893	POT1	intronic	0.044	NA	NA	NA	NA
rs6897196	5	1280938	G	0.385	rs7705526	0.705298	TERT	intronic	0.042	NA	NA	NA	NA
rs79844334	14	73459405	T	0.191	rs2302588	0.987462	ZFYVE1	intronic	0.042	NA	NA	NA	NA
rs6961441	7	124590871	G	0.431	rs7776744	0.984546	POT1-AS1	ncRNA_intronic	0.042	NA	NA	NA	NA
rs6829366	4	164054971	G	0.213	rs10857352	0.72706	NAF1	intronic	0.04	NA	NA	NA	NA
rs11190126	10	101271789	A	0.457	rs7095953	0.631114	RP11-129J12.2	intergenic	0.039	NA	NA	NA	NA
rs1970763	18	661812	A	0.314	rs1001761	0.971836	TYMS	intronic	0.039	NA	NA	NA	NA
rs4552839	7	124499514	T	0.490	rs7776744	0.757893	POT1	intronic	0.036	NA	NA	NA	NA
rs381995	19	22361666	C	0.339	rs7253490	0.726276	ZNF676	downstream	0.034	#N/A	#N/A	NA	NA
rs6975534	7	124686461	G	0.431	rs7776744	0.984546	POT1-AS1	ncRNA_intronic	0.034	NA	NA	NA	NA
rs281174	19	22392420	C	0.339	rs7253490	0.726276	RP11-157B13.6	intergenic	0.032	NA	NA	NA	NA
rs75005171	11	108288292	C	0.426	rs227080	0.806858	C11orf65	intronic	0.032	NA	NA	NA	NA
rs60279109	18	671977	A	0.306	rs1001761	0.898281	TYMS:ENOSF1	intronic	0.032	NA	NA	NA	NA
rs7934719	11	108341864	T	0.453	rs227080	0.658515	KDELC2	downstream	0.03	#N/A	#N/A	NA	NA
rs80299632	7	124793437	G	0.337	rs7776744	0.664099	POT1-AS1	ncRNA_intronic	0.029	NA	NA	NA	NA
rs1003623	11	108152582	T	0.395	rs227080	0.770861	ATM	intronic	0.027	NA	NA	NA	NA
rs1150203	11	108170271	A	0.380	rs227080	0.723452	ATM	intronic	0.026	NA	NA	NA	NA
rs642496	11	108137775	A	0.446	rs227080	0.878246	ATM	intronic	0.024	NA	NA	NA	NA
rs2127971	7	124595309	G	0.431	rs7776744	0.984546	POT1-AS1	ncRNA_intronic	0.024	NA	NA	NA	NA
rs409627	19	22357936	C	0.339	rs7253490	0.726276	VN1R85P	ncRNA_exonic	0.023	NA	NA	NA	NA
rs597279	7	124740894	A	0.425	rs7776744	0.953683	POT1-AS1	ncRNA_intronic	0.022	NA	NA	NA	NA
rs2967349	16	82194405	G	0.168	rs2967374	0.845148	MPHOSPH6	intronic	0.021	NA	NA	NA	NA
rs463200	19	22327489	C	0.344	rs7253490	0.741817	RP11-157B13.3	intergenic	0.02	NA	NA	NA	NA
rs228598	11	108107497	G	0.435	rs227080	0.915876	ATM	intronic	0.018	NA	NA	NA	NA
rs1830172	19	22388211	T	0.339	rs7253490	0.726276	RP11-157B13.6	intergenic	0.015	NA	NA	NA	NA
rs281202	19	22406331	T	0.341	rs7253490	0.71897	RP11-157B13.6	intergenic	0.013	NA	NA	NA	NA
rs634268	11	108186258	A	0.446	rs227080	0.878246	ATM:C11orf65	intronic	0.012	NA	NA	NA	NA
rs1990059	14	73569475	G	0.190	rs2302588	0.944203	RBM25	intronic	0.009	NA	NA	NA	NA
rs10789665	11	108356680	C	0.458	rs227080	0.630412	KDELC2	intronic	0.005	NA	NA	NA	NA
rs3208007	20	62322288	C	0.291	rs41309367	0.941846	RTEL1:TNFRSF6B	exonic	0.004	848	P>P	BENIGN	TOLERATED
rs582157	11	108161202	A	0.395	rs227080	0.770861	ATM	intronic	0.003	NA	NA	NA	NA
rs4691896	4	164085425	T	0.213	rs10857352	0.72706	NAF1	exonic	0.002	162	I>V	BENIGN	TOLERATED
rs200596062	14	73429222	T	0.194	rs2302588	0.969358	RP11-109N23.6	downstream	NA	#N/A	#N/A	NA	NA
rs111737501	19	22361826	CCAGA	0.338	rs7253490	0.719479	ZNF676	downstream	NA	#N/A	#N/A	NA	NA
rs76397255	2	54482703	G	0.187	rs11890390	0.963057	ACYP2:TSPYL6	exonic	NA	NA	NA	NA	NA
rs1824884	4	164097794	G	0.206	rs10857352	0.714043	NAF1	intergenic	NA	NA	NA	NA	NA
rs35535003	7	124442464	T	0.489	rs7776744	0.745448	POT1	intergenic	NA	NA	NA	NA	NA
rs71520313	7	124450773	TGAGAGA	0.487	rs7776744	0.750563	POT1	intergenic	NA	NA	NA	NA	NA
rs2040926	7	124457295	C	0.488	rs7776744	0.748435	POT1	intergenic	NA	NA	NA	NA	NA
rs144809513	10	101271995	CA	0.455	rs7095953	0.606134	RP11-129J12.2	intergenic	NA	NA	NA	NA	NA
rs141077654	10	101303157	TACAC	0.445	rs7095953	0.659712	NKX2-3	intergenic	NA	NA	NA	NA	NA
rs201311048	10	105699703	AT	0.086	rs12415148	0.739769	OBFC1	intergenic	NA	NA	NA	NA	NA
rs201764078	10	105699706	GT	0.086	rs12415148	0.739769	OBFC1	intergenic	NA	NA	NA	NA	NA
rs570213623	10	105699707	A	0.086	rs12415148	0.739769	OBFC1	intergenic	NA	NA	NA	NA	NA
rs535636917	10	105699709	T	0.086	rs12415148	0.739769	OBFC1	intergenic	NA	NA	NA	NA	NA
rs549575041	10	105699710	T	0.086	rs12415148	0.739769	OBFC1	intergenic	NA	NA	NA	NA	NA
rs12570161	10	105707374	T	0.086	rs12415148	0.739769	SLK	intergenic	NA	NA	NA	NA	NA
rs541839185	10	105718428	CA	0.087	rs12415148	0.702639	SLK	intergenic	NA	NA	NA	NA	NA
rs112192271	11	108019887	A	0.440	rs227080	0.721672	ACAT1	intergenic	NA	NA	NA	NA	NA
rs370101879	11	108021226	ACT	0.440	rs227080	0.752576	ACAT1	intergenic	NA	NA	NA	NA	NA
rs143113686	14	73433976	C	0.194	rs2302588	0.956581	ZFYVE1	intergenic	NA	NA	NA	NA	NA
14:73513456:CTGTTTGTT:CTGTTTGTTTGTT	14	73513456	CTGTTTGTT	0.221	rs2302588	0.874408	RN7SL586P	intergenic	NA	NA	NA	NA	NA
14:73521992:G:GA	14	73521992	G	0.208	rs2302588	0.945596	RP11-109N23.4	intergenic	NA	NA	NA	NA	NA
rs7192444	16	82180338	G	0.183	rs2967374	0.758951	MPHOSPH6	intergenic	NA	NA	NA	NA	NA
rs201995706	16	82214702	AT	0.219	rs2967374	0.61159	CTD-2588J6.2	intergenic	NA	NA	NA	NA	NA
rs200498657	16	82214705	T	0.219	rs2967374	0.61159	CTD-2588J6.2	intergenic	NA	NA	NA	NA	NA
rs201659511	16	82214707	T	0.219	rs2967374	0.61159	CTD-2588J6.2	intergenic	NA	NA	NA	NA	NA
rs461661	19	22327559	T	0.341	rs7253490	0.743618	RP11-157B13.3	intergenic	NA	NA	NA	NA	NA
rs142801110	19	22355160	AC	0.339	rs7253490	0.717167	VN1R85P	intergenic	NA	NA	NA	NA	NA
rs2522319	19	22356056	C	0.339	rs7253490	0.726276	VN1R85P	intergenic	NA	NA	NA	NA	NA
rs440539	19	22359330	A	0.340	rs7253490	0.730364	VN1R85P	intergenic	NA	NA	NA	NA	NA
rs7253425	19	22381476	G	0.339	rs7253490	0.726276	ZNF676	intergenic	NA	NA	NA	NA	NA
rs10418058	19	22391275	A	0.339	rs7253490	0.726276	RP11-157B13.6	intergenic	NA	NA	NA	NA	NA
19:22398599:T:TCC	19	22398599	T	0.435	rs7253490	0.632106	RP11-157B13.6	intergenic	NA	NA	NA	NA	NA
rs35772066	19	22399417	CT	0.336	rs7253490	0.724265	RP11-157B13.6	intergenic	NA	NA	NA	NA	NA
rs281192	19	22400404	T	0.189	rs7253490	0.700864	RP11-157B13.6	intergenic	NA	NA	NA	NA	NA
rs281197	19	22404604	C	0.340	rs7253490	0.722614	RP11-157B13.6	intergenic	NA	NA	NA	NA	NA
rs111471672	19	22410364	A	0.340	rs7253490	0.722614	RP11-157B13.7	intergenic	NA	NA	NA	NA	NA
rs200785868	19	22413310	GA	0.340	rs7253490	0.722614	RP11-157B13.7	intergenic	NA	NA	NA	NA	NA
rs34547093	19	22413470	T	0.340	rs7253490	0.722614	RP11-157B13.7	intergenic	NA	NA	NA	NA	NA
rs11409343	19	22414009	CA	0.336	rs7253490	0.700899	RP11-157B13.7	intergenic	NA	NA	NA	NA	NA
rs112963142	19	22416132	GT	0.339	rs7253490	0.717167	RP11-157B13.7	intergenic	NA	NA	NA	NA	NA
rs545566512	19	22417825	A	0.340	rs7253490	0.722614	RP11-157B13.7	intergenic	NA	NA	NA	NA	NA
rs62119970	19	22417828	G	0.340	rs7253490	0.722614	RP11-157B13.7	intergenic	NA	NA	NA	NA	NA
rs2271349	1	226553934	A	0.482	rs3219104	0.84397	PARP1	intronic	NA	NA	NA	NA	NA
rs3219104	1	226562621	A	0.436	rs3219104	1	PARP1	intronic	NA	NA	NA	NA	NA
rs149150140	2	54477614	TG	0.191	rs11890390	0.875615	ACYP2	intronic	NA	NA	NA	NA	NA
2:54493690:A:AAGATAGAT	2	54493690	A	0.162	rs11890390	0.782894	ACYP2	intronic	NA	NA	NA	NA	NA
rs28826687	4	164051770	A	0.211	rs10857352	0.718821	NAF1	intronic	NA	NA	NA	NA	NA
rs7717443	5	1283486	T	0.402	rs7705526	0.815277	TERT	intronic	NA	NA	NA	NA	NA
rs139726364	7	124464909	C	0.489	rs7776744	0.754041	POT1	intronic	NA	NA	NA	NA	NA
rs12154816	7	124478299	A	0.490	rs7776744	0.757893	POT1	intronic	NA	NA	NA	NA	NA
rs35228372	7	124480051	AT	0.472	rs7776744	0.737239	POT1	intronic	NA	NA	NA	NA	NA
rs10954045	7	124498155	T	0.490	rs7776744	0.757893	POT1	intronic	NA	NA	NA	NA	NA
rs10233306	7	124498417	G	0.490	rs7776744	0.757893	POT1	intronic	NA	NA	NA	NA	NA
rs10255209	7	124554927	C	0.490	rs7776744	0.757893	POT1	intronic	NA	NA	NA	NA	NA
rs113714417	11	108031294	T	0.430	rs227080	0.778563	NPAT	intronic	NA	NA	NA	NA	NA
rs147366676	11	108052191	CA	0.428	rs227080	0.763151	NPAT	intronic	NA	NA	NA	NA	NA
rs368848598	11	108055198	CAA	0.393	rs227080	0.648206	NPAT	intronic	NA	NA	NA	NA	NA
rs150693037	11	108055258	ATCTT	0.458	rs227080	0.810596	NPAT	intronic	NA	NA	NA	NA	NA
rs3781868	11	108059569	G	0.446	rs227080	0.845028	NPAT	intronic	NA	NA	NA	NA	NA
rs2056267	11	108061808	A	0.457	rs227080	0.813767	NPAT	intronic	NA	NA	NA	NA	NA
rs4027719	11	108066362	C	0.452	rs227080	0.825226	NPAT	intronic	NA	NA	NA	NA	NA
rs59478102	11	108069239	CAG	0.448	rs227080	0.838858	NPAT	intronic	NA	NA	NA	NA	NA
rs34033921	11	108079315	TA	0.414	rs227080	0.724596	NPAT	intronic	NA	NA	NA	NA	NA
11:108090459:A:AAAC	11	108090459	A	0.440	rs227080	0.83562	NPAT	intronic	NA	NA	NA	NA	NA
rs11390378	11	108100105	GT	0.434	rs227080	0.647874	ATM	intronic	NA	NA	NA	NA	NA
rs661467	11	108101492	G	0.444	rs227080	0.857147	ATM	intronic	NA	NA	NA	NA	NA
rs58530637	11	108105567	TA	0.434	rs227080	0.895949	ATM	intronic	NA	NA	NA	NA	NA
rs228592	11	108123189	A	0.435	rs227080	0.915876	ATM	intronic	NA	NA	NA	NA	NA
rs139847855	11	108145072	T	0.397	rs227080	0.762911	ATM	intronic	NA	NA	NA	NA	NA
rs10716099	11	108185181	A	0.441	rs227080	0.887524	ATM:C11orf65	intronic	NA	NA	NA	NA	NA
rs227072	11	108212093	C	0.435	rs227080	0.915876	ATM:C11orf65	intronic	NA	NA	NA	NA	NA
rs227050	11	108228142	T	0.434	rs227080	0.904106	ATM:C11orf65	intronic	NA	NA	NA	NA	NA
rs190131	11	108233538	T	0.432	rs227080	0.903057	ATM:C11orf65	intronic	NA	NA	NA	NA	NA
rs138029336	11	108244921	T	0.404	rs227080	0.792748	C11orf65	intronic	NA	NA	NA	NA	NA
rs34839130	11	108252662	G	0.435	rs227080	0.915876	C11orf65	intronic	NA	NA	NA	NA	NA
rs58204972	11	108260720	T	0.436	rs227080	0.912358	C11orf65	intronic	NA	NA	NA	NA	NA
rs10714374	11	108273286	A	0.452	rs227080	0.803994	C11orf65	intronic	NA	NA	NA	NA	NA
rs10789661	11	108301001	G	0.444	rs227080	0.869359	C11orf65	intronic	NA	NA	NA	NA	NA
rs2118308	11	108315463	G	0.417	rs227080	0.845655	C11orf65	intronic	NA	NA	NA	NA	NA
rs7942014	11	108326174	C	0.444	rs227080	0.86157	C11orf65	intronic	NA	NA	NA	NA	NA
rs139385986	11	108335072	GA	0.353	rs227080	0.610827	C11orf65	intronic	NA	NA	NA	NA	NA
rs61913890	11	108335073	C	0.353	rs227080	0.610827	C11orf65	intronic	NA	NA	NA	NA	NA
rs5023001	11	108335538	T	0.444	rs227080	0.862133	C11orf65	intronic	NA	NA	NA	NA	NA
rs145671943	14	24668145	G	0.082	rs41293836	0.815225	TM9SF1:TM9SF1	intronic	NA	NA	NA	NA	NA
rs557476554	14	73449097	GA	0.192	rs2302588	0.96847	ZFYVE1	intronic	NA	NA	NA	NA	NA
rs34016113	14	73449904	C	0.223	rs2302588	0.810714	ZFYVE1	intronic	NA	NA	NA	NA	NA
rs113561605	14	73455189	CT	0.201	rs2302588	0.922745	ZFYVE1	intronic	NA	NA	NA	NA	NA
rs147301387	14	73464078	AT	0.188	rs2302588	0.968116	ZFYVE1	intronic	NA	NA	NA	NA	NA
rs61986549	14	73485457	C	0.199	rs2302588	0.92203	ZFYVE1	intronic	NA	NA	NA	NA	NA
rs61986550	14	73486621	T	0.199	rs2302588	0.92203	ZFYVE1	intronic	NA	NA	NA	NA	NA
rs578042058	14	73489983	A	0.197	rs2302588	0.907983	ZFYVE1	intronic	NA	NA	NA	NA	NA
rs142081526	14	73556373	TTTTGTTTG	0.229	rs2302588	0.808211	RBM25	intronic	NA	NA	NA	NA	NA
rs6420436	16	82186719	C	0.173	rs2967374	0.831042	MPHOSPH6	intronic	NA	NA	NA	NA	NA
rs142804783	16	82194575	C	0.170	rs2967374	0.833352	MPHOSPH6	intronic	NA	NA	NA	NA	NA
rs113519546	18	666164	G	0.326	rs1001761	0.830063	TYMS	intronic	NA	NA	NA	NA	NA
18:671785:C:CT	18	671785	CT	0.282	rs1001761	0.759062	TYMS:ENOSF1	intronic	NA	NA	NA	NA	NA
rs199621503	19	22191354	GT	0.273	rs7253490	0.696321	ZNF208	intronic	NA	NA	NA	NA	NA
rs10421426	19	22366423	T	0.339	rs7253490	0.726276	ZNF676	intronic	NA	NA	NA	NA	NA
rs148274725	19	22371825	CA	0.329	rs7253490	0.689379	ZNF676	intronic	NA	NA	NA	NA	NA
rs4809321	20	62304299	G	0.283	rs41309367	0.827035	RTEL1:TNFRSF6B	intronic	NA	NA	NA	NA	NA
rs3787096	20	62308158	G	0.223	rs41309367	0.62147	RTEL1:TNFRSF6B	intronic	NA	NA	NA	NA	NA
rs139385377	3	169513706	TAA	0.422	rs2293607	0.967247	LRRC34	ncRNA_exonic	NA	NA	NA	NA	NA
rs10528006	4	164038806	A	0.217	rs10857352	0.715649	:NAF1	ncRNA_intronic	NA	NA	NA	NA	NA
rs10709318	7	124575992	C	0.447	rs7776744	0.680599	POT1-AS1	ncRNA_intronic	NA	NA	NA	NA	NA
7:124576010:G:T	7	124576010	T	0.474	rs7776744	0.977821	POT1-AS1	ncRNA_intronic	NA	NA	NA	NA	NA
rs7795611	7	124578456	G	0.431	rs7776744	0.984546	POT1-AS1	ncRNA_intronic	NA	NA	NA	NA	NA
rs143657452	7	124580651	AAAT	0.431	rs7776744	0.984546	POT1-AS1	ncRNA_intronic	NA	NA	NA	NA	NA
rs1481340	7	124582051	C	0.432	rs7776744	0.980707	POT1-AS1	ncRNA_intronic	NA	NA	NA	NA	NA
rs12535807	7	124591433	A	0.431	rs7776744	0.984546	POT1-AS1	ncRNA_intronic	NA	NA	NA	NA	NA
rs6466970	7	124592755	A	0.431	rs7776744	0.984546	POT1-AS1	ncRNA_intronic	NA	NA	NA	NA	NA
rs12538641	7	124600671	A	0.431	rs7776744	0.984546	POT1-AS1	ncRNA_intronic	NA	NA	NA	NA	NA
rs12531844	7	124603900	C	0.431	rs7776744	0.984546	POT1-AS1	ncRNA_intronic	NA	NA	NA	NA	NA
rs922713	7	124607059	A	0.431	rs7776744	0.984546	POT1-AS1	ncRNA_intronic	NA	NA	NA	NA	NA
rs35868487	7	124608700	T	0.431	rs7776744	0.984546	POT1-AS1	ncRNA_intronic	NA	NA	NA	NA	NA
rs548361379	7	124611839	G	0.463	rs7776744	0.668857	POT1-AS1	ncRNA_intronic	NA	NA	NA	NA	NA
rs55833724	7	124611847	G	0.463	rs7776744	0.668857	POT1-AS1	ncRNA_intronic	NA	NA	NA	NA	NA
rs151185034	7	124615465	T	0.431	rs7776744	0.984546	POT1-AS1	ncRNA_intronic	NA	NA	NA	NA	NA
rs34885140	7	124626812	T	0.431	rs7776744	0.984546	POT1-AS1	ncRNA_intronic	NA	NA	NA	NA	NA
rs5887208	7	124628977	T	0.451	rs7776744	0.899357	POT1-AS1	ncRNA_intronic	NA	NA	NA	NA	NA
rs143279730	7	124635668	G	0.454	rs7776744	0.898099	POT1-AS1	ncRNA_intronic	NA	NA	NA	NA	NA
rs36111240	7	124636324	CA	0.430	rs7776744	0.980651	POT1-AS1	ncRNA_intronic	NA	NA	NA	NA	NA
rs1600739	7	124639606	C	0.431	rs7776744	0.984546	POT1-AS1	ncRNA_intronic	NA	NA	NA	NA	NA
rs11446816	7	124647458	C	0.432	rs7776744	0.980804	POT1-AS1	ncRNA_intronic	NA	NA	NA	NA	NA
rs5887212	7	124650831	C	0.431	rs7776744	0.984546	POT1-AS1	ncRNA_intronic	NA	NA	NA	NA	NA
7:124652124:TA:TAA	7	124652124	TAA	0.430	rs7776744	0.894322	POT1-AS1	ncRNA_intronic	NA	NA	NA	NA	NA
rs11410203	7	124657094	A	0.431	rs7776744	0.984546	POT1-AS1	ncRNA_intronic	NA	NA	NA	NA	NA
[truncated: 21 more rows]
