# Supplementary material for: Loci for human leukocyte telomere length in the Singaporean Chinese population and trans-ethnic genetic studies
Source: Nat Commun. 2019 Jun 6;10:2491. doi: 10.1038/s41467-019-10443-2 (PMC6554354; doi:10.1038/s41467-019-10443-2)
Supplement: Supplementary file 8 — Supplementary Data 4 [file 41467_2019_10443_MOESM8_ESM.txt]

Cell type	QTL source	Chr	QTL start	QTL end	QTL SNP	QTL SNP pos	Ref allele	Alt allele	Beta	SE	Padj	FDR	Overlapped gene(s)	GWAS lead SNP	r2	Posterior probability for common causal variant (%)
Neutrophil	H3K27ac	16	82178844	82204723	rs2911429	82203443	T	C	-0.814	0.113	4.28E-09	2.77E-10	MPHOSPH6	rs2967374	0.985	96.32
Monocyte	H3K4me1	7	124481771	124485016	rs9969187	124661472	T	C	0.825	0.114	1.64E-09	5.52E-11	POT1	rs7776744	0.985	94.55
Monocyte	Gene expression	19	22235254	22274282	rs17554725	22317759	A	G	0.843	0.099	8.46E-14	3.00E-15	ZNF257	rs7253490	0.944	61.71
Tcell	Gene expression	19	22235254	22274282	rs17554725	22317759	A	G	0.888	0.106	2.25E-13	1.95E-14	ZNF257	rs7253490	0.944	61.71
Tcell	Gene expression	11	108093211	108239829	rs660429	108181511	A	C	1.173	0.089	2.27E-36	2.15E-38	ATM	rs227080	0.916	90.40
Neutrophil	Gene expression	11	108093211	108239829	rs3781868	108059569	T	G	-1.098	0.084	9.94E-36	5.28E-37	ATM	rs227080	0.845	80.92
Monocyte	H3K4me1	20	62239996	62300895	rs3859579	62301795	A	G	0.846	0.113	2.83E-10	1.97E-10	STMN3;GMEB2;RTEL1-TNFRSF6B;RTEL1	rs41309367	0.828	97.46
Tcell	Gene expression	11	108027942	108093369	rs113714417	108031294	TC	T	1.171	0.088	1.47E-36	4.41E-38	NPAT	rs227080	0.779	78.12
Monocyte	H3K27ac	11	108076935	108132286	rs637064	108140909	C	T	-0.923	0.097	6.36E-18	1.81E-19	ATM;NPAT;AP001925.1;Y_RNA	rs227080	0.771	83.55
Neutrophil	H3K4me1	16	82091322	82101370	rs11859599	82182832	C	G	-0.972	0.112	3.60E-14	3.09E-15	RP11-510J16.5;HSD17B2	rs2967374	0.761	93.22
Neutrophil	Gene expression	11	108027942	108093369	rs618499	108148839	A	G	-0.791	0.093	7.97E-14	2.13E-15	NPAT	rs227080	0.731	75.93
Tcell	Gene expression	4	164031225	164088073	rs6829366	164054971	G	T	-0.883	0.118	4.69E-10	1.39E-11	NAF1	rs10857352	0.727	96.87
Tcell	Gene expression	18	672543	712676	rs3786350	712356	G	T	-0.768	0.111	8.63E-27	7.48E-27	ENOSF1	rs1001761	0.709	61.98
Tcell	Gene expression	18	657604	673578	rs3786350	712356	G	T	-1.015	0.092	1.30E-24	1.28E-24	TYMS	rs1001761	0.709	61.98
Monocyte	Gene expression	18	672543	712676	rs3786350	712356	G	T	-0.908	0.090	1.85E-20	1.81E-20	ENOSF1	rs1001761	0.709	61.98
Tcell	H3K27ac	18	685992	689240	rs3786350	712356	G	T	-0.768	0.111	1.87E-08	1.65E-08	ENOSF1	rs1001761	0.709	61.98
Tcell	H3K4me1	11	108136717	108193613	rs10890821	108022061	A	T	0.878	0.117	2.49E-10	1.61E-12	ATM;C11orf65	rs227080	0.690	85.66
Tcell	Gene expression	1	23685941	23695935	rs12563200	23680630	C	T	NA	NA	2.66E-14	2.66E-15	ZNF436	NA	NA	NA
Neutrophil	Gene expression	1	226107578	226111978	rs77157663	226111945	T	C	NA	NA	5.39E-17	4.67E-17	PYCR2	NA	NA	NA
Monocyte	Gene expression	1	226107578	226111978	rs77157663	226111945	T	C	NA	NA	4.98E-16	2.84E-16	PYCR2	NA	NA	NA
Monocyte	H3K27ac	1	226102676	226121192	rs77157663	226111945	T	C	NA	NA	2.69E-08	2.69E-08	PYCR2;RP4-559A3.7	NA	NA	NA
Neutrophil	Gene expression	1	226418850	226497570	rs4570387	226482165	C	T	NA	NA	8.36E-27	3.71E-27	LIN9	NA	NA	NA
Neutrophil	H3K27ac	1	226466233	226469072	rs4570387	226482165	C	T	NA	NA	1.13E-12	4.59E-13	LIN9	NA	NA	NA
Neutrophil	H3K4me1	1	226462779	226475734	rs4570387	226482165	C	T	NA	NA	4.08E-38	3.90E-38	LIN9	NA	NA	NA
Monocyte	H3K4me1	1	226462779	226475734	rs4570387	226482165	C	T	NA	NA	8.60E-19	7.66E-19	LIN9	NA	NA	NA
Tcell	Gene expression	1	226548392	226595780	rs1991865	226541051	G	A	NA	NA	1.36E-15	1.30E-17	PARP1	NA	NA	NA
Tcell	H3K27ac	1	226580943	226597957	rs3219115	226556941	C	T	NA	NA	2.88E-09	5.25E-11	PARP1	NA	NA	NA
Monocyte	H3K4me1	1	226769956	226779393	rs386616919	226772712	C	T	NA	NA	1.50E-32	1.27E-33	C1orf95	NA	NA	NA
Monocyte	Gene expression	1	227057885	227083806	rs12758915	227058344	A	G	NA	NA	1.37E-10	1.21E-11	PSEN2	NA	NA	NA
Neutrophil	Gene expression	1	227085237	227175246	rs3768419	227173477	G	C	NA	NA	1.48E-53	5.31E-55	ADCK3	NA	NA	NA
Neutrophil	Gene expression	1	227057885	227083806	rs3768419	227173477	G	C	NA	NA	5.56E-25	2.99E-26	PSEN2	NA	NA	NA
Monocyte	H3K27ac	1	227159101	227179891	rs3768419	227173477	G	C	NA	NA	1.07E-09	1.01E-10	ADCK3;CDC42BPA;RP5-1087E8.3	NA	NA	NA
Monocyte	H3K27ac	1	227159101	227179891	rs3768419	227173477	G	C	NA	NA	1.07E-09	1.01E-10	ADCK3;CDC42BPA;RP5-1087E8.3	NA	NA	NA
Neutrophil	H3K4me1	1	227122109	227183619	rs3768419	227173477	G	C	NA	NA	6.06E-49	2.68E-50	ADCK3;CDC42BPA;RP5-1087E8.2;RP5-1087E8.3	NA	NA	NA
Neutrophil	H3K4me1	1	227122109	227183619	rs3768419	227173477	G	C	NA	NA	6.06E-49	2.68E-50	ADCK3;CDC42BPA;RP5-1087E8.2;RP5-1087E8.3	NA	NA	NA
Monocyte	H3K4me1	1	227122109	227183619	rs3768419	227173477	G	C	NA	NA	1.03E-11	4.62E-13	ADCK3;CDC42BPA;RP5-1087E8.2;RP5-1087E8.3	NA	NA	NA
Monocyte	H3K4me1	1	227122109	227183619	rs3768419	227173477	G	C	NA	NA	1.03E-11	4.62E-13	ADCK3;CDC42BPA;RP5-1087E8.2;RP5-1087E8.3	NA	NA	NA
Neutrophil	H3K27ac	1	227159101	227179891	rs6426558	227175367	G	T	NA	NA	4.03E-45	6.56E-46	ADCK3;CDC42BPA;RP5-1087E8.3	NA	NA	NA
Neutrophil	H3K27ac	1	227159101	227179891	rs6426558	227175367	G	T	NA	NA	4.03E-45	6.56E-46	ADCK3;CDC42BPA;RP5-1087E8.3	NA	NA	NA
Tcell	H3K4me1	1	227224215	227226522	rs57244721	227220626	C	T	NA	NA	5.13E-11	3.22E-13	CDC42BPA	NA	NA	NA
Tcell	H3K4me1	1	227491355	227495848	rs7523167	227365304	G	A	NA	NA	2.28E-14	6.56E-16	CDC42BPA	NA	NA	NA
Tcell	Gene expression	1	227177566	227506175	rs3122559	227607818	G	A	NA	NA	8.83E-10	4.29E-11	CDC42BPA	NA	NA	NA
Tcell	Gene expression	1	227751236	227847594	rs16848029	227845283	C	A	NA	NA	2.34E-09	5.82E-11	ZNF678	NA	NA	NA
Neutrophil	Gene expression	1	247261406	247267674	rs2270616	247267668	G	T	NA	NA	3.14E-11	3.14E-11	ZNF669	NA	NA	NA
Neutrophil	H3K4me1	1	247264567	247270578	rs6426220	247276394	A	G	NA	NA	1.08E-09	8.04E-10	ZNF669	NA	NA	NA
Tcell	Gene expression	2	54342540	54532437	rs1833497	54279323	A	G	NA	NA	2.79E-09	5.76E-10	ACYP2	NA	NA	NA
Tcell	Gene expression	2	54683422	54896812	rs6545422	54744140	G	A	NA	NA	1.10E-08	1.12E-09	SPTBN1	NA	NA	NA
Neutrophil	Gene expression	2	54683422	54896812	rs75475627	54787592	C	G	NA	NA	1.36E-22	1.12E-22	SPTBN1	NA	NA	NA
Monocyte	Gene expression	2	54683422	54896812	rs75475627	54787592	C	G	NA	NA	4.42E-22	2.59E-22	SPTBN1	NA	NA	NA
Monocyte	H3K27ac	2	54780172	54902325	rs75475627	54787592	C	G	NA	NA	4.13E-16	3.82E-16	AC093110.3;SPTBN1	NA	NA	NA
Neutrophil	H3K27ac	2	54780172	54902325	rs75475627	54787592	C	G	NA	NA	8.32E-12	4.50E-12	AC093110.3;SPTBN1	NA	NA	NA
Monocyte	H3K4me1	2	54776003	54854823	rs75475627	54787592	C	G	NA	NA	2.49E-19	2.10E-19	SPTBN1	NA	NA	NA
Neutrophil	H3K4me1	2	54776003	54854823	rs75475627	54787592	C	G	NA	NA	4.30E-17	2.87E-17	SPTBN1	NA	NA	NA
Monocyte	H3K4me1	2	54753912	54769390	rs75475627	54787592	C	G	NA	NA	1.97E-09	1.97E-09	AC092839.3;SPTBN1;AC092839.1	NA	NA	NA
Neutrophil	H3K4me1	2	54753912	54769390	rs10180713	54804693	A	G	NA	NA	1.27E-10	2.18E-11	AC092839.3;SPTBN1;AC092839.1	NA	NA	NA
Monocyte	H3K4me1	2	54770205	54771784	rs11125543	54847675	C	A	NA	NA	2.30E-11	1.31E-11	SPTBN1	NA	NA	NA
Monocyte	H3K4me1	2	54884301	54911021	rs12620195	54897125	C	A	NA	NA	2.35E-28	1.08E-29	AC093110.3;SPTBN1	NA	NA	NA
Tcell	H3K27ac	2	55189533	55198920	rs2588512	55192082	A	G	NA	NA	7.27E-25	7.27E-25	EML6	NA	NA	NA
Tcell	H3K27ac	2	55168386	55170876	rs2588512	55192082	A	G	NA	NA	1.05E-09	1.05E-09	EML6	NA	NA	NA
Tcell	H3K4me1	2	55166660	55173733	rs2588512	55192082	A	G	NA	NA	3.96E-08	3.53E-08	EML6	NA	NA	NA
Monocyte	H3K4me1	2	55303310	55407320	rs71414544	55377966	G	A	NA	NA	5.39E-11	1.78E-12	RTN4;CLHC1;AC093165.1	NA	NA	NA
Monocyte	Gene expression	2	55401927	55459699	rs17046778	55459373	T	G	NA	NA	7.08E-33	4.37E-33	CLHC1	NA	NA	NA
Neutrophil	Gene expression	2	55401927	55459699	rs17046778	55459373	T	G	NA	NA	2.71E-30	1.63E-30	CLHC1	NA	NA	NA
Tcell	Gene expression	2	55401927	55459699	rs17046778	55459373	T	G	NA	NA	1.49E-28	1.06E-28	CLHC1	NA	NA	NA
Monocyte	H3K4me1	2	55490094	55524755	rs1437396	55505456	C	T	NA	NA	7.59E-11	4.85E-11	PRORSD1P;MTIF2;CCDC88A;Y_RNA	NA	NA	NA
Monocyte	H3K27ac	3	44550526	44555217	rs73072692	44568713	C	T	NA	NA	7.25E-12	3.65E-12	ZNF852	NA	NA	NA
Tcell	H3K27ac	3	44550526	44555217	rs1004631	44592979	T	G	NA	NA	8.63E-09	1.96E-09	ZNF852	NA	NA	NA
Monocyte	Gene expression	3	122296449	122357894	rs2332240	122296834	A	G	NA	NA	1.65E-12	4.19E-13	PARP15	NA	NA	NA
Tcell	Percent splice in	3	122334462	122334704	rs17208928	122345870	C	T	NA	NA	2.78E-39	1.31E-39	PARP15	NA	NA	NA
Tcell	Percent splice in	3	122334462	122334704	rs17208928	122345870	C	T	NA	NA	8.99E-38	5.60E-38	PARP15	NA	NA	NA
Tcell	H3K27ac	3	122340100	122342661	rs111170240	122346908	T	G	NA	NA	8.22E-09	9.98E-10	PARP15	NA	NA	NA
Tcell	Gene expression	3	122296449	122357894	rs2668332	122356172	C	T	NA	NA	1.40E-19	1.35E-20	PARP15	NA	NA	NA
Tcell	H3K27ac	3	122327296	122330120	rs2668332	122356172	C	T	NA	NA	7.80E-09	1.30E-09	PARP15	NA	NA	NA
Tcell	Gene expression	3	122399465	122449687	rs13095945	122428013	T	C	NA	NA	3.83E-08	7.71E-09	PARP14	NA	NA	NA
Neutrophil	Percent splice in	3	122423374	122423595	rs13095945	122428013	T	C	NA	NA	5.82E-15	8.83E-16	PARP14	NA	NA	NA
Monocyte	Percent splice in	3	122423374	122423595	rs13095945	122428013	T	C	NA	NA	1.52E-10	3.02E-11	PARP14	NA	NA	NA
Tcell	Percent splice in	3	122423374	122423595	rs13095945	122428013	T	C	NA	NA	3.55E-10	1.13E-10	PARP14	NA	NA	NA
Tcell	Percent splice in	3	122423374	122423595	rs13095945	122428013	T	C	NA	NA	5.36E-09	1.56E-09	PARP14	NA	NA	NA
Monocyte	Percent splice in	3	122423374	122423595	rs10934618	122563887	G	C	NA	NA	5.57E-09	7.22E-10	PARP14	NA	NA	NA
Monocyte	Gene expression	3	124944405	125094198	rs12634352	124940905	C	T	NA	NA	1.00E-10	4.71E-13	ZNF148	NA	NA	NA
Tcell	H3K27ac	3	125073619	125090052	rs12634352	124940905	C	T	NA	NA	5.46E-11	2.79E-13	ZNF148	NA	NA	NA
Monocyte	H3K4me1	3	124973087	124984166	rs12634352	124940905	C	T	NA	NA	1.44E-11	8.51E-14	SLC12A8;ZNF148	NA	NA	NA
Monocyte	H3K4me1	3	124954260	124968112	rs35578702	125101798	T	G	NA	NA	2.84E-10	1.31E-10	SLC12A8;ZNF148	NA	NA	NA
Monocyte	H3K4me1	3	168875413	168878041	rs73170087	168888981	G	A	NA	NA	2.85E-08	5.75E-09	MECOM	NA	NA	NA
Monocyte	H3K4me1	3	168943551	168948866	rs80341137	168930630	C	T	NA	NA	1.24E-20	8.07E-22	MECOM	NA	NA	NA
Neutrophil	H3K4me1	3	168943551	168948866	rs80341137	168930630	C	T	NA	NA	1.77E-11	1.02E-12	MECOM	NA	NA	NA
Neutrophil	H3K4me1	3	169157588	169161140	rs73172096	169160902	C	A	NA	NA	2.79E-10	6.00E-11	MECOM	NA	NA	NA
Tcell	H3K4me1	3	169226204	169229989	rs6444853	169215245	C	T	NA	NA	4.02E-10	1.32E-11	MECOM	NA	NA	NA
Tcell	H3K27ac	3	169226363	169229315	rs10936583	169233628	C	T	NA	NA	2.32E-12	1.63E-13	MECOM	NA	NA	NA
Monocyte	H3K27ac	3	169707798	169727658	rs2901585	169723927	C	T	NA	NA	1.87E-08	3.68E-09	SEC62	NA	NA	NA
Monocyte	H3K4me1	3	169655834	169782409	rs2901585	169723927	C	T	NA	NA	3.82E-09	8.49E-10	RP11-379K17.9;SAMD7;SEC62-AS1;RP11-379K17.5;RP11-379K17.4;SEC62;GPR160;U4	NA	NA	NA
Monocyte	H3K4me1	3	169655834	169782409	rs2901585	169723927	C	T	NA	NA	3.82E-09	8.49E-10	RP11-379K17.9;SAMD7;SEC62-AS1;RP11-379K17.5;RP11-379K17.4;SEC62;GPR160;U4	NA	NA	NA
Tcell	Gene expression	3	169684423	169716161	rs9868424	169740990	G	A	NA	NA	4.43E-08	5.53E-09	SEC62	NA	NA	NA
Tcell	H3K4me1	3	169655834	169782409	rs9868424	169740990	G	A	NA	NA	2.08E-17	2.27E-18	RP11-379K17.9;SAMD7;SEC62-AS1;RP11-379K17.5;RP11-379K17.4;SEC62;GPR160;U4	NA	NA	NA
Tcell	H3K4me1	3	169655834	169782409	rs9868424	169740990	G	A	NA	NA	2.08E-17	2.27E-18	RP11-379K17.9;SAMD7;SEC62-AS1;RP11-379K17.5;RP11-379K17.4;SEC62;GPR160;U4	NA	NA	NA
Tcell	H3K27ac	3	169707798	169727658	rs9824474	169745527	A	G	NA	NA	1.04E-10	1.32E-11	SEC62	NA	NA	NA
Monocyte	Gene expression	4	331603	378653	rs11729532	333384	A	G	NA	NA	2.23E-20	1.98E-21	ZNF141	NA	NA	NA
Tcell	Gene expression	4	331603	378653	rs11729532	333384	A	G	NA	NA	6.19E-13	8.01E-14	ZNF141	NA	NA	NA
Tcell	Gene expression	4	113277291	113280900	rs111439837	113230540	G	A	NA	NA	3.03E-10	1.58E-10	RTEL1P1	NA	NA	NA
Monocyte	H3K27ac	4	164413627	164419531	rs1441724	164447816	C	T	NA	NA	3.66E-11	8.94E-13	TMA16	NA	NA	NA
Monocyte	Gene expression	5	1050499	1112150	rs35188965	1104938	C	T	NA	NA	1.44E-51	1.37E-51	SLC12A7	NA	NA	NA
Tcell	Gene expression	5	1050499	1112150	rs35188965	1104938	C	T	NA	NA	1.33E-41	7.96E-42	SLC12A7	NA	NA	NA
Monocyte	H3K27ac	5	1087923	1114340	rs35188965	1104938	C	T	NA	NA	5.47E-49	4.20E-49	SLC12A7	NA	NA	NA
Tcell	H3K27ac	5	1087923	1114340	rs35188965	1104938	C	T	NA	NA	7.14E-39	5.65E-39	SLC12A7	NA	NA	NA
Monocyte	H3K27ac	5	1073353	1087876	rs35188965	1104938	C	T	NA	NA	7.84E-26	7.84E-26	SLC12A7	NA	NA	NA
Monocyte	H3K27ac	5	1048880	1061126	rs35188965	1104938	C	T	NA	NA	9.38E-26	5.07E-26	SLC12A7	NA	NA	NA
Monocyte	H3K27ac	5	1061720	1070131	rs35188965	1104938	C	T	NA	NA	7.07E-20	6.21E-20	MIR4635;SLC12A7	NA	NA	NA
Tcell	H3K27ac	5	1073353	1087876	rs35188965	1104938	C	T	NA	NA	2.86E-18	2.40E-18	SLC12A7	NA	NA	NA
Monocyte	H3K4me1	5	1083007	1121689	rs35188965	1104938	C	T	NA	NA	2.32E-49	2.30E-49	SLC12A7	NA	NA	NA
Neutrophil	H3K4me1	5	1083007	1121689	rs35188965	1104938	C	T	NA	NA	1.49E-16	1.28E-16	SLC12A7	NA	NA	NA
Tcell	H3K4me1	5	1083007	1121689	rs35188965	1104938	C	T	NA	NA	6.88E-13	6.10E-13	SLC12A7	NA	NA	NA
Monocyte	H3K4me1	5	1301845	1352901	rs35953391	1312329	C	T	NA	NA	4.27E-28	1.45E-28	CLPTM1L;MIR4457	NA	NA	NA
Monocyte	H3K4me1	5	1291669	1301455	rs35953391	1312329	C	T	NA	NA	6.72E-10	2.95E-10	TERT	NA	NA	NA
Monocyte	H3K4me1	5	1377345	1394587	rs3863145	1392711	G	A	NA	NA	9.44E-17	1.89E-17	RP11-325I22.2;SLC6A3	NA	NA	NA
Monocyte	H3K4me1	5	79771165	79814696	rs1650713	79934417	T	C	NA	NA	8.07E-10	1.60E-11	FAM151B;ZFYVE16;CTD-2015H6.3;CTD-2015H6.1;CTD-2015H6.2	NA	NA	NA
Monocyte	H3K4me1	6	28841679	28918015	rs209127	28870391	T	C	NA	NA	7.78E-38	4.20E-39	U6;ZNF90P2;TRIM27;HCG14;C6orf100	NA	NA	NA
Neutrophil	H3K4me1	6	28841679	28918015	rs209127	28870391	T	C	NA	NA	2.21E-36	6.25E-38	U6;ZNF90P2;TRIM27;HCG14;C6orf100	NA	NA	NA
Tcell	Gene expression	7	121715701	121784334	rs61298298	121784441	G	A	NA	NA	2.59E-12	1.65E-12	AASS	NA	NA	NA
Monocyte	H3K4me1	7	123183104	123200810	rs12539809	123194015	T	A	NA	NA	1.45E-19	3.96E-20	NDUFA5	NA	NA	NA
Monocyte	H3K4me1	8	73844085	73853722	rs34602788	73838262	T	C	NA	NA	3.91E-20	1.32E-20	KCNB2	NA	NA	NA
Monocyte	H3K27ac	8	73845648	73847713	rs34657307	73839175	C	T	NA	NA	1.97E-10	7.95E-11	KCNB2	NA	NA	NA
Monocyte	Gene expression	8	74884672	74895018	rs10113791	74887093	G	C	NA	NA	1.96E-19	7.56E-21	TMEM70	NA	NA	NA
Neutrophil	Gene expression	8	74884672	74895018	rs2306486	74888494	C	T	NA	NA	1.70E-09	9.93E-11	TMEM70	NA	NA	NA
Monocyte	Gene expression	8	74903587	74941322	rs975915	74888893	G	C	NA	NA	1.25E-20	9.47E-22	LY96	NA	NA	NA
Neutrophil	Gene expression	8	74903587	74941322	rs975915	74888893	G	C	NA	NA	1.52E-13	1.28E-14	LY96	NA	NA	NA
Neutrophil	H3K27ac	8	74900987	74905835	rs975915	74888893	G	C	NA	NA	8.02E-14	8.47E-15	LY96	NA	NA	NA
Neutrophil	H3K4me1	8	74899646	74914310	rs975915	74888893	G	C	NA	NA	3.13E-14	3.92E-15	LY96	NA	NA	NA
Monocyte	H3K4me1	8	74899646	74914310	rs975915	74888893	G	C	NA	NA	4.09E-09	3.79E-10	LY96	NA	NA	NA
Monocyte	H3K4me1	8	75316678	75322516	rs145146605	75299454	T	C	NA	NA	7.24E-13	1.40E-13	GDAP1	NA	NA	NA
Tcell	H3K27ac	8	144992097	145055923	rs11780978	145034852	G	A	NA	NA	5.29E-17	1.10E-17	PLEC;MIR661;PARP10	NA	NA	NA
Neutrophil	H3K27ac	8	144992097	145055923	rs11781667	145040856	G	T	NA	NA	2.61E-23	1.78E-23	PLEC;MIR661;PARP10	NA	NA	NA
Monocyte	H3K27ac	8	144992097	145055923	rs11785060	145046662	C	T	NA	NA	6.51E-15	6.51E-15	PLEC;MIR661;PARP10	NA	NA	NA
Neutrophil	H3K4me1	8	144973476	145174728	rs11785060	145046662	C	T	NA	NA	2.18E-16	7.24E-17	EXOSC4;GRINA;PLEC;MIR661;PARP10;CTD-3065J16.6;SPATC1;OPLAH;CTD-3065J16.9;KIAA1875;CYC1;GPAA1;MAF1;SHARPIN	NA	NA	NA
Tcell	Gene expression	8	145051321	145086940	rs11544989	145057868	A	G	NA	NA	6.30E-27	3.55E-27	PARP10	NA	NA	NA
Monocyte	Gene expression	10	100175955	100206684	rs701801	100176869	C	T	NA	NA	3.73E-08	3.53E-08	HPS1	NA	NA	NA
Monocyte	Percent splice in	10	100183637	100183644	rs11599112	100191876	C	T	NA	NA	5.50E-10	1.91E-11	HPS1	NA	NA	NA
Tcell	Percent splice in	10	100183637	100183644	rs11599112	100191876	C	T	NA	NA	2.91E-08	8.59E-10	HPS1	NA	NA	NA
Monocyte	Percent splice in	10	100184070	100184131	rs7082570	100195996	G	A	NA	NA	8.78E-11	6.99E-12	HPS1	NA	NA	NA
Neutrophil	Percent splice in	10	100184070	100184131	rs7082570	100195996	G	A	NA	NA	1.58E-08	1.17E-09	HPS1	NA	NA	NA
Neutrophil	H3K27ac	10	101188973	101192553	rs2862614	101190520	A	G	NA	NA	7.35E-13	1.11E-13	GOT1;RP11-441O15.3	NA	NA	NA
Neutrophil	H3K27ac	10	101286788	101298070	rs75541431	101245230	T	C	NA	NA	7.00E-12	4.64E-13	RP11-129J12.2;NKX2-3;RP11-129J12.1	NA	NA	NA
Neutrophil	H3K4me1	10	101276035	101305482	rs77880513	101247626	T	G	NA	NA	1.96E-20	1.10E-21	RP11-129J12.2;NKX2-3;RP11-129J12.1	NA	NA	NA
Neutrophil	H3K4me1	10	101363693	101394640	rs17494319	101373729	C	T	NA	NA	2.26E-32	1.87E-32	SLC25A28;RP11-85A1.3	NA	NA	NA
Monocyte	H3K4me1	10	101363693	101394640	rs2300980	101444365	G	C	NA	NA	1.33E-16	3.07E-17	SLC25A28;RP11-85A1.3	NA	NA	NA
Monocyte	H3K4me1	10	101407548	101453171	rs3740078	101445591	A	C	NA	NA	5.69E-09	1.60E-09	RP11-483F11.7;ENTPD7	NA	NA	NA
Monocyte	H3K4me1	10	105199079	105243225	rs2094120	105223759	T	G	NA	NA	8.77E-16	4.97E-17	RP11-225H22.4;PDCD11;CALHM2;RP11-225H22.5;CALHM1;CALHM3	NA	NA	NA
Monocyte	H3K27ac	10	105432119	105441302	rs12261058	105323948	G	A	NA	NA	5.24E-25	1.56E-25	Y_RNA;SH3PXD2A	NA	NA	NA
Tcell	H3K27ac	10	105411629	105415180	rs10748845	105399909	A	C	NA	NA	2.76E-18	2.06E-19	SH3PXD2A	NA	NA	NA
Tcell	H3K27ac	10	105432119	105441302	rs879655	105426679	A	G	NA	NA	1.76E-15	1.40E-15	Y_RNA;SH3PXD2A	NA	NA	NA
Monocyte	H3K4me1	10	105411253	105442168	rs12357919	105438112	T	C	NA	NA	9.21E-14	6.34E-14	Y_RNA;SH3PXD2A	NA	NA	NA
Monocyte	H3K27ac	10	105515629	105520302	rs11191794	105516521	C	T	NA	NA	8.46E-09	1.87E-09	SH3PXD2A	NA	NA	NA
Neutrophil	H3K4me1	10	105513340	105535468	rs11191794	105516521	C	T	NA	NA	8.85E-19	2.93E-19	SH3PXD2A	NA	NA	NA
Monocyte	H3K4me1	10	105543445	105545705	rs11191794	105516521	C	T	NA	NA	2.36E-13	6.95E-14	SH3PXD2A	NA	NA	NA
Monocyte	H3K4me1	10	105504173	105509839	rs11191794	105516521	C	T	NA	NA	8.19E-12	1.28E-12	SH3PXD2A	NA	NA	NA
Monocyte	H3K4me1	10	105538408	105541100	rs11191794	105516521	C	T	NA	NA	3.52E-09	5.64E-10	SH3PXD2A	NA	NA	NA
Monocyte	H3K4me1	10	105513340	105535468	rs1076813	105517652	A	G	NA	NA	1.04E-38	9.32E-39	SH3PXD2A	NA	NA	NA
Monocyte	H3K4me1	10	105546085	105552775	rs10883908	105524081	C	T	NA	NA	9.04E-16	3.02E-16	SH3PXD2A	NA	NA	NA
Neutrophil	H3K4me1	10	105599617	105623874	rs10786772	105610326	G	A	NA	NA	1.46E-23	1.67E-24	SH3PXD2A	NA	NA	NA
Monocyte	H3K4me1	10	105599617	105623874	rs1570221	105656874	G	A	NA	NA	3.51E-40	4.30E-41	SH3PXD2A	NA	NA	NA
Neutrophil	Gene expression	10	105791044	105845760	rs145303815	105745328	TG	T	NA	NA	1.11E-11	7.67E-13	COL17A1	NA	NA	NA
Neutrophil	H3K27ac	10	105778571	105798482	rs2147270	105745701	A	T	NA	NA	4.54E-08	3.55E-08	SLK;COL17A1	NA	NA	NA
Neutrophil	H3K27ac	10	105778571	105798482	rs2147270	105745701	A	T	NA	NA	4.54E-08	3.55E-08	SLK;COL17A1	NA	NA	NA
Monocyte	H3K4me1	10	105774760	105823276	rs2147270	105745701	A	T	NA	NA	4.03E-18	2.22E-18	SLK;MIR936;COL17A1	NA	NA	NA
Monocyte	H3K4me1	10	105774760	105823276	rs2147270	105745701	A	T	NA	NA	4.03E-18	2.22E-18	SLK;MIR936;COL17A1	NA	NA	NA
Neutrophil	H3K4me1	10	105721086	105768658	rs10883960	105758670	A	G	NA	NA	5.95E-10	6.88E-11	SLK;Metazoa_SRP	NA	NA	NA
Monocyte	H3K4me1	10	105977143	105980193	rs647037	105970878	T	C	NA	NA	3.10E-17	2.87E-18	WDR96;MIR609	NA	NA	NA
Tcell	Gene expression	10	105995114	106027217	rs7896809	106006181	G	A	NA	NA	1.94E-20	7.78E-21	GSTO1	NA	NA	NA
Neutrophil	Gene expression	10	105995114	106027217	rs11191989	106050315	T	C	NA	NA	7.28E-17	1.22E-17	GSTO1	NA	NA	NA
Neutrophil	Gene expression	10	106113522	106214848	rs11191989	106050315	T	C	NA	NA	1.97E-13	1.41E-14	CCDC147	NA	NA	NA
Tcell	H3K4me1	10	106144600	106153336	rs1330865	106147425	A	G	NA	NA	5.97E-31	2.91E-31	CCDC147	NA	NA	NA
Monocyte	H3K4me1	10	106144600	106153336	rs11192032	106148955	A	G	NA	NA	8.00E-15	2.34E-15	CCDC147	NA	NA	NA
Tcell	Gene expression	11	9481866	9550071	rs11042379	9497952	G	A	NA	NA	2.05E-08	4.89E-09	ZNF143	NA	NA	NA
Monocyte	H3K27ac	11	9510379	9526272	rs111680691	9514845	T	C	NA	NA	1.19E-12	3.34E-13	CTD-2371O3.3;ZNF143	NA	NA	NA
Monocyte	H3K4me1	11	9521158	9539741	rs11042397	9524255	A	G	NA	NA	1.08E-49	5.80E-50	ZNF143	NA	NA	NA
Tcell	H3K27ac	11	9548411	9552273	rs3763873	9550673	G	T	NA	NA	7.86E-10	4.06E-10	ZNF143	NA	NA	NA
Monocyte	Gene expression	11	9481866	9550071	rs201738327	9553462	T	TG	NA	NA	2.98E-09	3.81E-10	ZNF143	NA	NA	NA
Neutrophil	H3K4me1	11	62260358	62451059	rs7930896	62325272	A	G	NA	NA	2.51E-26	1.80E-27	EML3;EEF1G;AHNAK;RP11-864I4.4;RP11-864I4.3;TUT1;MIR3654;MTA2;RP11-831H9.11;ROM1;RP11-831H9.3;GANAB;B3GAT3;INTS5;SNORA57;C11orf48;METTL12;UBXN1;C11orf83	NA	NA	NA
Monocyte	Gene expression	11	105866350	105893130	rs10895898	105926127	T	C	NA	NA	6.61E-11	1.31E-12	MSANTD4	NA	NA	NA
Monocyte	Gene expression	11	107661717	107799019	rs587130	107695704	T	C	NA	NA	2.53E-10	3.07E-11	SLC35F2	NA	NA	NA
Monocyte	H3K4me1	11	107689952	107700553	rs587130	107695704	T	C	NA	NA	1.71E-48	1.69E-49	SLC35F2	NA	NA	NA
Monocyte	H3K4me1	11	107674149	107680874	rs522861	107704913	G	A	NA	NA	7.07E-24	4.90E-25	SLC35F2	NA	NA	NA
Tcell	H3K27ac	11	107710421	107713633	rs641104	107711664	A	G	NA	NA	2.02E-08	4.58E-09	SLC35F2	NA	NA	NA
Monocyte	H3K4me1	11	107706598	107716199	rs2442683	107729615	G	T	NA	NA	5.70E-27	1.47E-27	SLC35F2	NA	NA	NA
Monocyte	Gene expression	11	108093211	108239829	rs4312032	107869543	A	G	NA	NA	2.62E-08	9.19E-09	ATM	NA	NA	NA
Monocyte	Percent splice in	11	107925374	107925519	rs111300588	107883379	T	A	NA	NA	4.36E-14	8.15E-16	CUL5	NA	NA	NA
Monocyte	Gene expression	11	107992243	108018503	rs61214973	107990733	C	A	NA	NA	8.54E-20	7.43E-21	ACAT1	NA	NA	NA
Tcell	Gene expression	11	107992243	108018503	rs7123836	107995903	A	G	NA	NA	2.40E-18	4.80E-19	ACAT1	NA	NA	NA
Monocyte	Gene expression	11	108027942	108093369	rs111168174	108066130	A	T	NA	NA	1.85E-12	2.01E-14	NPAT	NA	NA	NA
Monocyte	Gene expression	11	108342832	108369159	rs74822968	108369173	G	A	NA	NA	2.70E-25	1.64E-25	KDELC2	NA	NA	NA
Tcell	Gene expression	11	108342832	108369159	rs12362341	108375966	A	G	NA	NA	3.63E-17	2.59E-18	KDELC2	NA	NA	NA
Monocyte	H3K4me1	11	108427016	108433024	rs1940219	108430554	A	G	NA	NA	4.02E-10	5.20E-11	EXPH5	NA	NA	NA
Tcell	Gene expression	11	108376158	108464465	rs2846416	108449369	T	C	NA	NA	2.88E-15	4.12E-16	EXPH5	NA	NA	NA
Monocyte	Gene expression	11	108376158	108464465	rs1564582	108458410	G	A	NA	NA	3.21E-25	4.65E-26	EXPH5	NA	NA	NA
Neutrophil	H3K4me1	11	108764968	108768454	rs10789681	108665213	C	G	NA	NA	6.34E-21	6.12E-22	DDX10	NA	NA	NA
Monocyte	H3K4me1	11	108752595	108755134	rs2726907	108730154	C	A	NA	NA	5.20E-22	3.49E-23	DDX10	NA	NA	NA
Monocyte	H3K4me1	11	108764968	108768454	rs10789688	108731980	T	C	NA	NA	1.78E-21	2.15E-22	DDX10	NA	NA	NA
Monocyte	H3K27ac	11	108765565	108768177	rs4497371	108754120	G	C	NA	NA	1.40E-18	2.94E-19	DDX10	NA	NA	NA
Monocyte	Gene expression	11	109964087	110042566	rs1621895	109959862	G	A	NA	NA	7.07E-24	7.57E-25	ZC3H12C	NA	NA	NA
Monocyte	H3K27ac	11	109962088	109965727	rs1621895	109959862	G	A	NA	NA	8.85E-33	9.27E-34	ZC3H12C	NA	NA	NA
Neutrophil	H3K27ac	11	109962088	109965727	rs1621895	109959862	G	A	NA	NA	6.40E-24	9.14E-25	ZC3H12C	NA	NA	NA
Neutrophil	H3K4me1	11	109960951	109976439	rs1621895	109959862	G	A	NA	NA	2.29E-13	3.28E-14	ZC3H12C	NA	NA	NA
Monocyte	H3K27ac	11	109968613	109974417	rs6589110	109967916	A	G	NA	NA	1.28E-14	5.08E-16	ZC3H12C	NA	NA	NA
Neutrophil	Gene expression	11	109964087	110042566	rs6589111	109968641	A	G	NA	NA	1.05E-23	1.02E-24	ZC3H12C	NA	NA	NA
Neutrophil	H3K4me1	11	109979820	109987060	rs7128556	109972228	G	A	NA	NA	6.87E-09	6.58E-10	ZC3H12C	NA	NA	NA
Monocyte	H3K4me1	11	109960951	109976439	rs6589114	109977795	A	C	NA	NA	2.63E-16	1.13E-17	ZC3H12C	NA	NA	NA
Neutrophil	H3K27ac	11	109968613	109974417	rs1944137	109991152	G	T	NA	NA	7.54E-09	2.90E-10	ZC3H12C	NA	NA	NA
Monocyte	H3K4me1	11	110150864	110171185	rs73010098	110168888	A	G	NA	NA	8.56E-17	5.06E-17	RDX	NA	NA	NA
Neutrophil	H3K4me1	11	110150864	110171185	rs73010098	110168888	A	G	NA	NA	1.28E-10	8.20E-11	RDX	NA	NA	NA
Monocyte	Gene expression	11	110300607	110335605	rs10891098	110269604	G	T	NA	NA	1.88E-25	3.75E-26	FDX1	NA	NA	NA
Monocyte	H3K27ac	11	110298345	110304754	rs10891098	110269604	G	T	NA	NA	1.52E-11	2.19E-12	FDX1	NA	NA	NA
Monocyte	H3K27ac	12	124473965	124476008	rs7301953	124405871	G	A	NA	NA	1.63E-08	4.83E-10	RP11-522N14.1;ZNF664	NA	NA	NA
Tcell	H3K4me1	12	124472121	124498906	rs11057397	124419728	C	T	NA	NA	1.97E-10	8.38E-12	RP11-522N14.1;ZNF664;RP11-214K3.5	NA	NA	NA
Tcell	Gene expression	12	124456392	124499974	rs6488913	124445569	C	G	NA	NA	1.32E-16	4.92E-18	ZNF664	NA	NA	NA
Neutrophil	H3K4me1	13	52329075	52348054	rs60757273	52304837	T	G	NA	NA	1.05E-15	3.18E-17	WDFY2;DHRS12	NA	NA	NA
Neutrophil	Percent splice in	13	52348066	52348170	rs2760302	52365021	A	T	NA	NA	1.42E-18	3.91E-19	DHRS12	NA	NA	NA
Neutrophil	Percent splice in	13	52348066	52348170	rs2760302	52365021	A	T	NA	NA	7.71E-15	2.12E-15	DHRS12	NA	NA	NA
Monocyte	Gene expression	14	23033805	23058175	rs59927735	23029525	A	T	NA	NA	1.19E-13	9.64E-15	DAD1	NA	NA	NA
Tcell	Gene expression	14	23033805	23058175	rs5742747	23055580	T	C	NA	NA	4.39E-13	2.00E-13	DAD1	NA	NA	NA
Monocyte	Gene expression	14	24407940	24458048	rs1885809	24405051	G	A	NA	NA	2.75E-11	2.33E-13	DHRS4-AS1	NA	NA	NA
Monocyte	Gene expression	14	24439148	24475617	rs5807245	24429848	TC	T	NA	NA	6.52E-15	3.26E-15	DHRS4L2	NA	NA	NA
Monocyte	Gene expression	14	24439148	24475617	rs5807245	24429848	TC	T	NA	NA	6.52E-15	3.26E-15	DHRS4L2	NA	NA	NA
Tcell	H3K27ac	14	24438601	24440792	rs111327036	24432363	G	A	NA	NA	1.64E-24	1.27E-24	DHRS4-AS1;DHRS4L2	NA	NA	NA
Tcell	H3K27ac	14	24438601	24440792	rs111327036	24432363	G	A	NA	NA	1.64E-24	1.27E-24	DHRS4-AS1;DHRS4L2	NA	NA	NA
Monocyte	Percent splice in	14	24459391	24459568	rs4982826	24440429	T	C	NA	NA	1.32E-11	9.03E-13	DHRS4L2	NA	NA	NA
Monocyte	Percent splice in	14	24459391	24459568	rs4982826	24440429	T	C	NA	NA	1.32E-11	9.03E-13	DHRS4L2	NA	NA	NA
Monocyte	Percent splice in	14	24422988	24423125	rs80309124	24446336	G	T	NA	NA	5.38E-13	1.90E-13	DHRS4	NA	NA	NA
Monocyte	Percent splice in	14	24422988	24423125	rs80309124	24446336	G	T	NA	NA	1.40E-10	6.52E-11	DHRS4	NA	NA	NA
Monocyte	H3K4me1	14	24442575	24447249	rs150982884	24446603	T	C	NA	NA	2.32E-12	5.66E-13	DHRS4-AS1;DHRS4L2	NA	NA	NA
Monocyte	H3K4me1	14	24442575	24447249	rs150982884	24446603	T	C	NA	NA	2.32E-12	5.66E-13	DHRS4-AS1;DHRS4L2	NA	NA	NA
Monocyte	Percent splice in	14	24459391	24459568	rs75370830	24464514	T	A	NA	NA	4.67E-13	8.70E-14	DHRS4L2	NA	NA	NA
Monocyte	Percent splice in	14	24459391	24459568	rs75370830	24464514	T	A	NA	NA	4.67E-13	8.70E-14	DHRS4L2	NA	NA	NA
Monocyte	Percent splice in	14	24439148	24439541	rs4982845	24484060	T	C	NA	NA	2.77E-30	2.77E-30	DHRS4L2	NA	NA	NA
Monocyte	Percent splice in	14	24439148	24439541	rs4982845	24484060	T	C	NA	NA	2.77E-30	2.77E-30	DHRS4L2	NA	NA	NA
Monocyte	Gene expression	14	24563262	24579807	rs7146599	24527672	G	A	NA	NA	3.32E-19	3.11E-19	PCK2	NA	NA	NA
Monocyte	Gene expression	14	24521206	24538937	rs7146599	24527672	G	A	NA	NA	4.17E-11	3.49E-11	LRRC16B	NA	NA	NA
Tcell	H3K27ac	14	24526450	24529529	rs7146599	24527672	G	A	NA	NA	5.38E-11	4.54E-11	LRRC16B	NA	NA	NA
Monocyte	Gene expression	14	24718320	24733638	rs2180196	24734645	G	A	NA	NA	8.19E-12	7.40E-12	TGM1	NA	NA	NA
Monocyte	Gene expression	14	24787555	24804299	rs12436194	24804859	C	T	NA	NA	9.50E-11	2.28E-11	ADCY4	NA	NA	NA
Monocyte	Gene expression	14	24867992	24888494	rs12882220	24869512	T	C	NA	NA	2.35E-41	2.35E-41	NYNRIN	NA	NA	NA
Monocyte	H3K4me1	14	24854629	24873374	rs12882220	24869512	T	C	NA	NA	1.60E-20	1.48E-20	NYNRIN	NA	NA	NA
Monocyte	Gene expression	14	24895738	24900160	rs2273631	24898693	C	T	NA	NA	1.16E-12	1.41E-13	CBLN3	NA	NA	NA
Neutrophil	Gene expression	14	24898492	24910540	rs10146759	24899194	C	T	NA	NA	1.54E-29	3.76E-30	KHNYN	NA	NA	NA
Monocyte	Gene expression	14	24898492	24910540	rs10146759	24899194	C	T	NA	NA	3.97E-25	1.32E-25	KHNYN	NA	NA	NA
Tcell	Gene expression	14	24898492	24910540	rs10146759	24899194	C	T	NA	NA	3.08E-22	1.03E-22	KHNYN	NA	NA	NA
Monocyte	Percent splice in	14	24900669	24901816	rs4344657	24899364	G	C	NA	NA	4.91E-44	1.22E-44	KHNYN	NA	NA	NA
Neutrophil	Percent splice in	14	24900669	24901816	rs4344657	24899364	G	C	NA	NA	1.45E-38	3.62E-39	KHNYN	NA	NA	NA
Tcell	Gene expression	14	24908972	24912111	rs4982915	24912679	A	T	NA	NA	2.95E-08	8.67E-10	SDR39U1	NA	NA	NA
Monocyte	H3K4me1	14	72743203	72749026	rs7161662	72743493	A	G	NA	NA	2.00E-27	7.45E-28	RGS6	NA	NA	NA
Monocyte	H3K4me1	14	73163628	73172705	rs12434793	73166844	C	T	NA	NA	1.72E-29	1.06E-29	DPF3	NA	NA	NA
Tcell	H3K27ac	14	73275873	73278459	rs1990441	73277092	C	A	NA	NA	5.72E-10	3.77E-10	DPF3	NA	NA	NA
Monocyte	Gene expression	14	73393040	73426411	rs12588830	73349613	G	A	NA	NA	1.95E-16	9.77E-17	DCAF4	NA	NA	NA
Tcell	Gene expression	14	73393040	73426411	rs12588830	73349613	G	A	NA	NA	1.52E-13	1.86E-14	DCAF4	NA	NA	NA
Monocyte	H3K4me1	14	73411154	73414517	rs887936	73406668	C	T	NA	NA	2.81E-37	3.60E-38	DCAF4	NA	NA	NA
Tcell	H3K27ac	14	73536793	73547146	rs61986497	73449862	G	A	NA	NA	3.63E-08	2.71E-09	RBM25	NA	NA	NA
Neutrophil	Gene expression	14	73603126	73690399	rs12890666	73509833	G	A	NA	NA	4.92E-22	3.59E-23	PSEN1	NA	NA	NA
Neutrophil	Gene expression	14	73525144	73588122	rs2806048	73529094	A	G	NA	NA	7.40E-09	7.02E-09	RBM25	NA	NA	NA
Monocyte	Gene expression	14	73603126	73690399	rs12588591	73625367	C	T	NA	NA	2.66E-26	4.40E-27	PSEN1	NA	NA	NA
Monocyte	Gene expression	14	73704205	73741348	rs12588591	73625367	C	T	NA	NA	1.30E-24	3.20E-25	PAPLN	NA	NA	NA
Monocyte	H3K27ac	14	73652101	73663648	rs12588591	73625367	C	T	NA	NA	3.30E-29	5.22E-30	RP4-687K1.2;PSEN1	NA	NA	NA
Monocyte	H3K27ac	14	73601719	73650126	rs12588591	73625367	C	T	NA	NA	7.96E-25	1.08E-25	PSEN1	NA	NA	NA
Neutrophil	H3K27ac	14	73601719	73650126	rs12588591	73625367	C	T	NA	NA	1.83E-20	2.82E-21	PSEN1	NA	NA	NA
Monocyte	H3K27ac	14	73672216	73678886	rs12588591	73625367	C	T	NA	NA	1.02E-08	2.19E-09	PSEN1	NA	NA	NA
Monocyte	H3K4me1	14	73600770	73650164	rs12588591	73625367	C	T	NA	NA	3.34E-37	6.09E-38	PSEN1	NA	NA	NA
Neutrophil	H3K4me1	14	73600770	73650164	rs12588591	73625367	C	T	NA	NA	2.65E-34	4.94E-35	PSEN1	NA	NA	NA
Monocyte	H3K4me1	14	73697086	73723538	rs12588591	73625367	C	T	NA	NA	2.26E-24	4.67E-25	RP4-647C14.2;PAPLN;U6	NA	NA	NA
Monocyte	H3K4me1	14	73653198	73656775	rs12588591	73625367	C	T	NA	NA	1.01E-18	2.48E-19	RP4-687K1.2;PSEN1	NA	NA	NA
Neutrophil	H3K4me1	14	73653198	73656775	rs12588591	73625367	C	T	NA	NA	1.69E-08	2.56E-09	RP4-687K1.2;PSEN1	NA	NA	NA
Monocyte	Percent splice in	14	73614675	73614802	rs165931	73630270	G	A	NA	NA	1.15E-12	1.12E-13	PSEN1	NA	NA	NA
Monocyte	Percent splice in	14	73614675	73614802	rs165935	73687144	C	T	NA	NA	7.27E-14	1.04E-14	PSEN1	NA	NA	NA
Neutrophil	Percent splice in	14	73749067	73749213	rs9323581	73784863	G	A	NA	NA	1.73E-09	9.58E-11	NUMB	NA	NA	NA
Tcell	Gene expression	14	74003818	74010498	rs2336136	74030518	T	A	NA	NA	1.61E-08	9.46E-09	ACOT1	NA	NA	NA
Monocyte	H3K4me1	14	74000612	74008872	rs11626972	74033594	A	G	NA	NA	4.47E-22	3.99E-22	HEATR4;ACOT1;NT5CP2	NA	NA	NA
Monocyte	H3K4me1	14	74000612	74008872	rs11626972	74033594	A	G	NA	NA	4.47E-22	3.99E-22	HEATR4;ACOT1;NT5CP2	NA	NA	NA
Neutrophil	H3K4me1	14	74000612	74008872	rs11626972	74033594	A	G	NA	NA	6.14E-22	2.91E-22	HEATR4;ACOT1;NT5CP2	NA	NA	NA
Neutrophil	H3K4me1	14	74000612	74008872	rs11626972	74033594	A	G	NA	NA	6.14E-22	2.91E-22	HEATR4;ACOT1;NT5CP2	NA	NA	NA
Tcell	H3K4me1	14	74000612	74008872	rs11626972	74033594	A	G	NA	NA	5.66E-14	3.86E-14	HEATR4;ACOT1;NT5CP2	NA	NA	NA
Tcell	H3K4me1	14	74000612	74008872	rs11626972	74033594	A	G	NA	NA	5.66E-14	3.86E-14	HEATR4;ACOT1;NT5CP2	NA	NA	NA
Tcell	Gene expression	14	74034324	74042357	rs61987138	74039085	A	T	NA	NA	4.76E-12	8.12E-13	ACOT2	NA	NA	NA
Tcell	H3K27ac	14	74031937	74038318	rs61987138	74039085	A	T	NA	NA	4.22E-09	8.16E-10	ACOT2;NT5CP1	NA	NA	NA
Monocyte	H3K4me1	14	74161184	74165275	rs7153752	74113613	G	C	NA	NA	2.45E-51	6.05E-53	RP4-693M11.3;DNAL1	NA	NA	NA
Monocyte	H3K27ac	14	74316693	74322058	rs4903150	74311428	T	C	NA	NA	1.65E-12	2.27E-13	PTGR2;RP5-1021I20.4	NA	NA	NA
Tcell	Gene expression	14	74318547	74353530	rs8020267	74318714	A	G	NA	NA	1.32E-13	9.35E-14	PTGR2	NA	NA	NA
Monocyte	Gene expression	14	74318547	74353530	rs8020267	74318714	A	G	NA	NA	2.18E-13	1.28E-13	PTGR2	NA	NA	NA
Neutrophil	H3K4me1	14	74348066	74382951	rs12880032	74324517	T	G	NA	NA	5.23E-36	3.55E-37	PTGR2;Y_RNA;ZNF410;RP5-1021I20.4;RP5-1021I20.5	NA	NA	NA
Neutrophil	H3K4me1	14	74348066	74382951	rs12880032	74324517	T	G	NA	NA	5.23E-36	3.55E-37	PTGR2;Y_RNA;ZNF410;RP5-1021I20.4;RP5-1021I20.5	NA	NA	NA
Neutrophil	Gene expression	14	74353320	74399214	rs17782239	74347439	C	T	NA	NA	8.15E-17	7.30E-18	ZNF410	NA	NA	NA
Neutrophil	H3K27ac	14	74350325	74368167	rs6574154	74396820	C	A	NA	NA	2.66E-14	2.67E-15	PTGR2;ZNF410;RP5-1021I20.4;RP5-1021I20.5	NA	NA	NA
Neutrophil	H3K27ac	14	74350325	74368167	rs6574154	74396820	C	A	NA	NA	2.66E-14	2.67E-15	PTGR2;ZNF410;RP5-1021I20.4;RP5-1021I20.5	NA	NA	NA
Neutrophil	H3K27ac	14	75582486	75596851	rs10141345	75507085	G	A	NA	NA	1.35E-13	3.53E-15	RP11-950C14.8;NEK9;RP11-950C14.7	NA	NA	NA
Neutrophil	Gene expression	14	75548822	75594047	rs4903290	75628955	A	G	NA	NA	1.28E-09	3.44E-11	NEK9	NA	NA	NA
Neutrophil	Gene expression	15	41099284	41106767	rs11858010	41099163	T	C	NA	NA	1.46E-35	9.07E-37	ZFYVE19	NA	NA	NA
Tcell	Gene expression	15	41099284	41106767	rs11858010	41099163	T	C	NA	NA	1.80E-35	2.12E-36	ZFYVE19	NA	NA	NA
Monocyte	Gene expression	15	41099284	41106767	rs11858010	41099163	T	C	NA	NA	1.16E-26	1.16E-27	ZFYVE19	NA	NA	NA
Monocyte	Percent splice in	15	41101606	41101656	rs11858010	41099163	T	C	NA	NA	1.03E-18	9.89E-20	ZFYVE19	NA	NA	NA
Tcell	Percent splice in	15	41101606	41101656	rs11858010	41099163	T	C	NA	NA	3.78E-16	5.47E-17	ZFYVE19	NA	NA	NA
Tcell	Percent splice in	15	41101606	41101656	rs11858010	41099163	T	C	NA	NA	1.73E-14	2.88E-15	ZFYVE19	NA	NA	NA
Monocyte	Percent splice in	15	41101606	41101656	rs35986825	41110366	T	TA	NA	NA	2.05E-19	4.67E-20	ZFYVE19	NA	NA	NA
Neutrophil	H3K27ac	15	42643077	42667245	rs660126	42474370	A	G	NA	NA	7.43E-16	9.00E-18	CAPN3;GANC;RP11-164J13.1	NA	NA	NA
Neutrophil	H3K27ac	15	42633250	42641884	rs8036187	42533879	G	A	NA	NA	3.78E-09	1.24E-10	CAPN3;GANC;RP11-164J13.1	NA	NA	NA
Neutrophil	H3K4me1	15	42643164	42698383	rs7166785	42662653	C	G	NA	NA	5.50E-09	1.15E-10	CAPN3;GANC;RP11-164J13.1	NA	NA	NA
Monocyte	H3K27ac	15	65562201	65581503	rs12901822	65518320	C	T	NA	NA	6.13E-23	1.36E-23	PARP16;RF00399	NA	NA	NA
Neutrophil	H3K27ac	15	65562201	65581503	rs12901822	65518320	C	T	NA	NA	3.25E-20	6.96E-21	PARP16;RF00399	NA	NA	NA
Monocyte	Gene expression	15	65526798	65592956	rs1561890	65539407	C	T	NA	NA	3.97E-39	3.19E-40	PARP16	NA	NA	NA
Neutrophil	Gene expression	15	65526798	65592956	rs1561890	65539407	C	T	NA	NA	2.90E-12	2.64E-13	PARP16	NA	NA	NA
Tcell	H3K27ac	15	65582978	65594191	rs11637155	65589976	C	T	NA	NA	1.38E-08	1.01E-09	PARP16;RNU5A-1	NA	NA	NA
Tcell	Gene expression	15	89859534	89878092	rs6496571	89817910	A	C	NA	NA	2.39E-11	3.91E-12	POLG	NA	NA	NA
Monocyte	Gene expression	15	89859534	89878092	rs2529927	89877527	G	A	NA	NA	5.12E-09	1.18E-09	POLG	NA	NA	NA
Monocyte	H3K4me1	16	80697973	80701081	rs11644277	80698866	T	A	NA	NA	1.93E-11	1.48E-11	CDYL2;AC092332.1	NA	NA	NA
Monocyte	H3K4me1	16	80714462	80717452	rs930744	80716457	T	C	NA	NA	2.40E-11	1.13E-11	CDYL2	NA	NA	NA
Neutrophil	H3K4me1	16	80714462	80717452	rs56032204	80727103	T	C	NA	NA	7.63E-11	7.60E-11	CDYL2	NA	NA	NA
Monocyte	H3K4me1	16	81014776	81051368	rs2602415	81036868	A	C	NA	NA	5.80E-13	2.77E-13	CMC2;RP11-303E16.3;CENPN	NA	NA	NA
Monocyte	H3K4me1	16	81014776	81051368	rs2602415	81036868	A	C	NA	NA	5.80E-13	2.77E-13	CMC2;RP11-303E16.3;CENPN	NA	NA	NA
Neutrophil	Percent splice in	16	81922777	81922878	rs1071644	81971403	T	C	NA	NA	1.93E-29	1.78E-29	PLCG2	NA	NA	NA
Neutrophil	Gene expression	16	82181403	82203831	rs12102917	82196808	G	A	NA	NA	7.61E-35	3.30E-35	MPHOSPH6	NA	NA	NA
Monocyte	H3K4me1	16	82184766	82211931	rs62045964	82200920	T	C	NA	NA	1.00E-12	1.56E-13	MPHOSPH6;CTD-2588J6.2	NA	NA	NA
Tcell	Gene expression	16	82181403	82203831	rs7205100	82201370	G	A	NA	NA	2.10E-18	5.73E-19	MPHOSPH6	NA	NA	NA
Monocyte	H3K27ac	16	83760264	83762818	rs10559095	83760879	CAT	C	NA	NA	1.14E-09	4.01E-10	CDH13;RP11-298D21.1	NA	NA	NA
Monocyte	H3K4me1	16	83755461	83764242	rs10559095	83760879	CAT	C	NA	NA	1.97E-26	1.80E-26	CDH13;RP11-298D21.2;RP11-298D21.1	NA	NA	NA
Monocyte	H3K4me1	16	83721050	83726874	rs10559095	83760879	CAT	C	NA	NA	2.92E-14	2.31E-14	CDH13	NA	NA	NA
Neutrophil	H3K4me1	16	83755461	83764242	rs401443	83770853	C	T	NA	NA	1.21E-11	1.02E-11	CDH13;RP11-298D21.2;RP11-298D21.1	NA	NA	NA
Neutrophil	H3K4me1	16	83775889	83780865	rs9932947	83771943	T	C	NA	NA	9.44E-22	3.84E-22	CDH13;RP11-298D21.1	NA	NA	NA
Monocyte	H3K4me1	16	83775889	83780865	rs9932947	83771943	T	C	NA	NA	1.09E-18	4.44E-19	CDH13;RP11-298D21.1	NA	NA	NA
Monocyte	H3K27ac	16	83776808	83779705	rs60771054	83778124	C	T	NA	NA	4.55E-08	1.59E-08	CDH13;RP11-298D21.1	NA	NA	NA
Monocyte	H3K27ac	16	83802476	83804607	rs707236	83803160	T	A	NA	NA	5.25E-14	2.48E-14	CDH13;RP11-298D21.1	NA	NA	NA
Monocyte	H3K4me1	16	83801964	83805207	rs707236	83803160	T	A	NA	NA	6.20E-47	2.68E-47	CDH13;RP11-298D21.1	NA	NA	NA
Monocyte	H3K4me1	16	83818208	83821052	rs692612	83819899	T	C	NA	NA	3.63E-09	3.48E-09	CDH13	NA	NA	NA
Monocyte	H3K4me1	18	256664	277044	rs551155	294021	G	A	NA	NA	2.41E-10	3.94E-12	RP11-705O1.8;THOC1	NA	NA	NA
Monocyte	H3K27ac	18	392430	395710	rs11661182	411069	G	A	NA	NA	4.71E-12	1.86E-12	COLEC12	NA	NA	NA
Neutrophil	H3K27ac	18	437697	440339	rs9960856	428535	T	C	NA	NA	3.48E-17	2.77E-18	COLEC12	NA	NA	NA
Monocyte	H3K27ac	18	437697	440339	rs1564420	432080	C	T	NA	NA	1.91E-12	1.72E-12	COLEC12	NA	NA	NA
Tcell	Percent splice in	18	674161	674406	rs2847153	661647	G	A	NA	NA	7.80E-09	5.36E-09	ENOSF1	NA	NA	NA
Tcell	Percent splice in	18	677743	677872	rs2847157	714666	G	A	NA	NA	7.55E-11	3.51E-11	ENOSF1	NA	NA	NA
Monocyte	H3K27ac	18	707636	716885	rs8090148	727654	G	T	NA	NA	4.24E-08	8.53E-10	RP11-806L2.6;ENOSF1	NA	NA	NA
Tcell	Gene expression	18	721588	812547	rs7230070	814990	G	A	NA	NA	8.13E-16	2.19E-16	YES1	NA	NA	NA
Monocyte	Gene expression	18	2537524	2571508	rs386612639	2533130	T	C	NA	NA	9.87E-18	1.49E-18	METTL4	NA	NA	NA
Tcell	H3K27ac	18	2566209	2596376	rs2677892	2572687	G	A	NA	NA	1.50E-08	2.49E-09	METTL4;NDC80;RP11-715F3.1;AP005136.2	NA	NA	NA
Tcell	H3K27ac	18	2566209	2596376	rs2677892	2572687	G	A	NA	NA	1.50E-08	2.49E-09	METTL4;NDC80;RP11-715F3.1;AP005136.2	NA	NA	NA
Tcell	Gene expression	18	2655737	2805015	rs634502	2644261	C	A	NA	NA	2.24E-11	1.68E-12	SMCHD1	NA	NA	NA
Monocyte	Percent splice in	18	2724897	2724993	rs62084219	2710374	A	C	NA	NA	1.80E-09	3.90E-11	SMCHD1	NA	NA	NA
Neutrophil	Percent splice in	18	2655886	2656260	rs12456760	2792757	A	G	NA	NA	2.79E-10	6.46E-11	SMCHD1	NA	NA	NA
Neutrophil	H3K4me1	18	77693770	77751186	rs56775891	77575613	C	T	NA	NA	7.74E-10	1.65E-10	TXNL4A;PQLC1;HSBP1L1	NA	NA	NA
Tcell	Gene expression	18	77724561	77730822	rs72984272	77720926	T	C,G	NA	NA	3.08E-09	1.66E-09	HSBP1L1	NA	NA	NA
Tcell	H3K27ac	18	77719270	77750189	rs4081877	77721125	A	G	NA	NA	1.11E-09	1.90E-10	TXNL4A;HSBP1L1	NA	NA	NA
Tcell	H3K4me1	18	77693770	77751186	rs76749170	77721494	CT	C	NA	NA	4.92E-16	1.16E-16	TXNL4A;PQLC1;HSBP1L1	NA	NA	NA
Neutrophil	Gene expression	18	77724561	77730822	rs12956003	77725655	A	G	NA	NA	1.39E-31	7.31E-32	HSBP1L1	NA	NA	NA
Monocyte	H3K27ac	18	77719270	77750189	rs4799115	77736365	T	A	NA	NA	1.48E-10	1.17E-11	TXNL4A;HSBP1L1	NA	NA	NA
Monocyte	Gene expression	18	77724561	77730822	rs7237754	77833127	A	G	NA	NA	3.22E-29	1.60E-29	HSBP1L1	NA	NA	NA
Neutrophil	H3K4me1	19	10375136	10548873	rs281437	10397238	C	T	NA	NA	6.63E-13	2.49E-13	CTD-2369P2.12;CTD-2369P2.8;CTD-2369P2.5;ICAM1;FDX1L;ICAM5;ICAM4;ZGLP1;FDX1L;PDE4A;TYK2;ICAM3;RAVER1;CDC37;MIR1181	NA	NA	NA
Neutrophil	H3K27ac	19	10414923	10417664	rs75231016	10420982	G	C	NA	NA	3.00E-12	2.89E-12	FDX1L;ZGLP1	NA	NA	NA
Monocyte	Gene expression	19	19821280	19843906	rs56129543	19820475	G	C	NA	NA	8.33E-19	4.68E-19	ZNF14	NA	NA	NA
Tcell	H3K4me1	19	19834045	19846656	rs56129543	19820475	G	C	NA	NA	5.61E-21	4.04E-21	ZNF14	NA	NA	NA
Monocyte	Gene expression	19	19896648	19932560	rs12975508	19940030	C	A	NA	NA	1.46E-08	4.95E-09	ZNF506	NA	NA	NA
Tcell	Gene expression	19	19896648	19932560	rs12052168	19946637	A	G	NA	NA	1.13E-12	1.92E-13	ZNF506	NA	NA	NA
Monocyte	Gene expression	19	19976695	20005483	rs6511053	19954714	A	G	NA	NA	2.51E-12	1.84E-12	ZNF253	NA	NA	NA
Tcell	Gene expression	19	19976695	20005483	rs6511053	19954714	A	G	NA	NA	3.24E-10	2.86E-10	ZNF253	NA	NA	NA
Monocyte	H3K27ac	19	20147637	20151201	rs8106259	20136417	C	T	NA	NA	7.83E-09	2.15E-10	ZNF682	NA	NA	NA
Tcell	Gene expression	19	20278037	20311299	rs61998186	20228941	A	G,T	NA	NA	7.89E-13	5.60E-13	ZNF486	NA	NA	NA
Tcell	Gene expression	19	20188803	20237885	rs61998186	20228941	A	G,T	NA	NA	4.26E-10	2.42E-10	ZNF90	NA	NA	NA
Monocyte	Gene expression	19	20107867	20150315	rs67378385	20351077	A	G	NA	NA	3.07E-15	1.35E-16	ZNF682	NA	NA	NA
Neutrophil	Gene expression	19	20107867	20150315	rs8182580	20358227	C	T	NA	NA	1.54E-11	7.41E-13	ZNF682	NA	NA	NA
Monocyte	Gene expression	19	20278037	20311299	rs57015009	20359950	T	C	NA	NA	2.99E-16	5.24E-17	ZNF486	NA	NA	NA
Tcell	Percent splice in	19	20736515	20736641	rs62105890	20765719	G	A	NA	NA	1.11E-23	3.80E-25	ZNF737	NA	NA	NA
Tcell	Gene expression	19	21324827	21373034	rs8108314	21360779	G	A	NA	NA	3.43E-09	5.00E-10	ZNF431	NA	NA	NA
Tcell	Gene expression	19	21324827	21373034	rs8108314	21360779	G	A	NA	NA	3.43E-09	5.00E-10	ZNF431	NA	NA	NA
Monocyte	H3K27ac	19	21509884	21513861	rs111194324	21465822	G	A	NA	NA	3.70E-25	3.39E-26	ZNF708	NA	NA	NA
Tcell	Gene expression	19	21579921	21610375	rs7257857	21579538	T	C	NA	NA	8.85E-42	1.41E-43	ZNF493	NA	NA	NA
Tcell	Percent splice in	19	21579935	21580224	rs7257857	21579538	T	C	NA	NA	7.29E-23	4.38E-24	ZNF493	NA	NA	NA
Neutrophil	Percent splice in	19	21579935	21580224	rs10405716	21584364	G	A	NA	NA	7.46E-12	3.39E-13	ZNF493	NA	NA	NA
Monocyte	Gene expression	19	21579921	21610375	rs11085450	21637051	T	G	NA	NA	2.25E-34	5.99E-36	ZNF493	NA	NA	NA
Neutrophil	Percent splice in	19	21688406	21688576	rs2968081	21659517	C	T	NA	NA	1.96E-21	1.97E-23	ZNF429	NA	NA	NA
Neutrophil	Gene expression	19	21324827	21373034	rs75977167	21664201	G	C	NA	NA	2.59E-14	1.15E-15	ZNF431	NA	NA	NA
Neutrophil	Gene expression	19	21324827	21373034	rs75977167	21664201	G	C	NA	NA	2.59E-14	1.15E-15	ZNF431	NA	NA	NA
Tcell	Percent splice in	19	21688406	21688576	rs7258901	21701504	A	G	NA	NA	1.34E-21	8.41E-23	ZNF429	NA	NA	NA
Monocyte	H3K27ac	19	21669988	21682629	rs12327638	21753035	C	G	NA	NA	2.58E-29	1.71E-30	ZNF429;CTD-2561J22.3;CTD-2561J22.4	NA	NA	NA
Monocyte	H3K27ac	19	21577949	21582348	rs12327638	21753035	C	G	NA	NA	3.83E-11	1.08E-11	ZNF493	NA	NA	NA
Monocyte	H3K27ac	19	21540862	21543651	rs12327638	21753035	C	G	NA	NA	1.39E-08	1.08E-09	ZNF738	NA	NA	NA
Neutrophil	H3K4me1	19	21577418	21590783	rs12327638	21753035	C	G	NA	NA	3.55E-12	3.04E-13	ZNF493;CTD-2561J22.3	NA	NA	NA
Neutrophil	Gene expression	19	21679484	21739072	rs67876192	21753089	A	C	NA	NA	3.65E-40	3.72E-41	ZNF429	NA	NA	NA
Monocyte	Gene expression	19	21473962	21512227	rs67876192	21753089	A	C	NA	NA	1.08E-35	1.18E-36	ZNF708	NA	NA	NA
Monocyte	Gene expression	19	21541732	21562104	rs67876192	21753089	A	C	NA	NA	9.55E-27	1.18E-27	ZNF738	NA	NA	NA
Monocyte	Gene expression	19	21987752	22034927	rs67876192	21753089	A	C	NA	NA	6.84E-17	6.97E-18	ZNF43	NA	NA	NA
Neutrophil	Gene expression	19	21203426	21242856	rs67876192	21753089	A	C	NA	NA	7.36E-16	6.42E-17	ZNF430	NA	NA	NA
Neutrophil	Gene expression	19	21203426	21242856	rs67876192	21753089	A	C	NA	NA	7.36E-16	6.42E-17	ZNF430	NA	NA	NA
Tcell	Gene expression	19	22115760	22193751	rs67876192	21753089	A	C	NA	NA	6.80E-10	8.58E-11	ZNF208	NA	NA	NA
Tcell	Gene expression	19	22115760	22193751	rs67876192	21753089	A	C	NA	NA	6.80E-10	8.58E-11	ZNF208	NA	NA	NA
Neutrophil	H3K27ac	19	21686740	21693691	rs67876192	21753089	A	C	NA	NA	1.84E-39	1.10E-40	ZNF429	NA	NA	NA
Neutrophil	H3K27ac	19	21669988	21682629	rs67876192	21753089	A	C	NA	NA	7.80E-33	1.16E-33	ZNF429;CTD-2561J22.3;CTD-2561J22.4	NA	NA	NA
Neutrophil	H3K27ac	19	21577949	21582348	rs67876192	21753089	A	C	NA	NA	1.11E-17	1.04E-18	ZNF493	NA	NA	NA
Neutrophil	H3K4me1	19	21663102	21682561	rs67876192	21753089	A	C	NA	NA	1.68E-47	2.12E-48	ZNF429;CTD-2561J22.3;CTD-2561J22.4	NA	NA	NA
Neutrophil	H3K4me1	19	22006354	22036990	rs67876192	21753089	A	C	NA	NA	2.55E-33	2.98E-35	CTD-2607J13.1;ZNF43	NA	NA	NA
Monocyte	H3K4me1	19	21488299	21515306	rs67876192	21753089	A	C	NA	NA	1.21E-28	1.58E-29	CTD-3030D20.2;ZNF708	NA	NA	NA
Neutrophil	H3K4me1	19	21488299	21515306	rs67876192	21753089	A	C	NA	NA	5.71E-27	9.80E-28	CTD-3030D20.2;ZNF708	NA	NA	NA
Tcell	H3K4me1	19	21683468	21698397	rs67876192	21753089	A	C	NA	NA	4.67E-24	3.43E-25	ZNF429;CTD-2561J22.4	NA	NA	NA
Monocyte	H3K4me1	19	21683468	21698397	rs67876192	21753089	A	C	NA	NA	1.63E-20	2.71E-21	ZNF429;CTD-2561J22.4	NA	NA	NA
Neutrophil	H3K4me1	19	21942214	21952916	rs67876192	21753089	A	C	NA	NA	3.54E-17	4.87E-18	ZNF100;RP11-420K14.8	NA	NA	NA
Neutrophil	H3K27ac	19	22032410	22036091	rs6511268	21754767	T	C	NA	NA	1.16E-15	1.17E-16	ZNF43	NA	NA	NA
Neutrophil	H3K27ac	19	21694527	21698283	rs6511268	21754767	T	C	NA	NA	1.34E-14	1.88E-15	ZNF429	NA	NA	NA
Tcell	H3K27ac	19	21489844	21501684	rs6511268	21754767	T	C	NA	NA	3.05E-08	6.59E-09	CTD-3030D20.2;ZNF708	NA	NA	NA
Neutrophil	H3K4me1	19	21683468	21698397	rs6511268	21754767	T	C	NA	NA	6.34E-42	1.79E-42	ZNF429;CTD-2561J22.4	NA	NA	NA
Tcell	H3K4me1	19	21488299	21515306	rs6511268	21754767	T	C	NA	NA	9.26E-17	7.83E-18	CTD-3030D20.2;ZNF708	NA	NA	NA
Monocyte	H3K4me1	19	21539921	21546926	rs6511268	21754767	T	C	NA	NA	1.29E-12	1.67E-13	ZNF738	NA	NA	NA
Neutrophil	H3K27ac	19	21509884	21513861	rs35998933	21772288	C	T	NA	NA	5.35E-22	1.23E-22	ZNF708	NA	NA	NA
Neutrophil	H3K27ac	19	21489844	21501684	rs35998933	21772288	C	T	NA	NA	1.63E-21	2.54E-22	CTD-3030D20.2;ZNF708	NA	NA	NA
Neutrophil	H3K27ac	19	21724759	21727853	rs35998933	21772288	C	T	NA	NA	1.55E-10	1.09E-11	ZNF429	NA	NA	NA
Neutrophil	Gene expression	19	21579921	21610375	rs8112960	21775371	C	T	NA	NA	8.41E-38	1.94E-38	ZNF493	NA	NA	NA
Neutrophil	Gene expression	19	21473962	21512227	rs8112960	21775371	C	T	NA	NA	6.72E-29	8.04E-30	ZNF708	NA	NA	NA
Neutrophil	Gene expression	19	22235254	22274282	rs8112960	21775371	C	T	NA	NA	6.21E-11	6.76E-12	ZNF257	NA	NA	NA
Monocyte	H3K27ac	19	21686740	21693691	rs8112960	21775371	C	T	NA	NA	1.25E-38	9.25E-40	ZNF429	NA	NA	NA
Monocyte	H3K27ac	19	21502223	21506829	rs8112960	21775371	C	T	NA	NA	3.86E-13	1.87E-14	ZNF708	NA	NA	NA
Tcell	Gene expression	19	21679484	21739072	rs113720087	21776847	T	A	NA	NA	2.63E-38	1.89E-39	ZNF429	NA	NA	NA
Monocyte	Gene expression	19	21679484	21739072	rs113720087	21776847	T	A	NA	NA	1.09E-33	4.45E-35	ZNF429	NA	NA	NA
Monocyte	H3K27ac	19	21489844	21501684	rs113720087	21776847	T	A	NA	NA	1.12E-24	4.22E-26	CTD-3030D20.2;ZNF708	NA	NA	NA
Neutrophil	H3K27ac	19	21946337	21951983	rs113720087	21776847	T	A	NA	NA	2.19E-18	6.13E-20	ZNF100;RP11-420K14.8	NA	NA	NA
Neutrophil	Gene expression	19	21987752	22034927	rs7250457	21778987	C	G	NA	NA	1.05E-24	4.21E-26	ZNF43	NA	NA	NA
Neutrophil	Gene expression	19	21541732	21562104	rs7250457	21778987	C	G	NA	NA	1.19E-14	3.67E-15	ZNF738	NA	NA	NA
Neutrophil	H3K27ac	19	22016689	22026881	rs7250457	21778987	C	G	NA	NA	1.03E-26	3.94E-28	ZNF43	NA	NA	NA
Monocyte	H3K27ac	19	21694527	21698283	rs7250457	21778987	C	G	NA	NA	2.92E-17	4.21E-18	ZNF429	NA	NA	NA
Neutrophil	H3K27ac	19	21540862	21543651	rs7250457	21778987	C	G	NA	NA	1.52E-14	6.24E-15	ZNF738	NA	NA	NA
Neutrophil	H3K27ac	19	21502223	21506829	rs7250457	21778987	C	G	NA	NA	2.53E-11	3.10E-12	ZNF708	NA	NA	NA
Neutrophil	H3K27ac	19	21706315	21708445	rs7250457	21778987	C	G	NA	NA	9.43E-09	2.78E-09	ZNF429	NA	NA	NA
Monocyte	H3K4me1	19	21663102	21682561	rs7250457	21778987	C	G	NA	NA	3.32E-13	2.09E-14	ZNF429;CTD-2561J22.3;CTD-2561J22.4	NA	NA	NA
Tcell	H3K27ac	19	21694527	21698283	rs4809148	21781218	G	C	NA	NA	4.29E-19	2.54E-20	ZNF429	NA	NA	NA
Neutrophil	H3K27ac	19	22027754	22030833	rs4809148	21781218	G	C	NA	NA	1.40E-11	6.48E-13	ZNF43	NA	NA	NA
Tcell	Gene expression	19	21905568	21950430	rs6511291	21950402	T	C	NA	NA	6.23E-56	3.36E-56	ZNF100	NA	NA	NA
Monocyte	Gene expression	19	21905568	21950430	rs6511291	21950402	T	C	NA	NA	1.56E-46	1.18E-46	ZNF100	NA	NA	NA
Neutrophil	Gene expression	19	21905568	21950430	rs6511291	21950402	T	C	NA	NA	7.77E-40	7.77E-40	ZNF100	NA	NA	NA
Tcell	H3K27ac	19	21946337	21951983	rs6511291	21950402	T	C	NA	NA	5.36E-33	1.91E-33	ZNF100;RP11-420K14.8	NA	NA	NA
Tcell	H3K4me1	19	21942214	21952916	rs6511291	21950402	T	C	NA	NA	1.82E-23	1.83E-23	ZNF100;RP11-420K14.8	NA	NA	NA
Tcell	Gene expression	19	22817126	22850472	rs60675447	22810892	G	A	NA	NA	1.18E-25	6.22E-28	ZNF492	NA	NA	NA
Tcell	Gene expression	19	22573821	22715287	rs60675447	22810892	G	A	NA	NA	5.63E-18	4.08E-20	ZNF98	NA	NA	NA
Tcell	H3K4me1	19	22815639	22820147	rs60675447	22810892	G	A	NA	NA	4.54E-18	3.22E-20	ZNF492	NA	NA	NA
Monocyte	H3K4me1	19	22815639	22820147	rs59733294	22863018	T	A	NA	NA	5.23E-15	3.49E-17	ZNF492	NA	NA	NA
Neutrophil	Gene expression	19	22817126	22850472	rs1964379	22865950	G	A	NA	NA	2.45E-12	5.90E-14	ZNF492	NA	NA	NA
Monocyte	Gene expression	19	22817126	22850472	rs35023562	22877253	C	G	NA	NA	6.60E-14	3.95E-16	ZNF492	NA	NA	NA
Tcell	H3K27ac	19	22816062	22818319	rs35023562	22877253	C	G	NA	NA	6.11E-24	3.93E-26	ZNF492	NA	NA	NA
Monocyte	Gene expression	19	23487793	23578362	rs428549	23542290	A	G	NA	NA	4.28E-30	1.53E-31	ZNF91	NA	NA	NA
Tcell	Gene expression	19	23487793	23578362	rs593522	23596308	G	A	NA	NA	9.52E-16	8.95E-18	ZNF91	NA	NA	NA
Tcell	Gene expression	19	23921997	23941693	rs116942846	23832535	T	G	NA	NA	5.07E-09	1.69E-09	ZNF681	NA	NA	NA
Monocyte	H3K4me1	19	41191691	41204151	rs2561537	41193580	A	G	NA	NA	7.43E-14	7.43E-14	NUMBL;ADCK4	NA	NA	NA
Neutrophil	Gene expression	19	52534632	52598991	rs11084131	52514446	G	A	NA	NA	4.18E-10	1.55E-11	ZNF432	NA	NA	NA
Monocyte	H3K4me1	20	17496652	17500734	rs6080761	17629162	G	A	NA	NA	4.72E-20	2.29E-20	BFSP1;RPS27AP2	NA	NA	NA
Tcell	Gene expression	20	62152077	62153559	rs2314639	62148912	C	T	NA	NA	2.58E-12	1.22E-12	PPDPF	NA	NA	NA
Monocyte	Gene expression	20	62152077	62153559	rs72629024	62152519	C	G	NA	NA	1.15E-23	1.15E-23	PPDPF	NA	NA	NA
Monocyte	H3K27ac	20	62148656	62155235	rs72629024	62152519	C	G	NA	NA	1.04E-10	9.76E-11	PPDPF	NA	NA	NA
Neutrophil	H3K27ac	20	62148656	62155235	rs72629024	62152519	C	G	NA	NA	4.67E-08	3.63E-08	PPDPF	NA	NA	NA
Tcell	Gene expression	20	62159778	62168723	rs191090	62162340	T	C	NA	NA	2.05E-14	7.95E-15	PTK6	NA	NA	NA
Neutrophil	Gene expression	20	62218955	62258394	rs766915	62234273	A	C,G	NA	NA	2.43E-08	2.43E-08	GMEB2	NA	NA	NA
Neutrophil	Gene expression	20	62329996	62339355	rs6062497	62336258	C	T	NA	NA	5.88E-21	2.16E-21	ARFRP1	NA	NA	NA
Tcell	H3K4me1	20	62409143	62419308	rs4809226	62407879	G	A	NA	NA	4.84E-08	8.50E-09	ZBTB46	NA	NA	NA
Monocyte	Gene expression	20	62496596	62522898	rs7000	62522466	A	G	NA	NA	5.41E-22	2.82E-22	TPD52L2	NA	NA	NA
Tcell	Gene expression	20	62496596	62522898	rs7000	62522466	A	G	NA	NA	1.10E-08	9.79E-09	TPD52L2	NA	NA	NA
Monocyte	Gene expression	20	62571186	62587769	rs61541144	62527305	G	A	NA	NA	1.48E-08	1.72E-09	UCKL1	NA	NA	NA
Tcell	H3K27ac	20	62551367	62591688	rs817313	62582387	T	G	NA	NA	4.08E-16	2.76E-16	MIR1914;DNAJC5;MIR941-1;UCKL1;ZNF512B;MIR647;AL118506.1	NA	NA	NA
Tcell	H3K27ac	20	62551367	62591688	rs817313	62582387	T	G	NA	NA	4.08E-16	2.76E-16	MIR1914;DNAJC5;MIR941-1;UCKL1;ZNF512B;MIR647;AL118506.1	NA	NA	NA
