# Supplementary material for: Loci for human leukocyte telomere length in the Singaporean Chinese population and trans-ethnic genetic studies
Source: Nat Commun. 2019 Jun 6;10:2491. doi: 10.1038/s41467-019-10443-2 (PMC6554354; doi:10.1038/s41467-019-10443-2)
Supplement: Supplementary file 9 — Supplementary Data 5 [file 41467_2019_10443_MOESM9_ESM.txt]

SNP	Cell type	Chromosome	Position	Raw P value	Adj. P value
rs12575358	T cell, CD4, naive TREG	chr11	108022234	5.2E-21	7.5E-16
rs609557	T cell, CD4, naive TREG	chr11	108084513	7.3E-21	9.6E-16
rs228608	T cell, CD4, naive TREG	chr11	108088900	8.7E-21	1.1E-15
rs7395528	T cell, CD4, naive TREG	chr11	108056708	1E-20	1.1E-15
rs183460	T cell, CD4, naive TREG	chr11	108090710	1E-20	1.1E-15
rs11330167	T cell, CD4, naive TREG	chr11	108048446	1E-20	1.1E-15
rs4754306	T cell, CD4, naive TREG	chr11	108080399	1E-20	1.1E-15
rs1893812	T cell, CD4, naive TREG	chr11	108054500	1E-20	1.1E-15
rs11212551	T cell, CD4, naive TREG	chr11	108078693	1E-20	1.1E-15
rs1850730	T cell, CD4, naive TREG	chr11	108051112	1E-20	1.1E-15
rs7948117	T cell, CD4, naive TREG	chr11	108080432	1E-20	1.1E-15
rs4754301	T cell, CD4, naive TREG	chr11	108048541	1E-20	1.1E-15
rs59478102	T cell, CD4, naive TREG	chr11	108069239	1E-20	1.1E-15
rs4623864	T cell, CD4, naive TREG	chr11	108051300	1E-20	1.1E-15
rs6589007	T cell, CD4, naive TREG	chr11	108040104	1E-20	1.1E-15
rs4754305	T cell, CD4, naive TREG	chr11	108075912	1E-20	1.1E-15
rs4027718	T cell, CD4, naive TREG	chr11	108065708	1E-20	1.1E-15
rs3781868	T cell, CD4, naive TREG	chr11	108059569	1E-20	1.1E-15
rs228589	T cell, CD4, naive TREG	chr11	108093208	1E-20	1.1E-15
rs11605442	T cell, CD4, naive TREG	chr11	108077857	1E-20	1.1E-15
rs4754298	T cell, CD4, naive TREG	chr11	108023284	1E-20	1.1E-15
rs11212543	T cell, CD4, naive TREG	chr11	108054922	1E-20	1.1E-15
rs397967218	T cell, CD4, naive TREG	chr11	108029109	1E-20	1.1E-15
rs61247769	T cell, CD4, naive TREG	chr11	108067234	1E-20	1.1E-15
rs10890822	T cell, CD4, naive TREG	chr11	108027060	1E-20	1.1E-15
rs228590	T cell, CD4, naive TREG	chr11	108096141	7.5E-20	4.4E-15
rs228591	T cell, CD4, naive TREG	chr11	108097333	7.5E-20	4.4E-15
rs641605	T cell, CD4, naive TREG	chr11	108101919	7.5E-20	4.4E-15
rs228592	T cell, CD4, naive TREG	chr11	108123189	7.5E-20	4.4E-15
rs625120	T cell, CD4, naive TREG	chr11	108095220	7.5E-20	4.4E-15
rs599406	T cell, CD4, naive TREG	chr11	108118234	7.5E-20	4.4E-15
rs600931	T cell, CD4, naive TREG	chr11	108117335	7.5E-20	4.4E-15
rs694799	T cell, CD4, naive TREG	chr11	108119366	7.5E-20	4.4E-15
rs228597	T cell, CD4, naive TREG	chr11	108107009	7.5E-20	4.4E-15
rs228598	T cell, CD4, naive TREG	chr11	108107497	7.5E-20	4.4E-15
rs228605	T cell, CD4, naive TREG	chr11	108136890	7.5E-20	4.4E-15
rs650173	T cell, CD4, naive TREG	chr11	108174173	7.5E-20	4.4E-15
rs11212527	T cell, CD4, naive TREG	chr11	108021205	1.6E-19	8.9E-15
rs10890821	T cell, CD4, naive TREG	chr11	108022061	1.6E-19	8.9E-15
rs654005	T cell, CD4, naive TREG	chr11	108155397	4.4E-19	2.4E-14
rs592955	T cell, CD4, naive TREG	chr11	108156473	4.4E-19	2.4E-14
rs660429	T cell, CD4, naive TREG	chr11	108181511	5.1E-19	2.7E-14
rs599558	T cell, CD4, naive TREG	chr11	108177538	5.1E-19	2.7E-14
rs6589008	T cell, CD4, naive TREG	chr11	108041897	5.4E-19	2.9E-14
rs583725	T cell, CD4, naive TREG	chr11	108165075	5.9E-19	3E-14
rs609261	T cell, CD4, naive TREG	chr11	108158134	5.9E-19	3E-14
rs600329	T cell, CD4, naive TREG	chr11	108163733	5.9E-19	3E-14
rs582157	T cell, CD4, naive TREG	chr11	108161202	5.9E-19	3E-14
rs645485	T cell, CD4, naive TREG	chr11	108168863	5.9E-19	3E-14
rs680113	T cell, CD4, naive TREG	chr11	108165406	5.9E-19	3E-14
rs601111	T cell, CD4, naive TREG	chr11	108159356	5.9E-19	3E-14
rs582297	T cell, CD4, naive TREG	chr11	108165407	5.9E-19	3E-14
rs228607	T cell, CD4, naive TREG	chr11	108088493	8.1E-19	4.1E-14
rs59835996	T cell, CD4, naive TREG	chr11	108087381	8.1E-19	4.1E-14
rs7118967	T cell, CD4, naive TREG	chr11	108057856	1.1E-18	5.2E-14
rs183459	T cell, CD4, naive TREG	chr11	108089197	1.1E-18	5.2E-14
rs1607476	T cell, CD4, naive TREG	chr11	108075161	1.1E-18	5.2E-14
rs2056267	T cell, CD4, naive TREG	chr11	108061808	1.1E-18	5.2E-14
rs12272183	T cell, CD4, naive TREG	chr11	108077181	1.1E-18	5.2E-14
rs2070661	T cell, CD4, naive TREG	chr11	108043988	1.1E-18	5.2E-14
rs2083707	T cell, CD4, naive TREG	chr11	108066130	1.1E-18	5.2E-14
rs796394603	T cell, CD4, naive TREG	chr11	108166958	1.1E-18	5.2E-14
rs4754299	T cell, CD4, naive TREG	chr11	108025214	1.1E-18	5.2E-14
rs150693037	T cell, CD4, naive TREG	chr11	108055258	1.1E-18	5.2E-14
rs1893813	T cell, CD4, naive TREG	chr11	108054604	1.2E-18	5.5E-14
rs12787445	T cell, CD4, naive TREG	chr11	108034124	1.2E-18	5.5E-14
rs397728601	T cell, CD4, naive TREG	chr11	108075107	1.2E-18	5.5E-14
rs34021496	T cell, CD4, naive TREG	chr11	108170042	1.3E-18	5.5E-14
rs4585	T cell, CD4, naive TREG	chr11	108239628	1.4E-18	5.5E-14
rs10890834	T cell, CD4, naive TREG	chr11	108286443	1.4E-18	5.5E-14
rs227058	T cell, CD4, naive TREG	chr11	108265213	1.4E-18	5.5E-14
rs76262607	T cell, CD4, naive TREG	chr11	108265440	1.4E-18	5.5E-14
rs664982	T cell, CD4, naive TREG	chr11	108225483	1.4E-18	5.5E-14
rs172895	T cell, CD4, naive TREG	chr11	108265876	1.4E-18	5.5E-14
rs227094	T cell, CD4, naive TREG	chr11	108233800	1.4E-18	5.5E-14
rs227091	T cell, CD4, naive TREG	chr11	108237839	1.4E-18	5.5E-14
rs227076	T cell, CD4, naive TREG	chr11	108218905	1.4E-18	5.5E-14
rs7112136	T cell, CD4, naive TREG	chr11	108287131	1.4E-18	5.5E-14
rs419716	T cell, CD4, naive TREG	chr11	108221099	1.4E-18	5.5E-14
rs186592	T cell, CD4, naive TREG	chr11	108260611	1.4E-18	5.5E-14
rs184472	T cell, CD4, naive TREG	chr11	108232475	1.4E-18	5.5E-14
rs227040	T cell, CD4, naive TREG	chr11	108223391	1.4E-18	5.5E-14
rs201068670	T cell, CD4, naive TREG	chr11	108231000	1.4E-18	5.5E-14
rs227083	T cell, CD4, naive TREG	chr11	108246237	1.4E-18	5.5E-14
rs227052	T cell, CD4, naive TREG	chr11	108228010	1.4E-18	5.5E-14
rs179109	T cell, CD4, naive TREG	chr11	108260673	1.4E-18	5.5E-14
rs186594	T cell, CD4, naive TREG	chr11	108265854	1.4E-18	5.5E-14
rs227088	T cell, CD4, naive TREG	chr11	108243755	1.4E-18	5.5E-14
rs227079	T cell, CD4, naive TREG	chr11	108248686	1.4E-18	5.5E-14
rs227056	T cell, CD4, naive TREG	chr11	108262397	1.4E-18	5.5E-14
rs7943165	T cell, CD4, naive TREG	chr11	108274890	1.4E-18	5.5E-14
rs227077	T cell, CD4, naive TREG	chr11	108253252	1.4E-18	5.5E-14
rs227087	T cell, CD4, naive TREG	chr11	108244114	1.4E-18	5.5E-14
rs425061	T cell, CD4, naive TREG	chr11	108219420	1.4E-18	5.5E-14
rs227041	T cell, CD4, naive TREG	chr11	108222801	1.4E-18	5.5E-14
rs61915104	T cell, CD4, naive TREG	chr11	108256136	1.4E-18	5.5E-14
rs60683001	T cell, CD4, naive TREG	chr11	108257787	1.4E-18	5.5E-14
rs227045	T cell, CD4, naive TREG	chr11	108229498	1.4E-18	5.5E-14
rs573890	T cell, CD4, naive TREG	chr11	108251363	1.4E-18	5.5E-14
rs172896	T cell, CD4, naive TREG	chr11	108217049	1.4E-18	5.5E-14
rs227078	T cell, CD4, naive TREG	chr11	108250381	1.4E-18	5.5E-14
rs186595	T cell, CD4, naive TREG	chr11	108251211	1.4E-18	5.5E-14
rs227092	T cell, CD4, naive TREG	chr11	108236783	1.4E-18	5.5E-14
rs186593	T cell, CD4, naive TREG	chr11	108262439	1.4E-18	5.5E-14
rs227051	T cell, CD4, naive TREG	chr11	108228044	1.4E-18	5.5E-14
rs227085	T cell, CD4, naive TREG	chr11	108246045	1.4E-18	5.5E-14
rs113995	T cell, CD4, naive TREG	chr11	108256837	1.4E-18	5.5E-14
rs11212597	T cell, CD4, naive TREG	chr11	108248502	1.4E-18	5.5E-14
rs227086	T cell, CD4, naive TREG	chr11	108244251	1.4E-18	5.5E-14
rs2028155	T cell, CD4, naive TREG	chr11	108267430	1.4E-18	5.5E-14
rs4754318	T cell, CD4, naive TREG	chr11	108271607	1.4E-18	5.5E-14
rs4237579	T cell, CD4, naive TREG	chr11	108279201	1.4E-18	5.5E-14
rs652311	T cell, CD4, naive TREG	chr11	108240069	1.4E-18	5.5E-14
rs365288	T cell, CD4, naive TREG	chr11	108227965	1.4E-18	5.5E-14
rs376398758	T cell, CD4, naive TREG	chr11	108252662	1.4E-18	5.5E-14
rs755746243	T cell, CD4, naive TREG	chr11	108236756	1.4E-18	5.5E-14
rs796709830	T cell, CD4, naive TREG	chr11	108260720	1.4E-18	5.5E-14
rs11212598	T cell, CD4, naive TREG	chr11	108249206	1.4E-18	5.7E-14
rs170546	T cell, CD4, naive TREG	chr11	108246794	1.5E-18	6.1E-14
rs227082	T cell, CD4, naive TREG	chr11	108246858	1.5E-18	6.1E-14
rs227068	T cell, CD4, naive TREG	chr11	108210109	2.3E-18	8.7E-14
rs227074	T cell, CD4, naive TREG	chr11	108215095	2.3E-18	8.7E-14
rs662578	T cell, CD4, naive TREG	chr11	108194557	2.3E-18	8.7E-14
rs609429	T cell, CD4, naive TREG	chr11	108196509	2.3E-18	8.7E-14
rs227072	T cell, CD4, naive TREG	chr11	108212093	2.3E-18	8.7E-14
rs227063	T cell, CD4, naive TREG	chr11	108207304	2.3E-18	8.7E-14
rs620613	T cell, CD4, naive TREG	chr11	108185478	2.3E-18	8.7E-14
rs608086	T cell, CD4, naive TREG	chr11	108185023	2.3E-18	8.7E-14
rs227062	T cell, CD4, naive TREG	chr11	108205383	2.3E-18	8.7E-14
rs682131	T cell, CD4, naive TREG	chr11	108187512	2.3E-18	8.7E-14
rs186591	T cell, CD4, naive TREG	chr11	108200142	2.3E-18	8.7E-14
rs227073	T cell, CD4, naive TREG	chr11	108212692	2.3E-18	8.7E-14
rs227061	T cell, CD4, naive TREG	chr11	108205329	2.3E-18	8.7E-14
rs397897624	T cell, CD4, naive TREG	chr11	108183413	2.3E-18	8.7E-14
rs78254009	T cell, CD4, naive TREG	chr11	108204945	2.3E-18	8.7E-14
rs79701258	T cell, CD4, naive TREG	chr11	108151707	2.7E-18	1E-13
rs7934935	T cell, CD4, naive TREG	chr11	108245098	4E-18	1.5E-13
rs4027719	T cell, CD4, naive TREG	chr11	108066362	4E-18	1.5E-13
rs190131	T cell, CD4, naive TREG	chr11	108233538	4.7E-18	1.7E-13
rs227050	T cell, CD4, naive TREG	chr11	108228142	4.7E-18	1.7E-13
rs3781869	T cell, CD4, naive TREG	chr11	108059000	4.8E-18	1.7E-13
rs11212538	T cell, CD4, naive TREG	chr11	108045956	4.8E-18	1.7E-13
rs147366676	T cell, CD4, naive TREG	chr11	108052191	4.8E-18	1.7E-13
rs7932972	T cell, CD4, naive TREG	chr11	108080412	4.8E-18	1.7E-13
rs1973723	T cell, CD4, naive TREG	chr11	108033955	4.8E-18	1.7E-13
rs11212546	T cell, CD4, naive TREG	chr11	108064935	4.8E-18	1.7E-13
rs4753833	T cell, CD4, naive TREG	chr11	108057430	4.8E-18	1.7E-13
rs189037	T cell, CD4, naive TREG	chr11	108093833	4.8E-18	1.7E-13
rs113714417	T cell, CD4, naive TREG	chr11	108031294	4.8E-18	1.7E-13
rs11212532	T cell, CD4, naive TREG	chr11	108027233	4.8E-18	1.7E-13
rs10789656	T cell, CD4, naive TREG	chr11	108024336	4.8E-18	1.7E-13
rs661467	T cell, CD4, naive TREG	chr11	108101492	8.1E-18	2.8E-13
rs228599	T cell, CD4, naive TREG	chr11	108107660	8.1E-18	2.8E-13
rs624852	T cell, CD4, naive TREG	chr11	108131797	8.1E-18	2.8E-13
rs599164	T cell, CD4, naive TREG	chr11	108120439	8.1E-18	2.8E-13
rs228594	T cell, CD4, naive TREG	chr11	108104525	8.1E-18	2.8E-13
rs627418	T cell, CD4, naive TREG	chr11	108131225	8.1E-18	2.8E-13
rs228588	T cell, CD4, naive TREG	chr11	108113331	8.1E-18	2.8E-13
rs694376	T cell, CD4, naive TREG	chr11	108119048	8.1E-18	2.8E-13
rs796458398	T cell, CD4, naive TREG	chr11	108111429	8.1E-18	2.8E-13
rs623860	T cell, CD4, naive TREG	chr11	108106782	9.1E-18	2.8E-13
rs594153	T cell, CD4, naive TREG	chr11	108131646	9.1E-18	2.8E-13
rs679782	T cell, CD4, naive TREG	chr11	108116700	9.1E-18	2.8E-13
rs642496	T cell, CD4, naive TREG	chr11	108137775	9.1E-18	2.8E-13
rs770945067	T cell, CD4, naive TREG	chr11	108021226	1E-17	3E-13
rs750319327	T cell, CD4, naive TREG	chr11	108090459	1.1E-17	3.1E-13
rs7946955	T cell, CD4, naive TREG	chr11	108284833	1.6E-17	4.7E-13
rs7108522	T cell, CD4, naive TREG	chr11	108281004	1.6E-17	4.7E-13
rs2356802	T cell, CD4, naive TREG	chr11	108282169	1.6E-17	4.7E-13
rs2884030	T cell, CD4, naive TREG	chr11	108281903	1.6E-17	4.7E-13
rs624366	T cell, CD4, naive TREG	chr11	108154097	1.7E-17	4.9E-13
rs1003623	T cell, CD4, naive TREG	chr11	108152582	1.7E-17	4.9E-13
rs1003624	T cell, CD4, naive TREG	chr11	108152645	1.7E-17	4.9E-13
rs11212579	T cell, CD4, naive TREG	chr11	108150664	2E-17	5.8E-13
rs228601	T cell, CD4, naive TREG	chr11	108132445	2E-17	5.8E-13
rs637064	T cell, CD4, naive TREG	chr11	108140909	2E-17	5.8E-13
rs371406	T cell, CD4, naive TREG	chr11	108221482	2E-17	5.8E-13
rs143387595	T cell, CD4, naive TREG	chr11	108145072	2E-17	5.8E-13
rs672655	T cell, CD4, naive TREG	chr11	108129657	2.6E-17	7.4E-13
rs600691	T cell, CD4, naive TREG	chr11	108118479	2.6E-17	7.4E-13
rs624888	T cell, CD4, naive TREG	chr11	108131776	2.6E-17	7.4E-13
rs228596	T cell, CD4, naive TREG	chr11	108105928	2.6E-17	7.4E-13
rs650128	T cell, CD4, naive TREG	chr11	108174191	2.6E-17	7.4E-13
rs172927	T cell, CD4, naive TREG	chr11	108124299	2.6E-17	7.4E-13
rs672964	T cell, CD4, naive TREG	chr11	108125471	2.6E-17	7.4E-13
rs76859507	T cell, CD4, naive TREG	chr11	108288295	5.6E-17	1.5E-12
rs673281	T cell, CD4, naive TREG	chr11	108182069	5.8E-17	1.5E-12
rs61913892	T cell, CD4, naive TREG	chr11	108340216	6E-17	1.6E-12
rs621947	T cell, CD4, naive TREG	chr11	108165219	7.4E-17	1.9E-12
rs227054	T cell, CD4, naive TREG	chr11	108257943	1.4E-16	3.3E-12
rs7128148	T cell, CD4, naive TREG	chr11	108320347	1.4E-16	3.3E-12
rs6589017	T cell, CD4, naive TREG	chr11	108308504	1.4E-16	3.3E-12
rs10890830	T cell, CD4, naive TREG	chr11	108249210	1.4E-16	3.3E-12
rs147992152	T cell, CD4, naive TREG	chr11	108320094	1.4E-16	3.3E-12
rs5023001	T cell, CD4, naive TREG	chr11	108335538	1.4E-16	3.3E-12
rs4754324	T cell, CD4, naive TREG	chr11	108325448	1.4E-16	3.3E-12
rs664143	T cell, CD4, naive TREG	chr11	108225661	1.4E-16	3.3E-12
rs10789659	T cell, CD4, naive TREG	chr11	108255828	1.4E-16	3.3E-12
rs652541	T cell, CD4, naive TREG	chr11	108226025	1.4E-16	3.3E-12
rs374443	T cell, CD4, naive TREG	chr11	108221665	1.4E-16	3.3E-12
rs7943607	T cell, CD4, naive TREG	chr11	108337137	1.4E-16	3.3E-12
rs396552	T cell, CD4, naive TREG	chr11	108221483	1.4E-16	3.3E-12
rs1583598	T cell, CD4, naive TREG	chr11	108305989	1.4E-16	3.3E-12
rs10789661	T cell, CD4, naive TREG	chr11	108301001	1.4E-16	3.3E-12
rs172894	T cell, CD4, naive TREG	chr11	108262090	1.4E-16	3.3E-12
rs170547	T cell, CD4, naive TREG	chr11	108244615	1.4E-16	3.3E-12
rs11212640	T cell, CD4, naive TREG	chr11	108313339	1.4E-16	3.3E-12
rs425538	T cell, CD4, naive TREG	chr11	108219339	1.4E-16	3.3E-12
rs6589019	T cell, CD4, naive TREG	chr11	108324961	1.4E-16	3.3E-12
rs227090	T cell, CD4, naive TREG	chr11	108241349	1.4E-16	3.3E-12
rs7110127	T cell, CD4, naive TREG	chr11	108329125	1.4E-16	3.3E-12
rs7127490	T cell, CD4, naive TREG	chr11	108286758	1.4E-16	3.3E-12
rs227046	T cell, CD4, naive TREG	chr11	108229317	1.4E-16	3.3E-12
rs227075	T cell, CD4, naive TREG	chr11	108218196	1.4E-16	3.3E-12
rs227055	T cell, CD4, naive TREG	chr11	108261261	1.4E-16	3.3E-12
rs397798650	T cell, CD4, naive TREG	chr11	108337712	1.4E-16	3.3E-12
rs12792979	T cell, CD4, naive TREG	chr11	108335378	1.6E-16	3.7E-12
rs7120845	T cell, CD4, naive TREG	chr11	108313629	1.6E-16	3.7E-12
rs11212635	T cell, CD4, naive TREG	chr11	108310702	1.6E-16	3.7E-12
rs7942014	T cell, CD4, naive TREG	chr11	108326174	1.6E-16	3.7E-12
rs12796446	T cell, CD4, naive TREG	chr11	108329050	1.6E-16	3.7E-12
rs1150203	T cell, CD4, naive TREG	chr11	108170271	1.6E-16	3.7E-12
rs10466557	T cell, CD4, naive TREG	chr11	108295645	1.6E-16	3.7E-12
rs9667658	T cell, CD4, naive TREG	chr11	108276091	1.6E-16	3.7E-12
rs619972	T cell, CD4, naive TREG	chr11	108169619	1.6E-16	3.7E-12
rs34518213	T cell, CD4, naive TREG	chr11	108246942	1.6E-16	3.7E-12
rs605394	T cell, CD4, naive TREG	chr11	108243628	1.6E-16	3.7E-12
rs595747	T cell, CD4, naive TREG	chr11	108194073	2.6E-16	5.5E-12
rs634268	T cell, CD4, naive TREG	chr11	108186258	2.6E-16	5.5E-12
rs227064	T cell, CD4, naive TREG	chr11	108207393	2.6E-16	5.5E-12
rs227070	T cell, CD4, naive TREG	chr11	108211412	2.6E-16	5.5E-12
rs796138010	T cell, CD4, naive TREG	chr11	108185181	2.9E-16	6E-12
rs647681	T cell, CD4, naive TREG	chr11	108161252	3E-16	6.3E-12
rs227067	T cell, CD4, naive TREG	chr11	108209360	3.1E-16	6.5E-12
rs609655	T cell, CD4, naive TREG	chr11	108204253	3.1E-16	6.5E-12
rs662218	T cell, CD4, naive TREG	chr11	108194528	3.1E-16	6.5E-12
rs227066	T cell, CD4, naive TREG	chr11	108209199	3.1E-16	6.5E-12
rs606275	T cell, CD4, naive TREG	chr11	108184594	3.1E-16	6.5E-12
rs11212610	T cell, CD4, naive TREG	chr11	108274593	3.6E-16	7.3E-12
rs227093	T cell, CD4, naive TREG	chr11	108233939	3.6E-16	7.3E-12
rs7931930	T cell, CD4, naive TREG	chr11	108268286	3.6E-16	7.3E-12
rs10431060	T cell, CD4, naive TREG	chr11	108288228	3.6E-16	7.3E-12
rs227053	T cell, CD4, naive TREG	chr11	108226855	3.6E-16	7.3E-12
rs11212619	T cell, CD4, naive TREG	chr11	108289167	3.6E-16	7.3E-12
rs676729	T cell, CD4, naive TREG	chr11	108184841	5.5E-16	1.1E-11
rs796302121	T cell, CD4, naive TREG	chr11	108196712	5.5E-16	1.1E-11
rs227043	T cell, CD4, naive TREG	chr11	108231309	7.7E-16	1.5E-11
rs138390555	T cell, CD4, naive TREG	chr11	108320017	1E-15	1.9E-11
rs147493677	T cell, CD4, naive TREG	chr11	108320006	1E-15	1.9E-11
rs11212659	T cell, CD4, naive TREG	chr11	108341442	1.1E-15	2E-11
rs138029336	T cell, CD4, naive TREG	chr11	108244921	1.3E-15	2.3E-11
rs4987982	T cell, CD4, naive TREG	chr11	108151269	1.3E-15	2.4E-11
rs641312	T cell, CD4, naive TREG	chr11	108148265	1.3E-15	2.4E-11
rs664677	T cell, CD4, naive TREG	chr11	108143182	1.4E-15	2.5E-11
rs618499	T cell, CD4, naive TREG	chr11	108148839	1.4E-15	2.5E-11
rs7126588	T cell, CD4, naive TREG	chr11	108346235	1.6E-15	2.8E-11
rs35244261	T cell, CD4, naive TREG	chr11	108283808	1.7E-15	2.9E-11
rs11212617	T cell, CD4, naive TREG	chr11	108283161	2.8E-15	4E-11
rs11212616	T cell, CD4, naive TREG	chr11	108281322	2.8E-15	4E-11
rs11212615	T cell, CD4, naive TREG	chr11	108281267	2.8E-15	4E-11
rs2356801	T cell, CD4, naive TREG	chr11	108281999	2.8E-15	4E-11
rs6589004	T cell, CD4, naive TREG	chr11	108023745	6.4E-15	8.7E-11
rs75005171	T cell, CD4, naive TREG	chr11	108288292	1.1E-14	1.4E-10
rs80348089	T cell, CD4, naive TREG	chr11	108288291	1.1E-14	1.4E-10
rs3901851	T cell, CD4, naive TREG	chr11	108352335	2.1E-14	2.5E-10
rs11212661	T cell, CD4, naive TREG	chr11	108346177	3E-14	3.2E-10
rs3765632	T cell, CD4, naive TREG	chr11	108353018	3E-14	3.2E-10
rs12801988	T cell, CD4, naive TREG	chr11	108357747	3E-13	2.6E-09
rs540281733	T cell, CD4, naive TREG	chr11	108301022	1.2E-12	9.3E-09
