# Supplementary material for: Loci for human leukocyte telomere length in the Singaporean Chinese population and trans-ethnic genetic studies
Source: Nat Commun. 2019 Jun 6;10:2491. doi: 10.1038/s41467-019-10443-2 (PMC6554354; doi:10.1038/s41467-019-10443-2)
Supplement: Supplementary file 10 — Supplementary Data 6 [file 41467_2019_10443_MOESM10_ESM.txt]

LTL Regional Gene	Chr	Start	End	EntrezID	LTL GWAS lead SNP	Overlapping expression-age associated genes	Overlapping methylation-age associated genes
ATM	11	108093211	108239829	472	rs227080	ATM
DCAF4	14	73393040	73426411	26094	rs2302588	DCAF4
DDX10	11	108535752	108811657	1662	rs227080	DDX10
ENOSF1	18	670324	712676	55556	rs1001761	ENOSF1
GSTO1	10	105995114	106027217	9446	rs12415148	GSTO1
IPO4	14	24649425	24658170	79711	rs41293836	IPO4
IRF9	14	24630262	24635774	10379	rs41293836	IRF9
ITPRIP	10	106071894	106098162	85450	rs12415148	ITPRIP
LPCAT1	5	1456595	1524092	79888	rs7705526	LPCAT1
MARCH1	4	164445450	165305202	55016	rs10857352	MARCH1
MSC	8	72753784	72756703	9242	rs28365964	MSC
NPAT	11	108027942	108093369	4863	rs227080	NPAT
PARP1	1	226548392	226595780	142	rs3219104	PARP1
RIPK3	14	24805227	24809251	11035	rs41293836	RIPK3
RPSAP58	19	23945807	24010937	388524	rs7253490	RPSAP58
SH3PXD2A	10	105348285	105615301	9644	rs12415148	SH3PXD2A
SPTBN1	2	54683422	54896812	6711	rs11890390	SPTBN1
THOC1	18	214520	268050	9984	rs1001761	THOC1
ZNF800	7	126986844	127071978	168850	rs7776744	ZNF800
UCKL1	20	62571186	62587769	54963	rs41309367		UCKL1
PYCR2	1	226107578	226111978	29920	rs3219104
ACBD3	1	226332380	226374431	64746	rs3219104
MIXL1	1	226411319	226414755	83881	rs3219104
LIN9	1	226418850	226497570	286826	rs3219104
C1orf95	1	226736501	226796915	375057	rs3219104
PSEN2	1	227057885	227083806	5664	rs3219104
ADCK3	1	227085237	227175246	56997	rs3219104
CDC42BPA	1	227177566	227506175	8476	rs3219104
ZNF678	1	227751244	227865144	339500	rs3219104
ACYP2	2	54197975	54532437	98	rs11890390
TSPYL6	2	54480315	54483409	388951	rs11890390
C2orf73	2	54557171	54610879	129852	rs11890390
EML6	2	54950636	55199157	400954	rs11890390
CLHC1	2	55401927	55459699	130162	rs11890390
RPS27A	2	55459039	55462989	6233	rs11890390
MTIF2	2	55463731	55496483	4528	rs11890390
CCDC104	2	55746740	55773015	112942	rs11890390
GOLIM4	3	167726465	167813763	27333	rs2293607
MECOM	3	168801287	169381406	2122	rs2293607
ACTRT3	3	169484709	169487683	84517	rs2293607
MYNN	3	169490619	169507504	55892	rs2293607
LRRC34	3	169511216	169530774	151827	rs2293607
LRRIQ4	3	169539710	169555563	344657	rs2293607
LRRC31	3	169556967	169587718	79782	rs2293607
SAMD7	3	169629360	169656963	344658	rs2293607
SEC62	3	169684423	169716161	7095	rs2293607
NAF1	4	164031225	164088073	92345	rs10857352
NPY1R	4	164245113	164265984	4886	rs10857352
NPY5R	4	164265091	164273086	4889	rs10857352
TKTL2	4	164392257	164395047	84076	rs10857352
TMA16	4	164415594	164441691	55319	rs10857352
TRIM61	4	165875598	165898820	391712	rs10857352
FAM218A	4	165878100	165880273	152756	rs10857352
MSMO1	4	166248775	166264312	6307	rs10857352
RP11-661C8.3	5	979480	981415	NA	rs7705526
SLC12A7	5	1050499	1112150	10723	rs7705526
SLC6A19	5	1201710	1225232	340024	rs7705526
SLC6A18	5	1225470	1246304	348932	rs7705526
TERT	5	1253262	1295184	7015	rs7705526
CLPTM1L	5	1317859	1345214	81037	rs7705526
SLC6A3	5	1392909	1445545	6531	rs7705526
AASS	7	121715701	121784334	10157	rs7776744
RNF133	7	122337766	122339210	168433	rs7776744
RNF148	7	122341718	122343021	378925	rs7776744
SLC13A1	7	122753585	122840040	6561	rs7776744
IQUB	7	123092454	123175131	154865	rs7776744
NDUFA5	7	123177051	123198309	4698	rs7776744
ASB15	7	123207064	123277951	142685	rs7776744
LMOD2	7	123295861	123304344	442721	rs7776744
WASL	7	123321989	123389121	8976	rs7776744
HYAL4	7	123469037	123517532	23553	rs7776744
SPAM1	7	123565286	123611468	6677	rs7776744
TMEM229A	7	123670973	123673523	730130	rs7776744
GPR37	7	124386051	124405681	2861	rs7776744
POT1	7	124462440	124570037	25913	rs7776744
GRM8	7	126078652	126893348	2918	rs7776744
PAX4	7	127250346	127255982	5078	rs7776744
RP11-383H13.1	8	72740402	73030628	100132891	rs28365964
TRPA1	8	72932152	72987852	8989	rs28365964
KCNB2	8	73449626	73850584	9312	rs28365964
TERF1	8	73921099	73960357	7013	rs28365964
SBSPON	8	73976775	74036323	157869	rs28365964
TCEB1	8	74851404	74884522	6921	rs28365964
TMEM70	8	74884672	74895018	54968	rs28365964
LY96	8	74903587	74941322	23643	rs28365964
JPH1	8	75146935	75233563	56704	rs28365964
GDAP1	8	75233365	75401107	54332	rs28365964
R3HCC1L	10	99894387	100004654	27291	rs7095953
PYROXD2	10	100143322	100174941	84795	rs7095953
HPS1	10	100175955	100206684	3257	rs7095953
CNNM1	10	101088856	101154087	26507	rs7095953
GOT1	10	101156627	101190381	2805	rs7095953
NKX2-3	10	101292690	101296278	159296	rs7095953
SLC25A28	10	101370282	101380366	81894	rs7095953
ENTPD7	10	101419263	101465997	57089	rs7095953
CUTC	10	101462315	101515891	51076	rs7095953
COX15	10	101471601	101491857	1355	rs7095953
CALHM2	10	105206543	105212660	51063	rs12415148
OBFC1	10	105642300	105677963	79991	rs12415148
SLK	10	105726959	105788991	9748	rs12415148
COL17A1	10	105791044	105845760	1308	rs12415148
SFR1	10	105881816	105886143	119392	rs12415148
WDR96	10	105889646	105992120	80217	rs12415148
GSTO2	10	106028631	106064703	119391	rs12415148
CCDC147	10	106113522	106214848	159686	rs12415148
MSANTD4	11	105866350	105893130	84437	rs227080
ALKBH8	11	107373452	107436472	91801	rs227080
SLC35F2	11	107661717	107799019	54733	rs227080
RAB39A	11	107799229	107834208	54734	rs227080
CUL5	11	107879459	107978503	8065	rs227080
ACAT1	11	107992243	108018503	38	rs227080
AP001925.1	11	108130255	108136480	NA	rs227080
C11orf65	11	108179246	108338258	160140	rs227080
KDELC2	11	108342832	108369159	143888	rs227080
EXPH5	11	108376158	108464465	23086	rs227080
C11orf87	11	109292846	109299840	399947	rs227080
ZC3H12C	11	109964087	110042566	85463	rs227080
RDX	11	110045605	110167447	5962	rs227080
FDX1	11	110300607	110335605	2230	rs227080
CHD8	14	21853353	21924285	57680	rs41293836
RAB2B	14	21927179	21945132	84932	rs41293836
TOX4	14	21944756	21967319	9878	rs41293836
DAD1	14	23033805	23058175	1603	rs41293836
ABHD4	14	23067146	23081265	63874	rs41293836
RP11-298I3.5	14	23415479	23451467	NA	rs41293836
AJUBA	14	23440383	23451851	84962	rs41293836
C14orf93	14	23456110	23479375	60686	rs41293836
DHRS2	14	24099324	24114848	10202	rs41293836
DHRS4-AS1	14	24407940	24409196	55449	rs41293836
DHRS4	14	24422795	24438488	10901	rs41293836
DHRS4L2	14	24439148	24475617	317749	rs41293836
LRRC16B	14	24521206	24538937	90668	rs41293836
CPNE6	14	24540046	24547309	9362	rs41293836
NRL	14	24549316	24584223	4901	rs41293836
PCK2	14	24563262	24579807	5106	rs41293836
DCAF11	14	24583404	24594451	80344	rs41293836
RP11-468E2.6	14	24590560	24601038	NA	rs41293836
FITM1	14	24600484	24602058	161247	rs41293836
PSME1	14	24605367	24608176	5720	rs41293836
EMC9	14	24608174	24610797	51016	rs41293836
PSME2	14	24612574	24616779	5721	rs41293836
RNF31	14	24615892	24629870	55072	rs41293836
RP11-468E2.4	14	24620427	24636611	NA	rs41293836
REC8	14	24641062	24649463	9985	rs41293836
RP11-468E2.2	14	24649601	24659622	NA	rs41293836
TM9SF1	14	24658349	24682679	10548	rs41293836
TM9SF1	14	24658363	24682679	10548	rs41293836
TSSK4	14	24674903	24677568	283629	rs41293836
CHMP4A	14	24678789	24683075	29082	rs41293836
MDP1	14	24683143	24685276	145553	rs41293836
NEDD8-MDP1	14	24683161	24701558	100528064	rs41293836
NEDD8	14	24686058	24701660	4738	rs41293836
GMPR2	14	24701628	24708448	51292	rs41293836
TINF2	14	24708849	24711880	26277	rs41293836
TGM1	14	24718320	24733638	7051	rs41293836
RABGGTA	14	24734744	24740945	5875	rs41293836
DHRS1	14	24759804	24769039	115817	rs41293836
NOP9	14	24769068	24778330	161424	rs41293836
CIDEB	14	24774302	24780636	27141	rs41293836
LTB4R2	14	24774940	24781259	56413	rs41293836
LTB4R2	14	24778161	24781252	56413	rs41293836
LTB4R	14	24780656	24787242	1241	rs41293836
ADCY4	14	24787555	24804299	196883	rs41293836
RP11-934B9.3	14	24801516	24806588	NA	rs41293836
NFATC4	14	24834879	24848810	4776	rs41293836
NYNRIN	14	24867992	24888494	57523	rs41293836
CBLN3	14	24895738	24900160	643866	rs41293836
KHNYN	14	24898492	24910540	23351	rs41293836
SDR39U1	14	24908972	24912111	56948	rs41293836
RGS6	14	72399156	73030654	9628	rs2302588
AC005477.1	14	72456191	72458326	NA	rs2302588
DPF3	14	73086004	73360809	8110	rs2302588
ZFYVE1	14	73436159	73493920	53349	rs2302588
RBM25	14	73525144	73588122	58517	rs2302588
PSEN1	14	73603126	73690399	5663	rs2302588
PAPLN	14	73704205	73741348	89932	rs2302588
NUMB	14	73741815	73930348	8650	rs2302588
HEATR4	14	73945189	74025651	399671	rs2302588
ACOT1	14	74003818	74010498	641371	rs2302588
ACOT2	14	74034324	74042357	10965	rs2302588
DNAL1	14	74111578	74170435	83544	rs2302588
ELMSAN1	14	74181825	74256988	91748	rs2302588
PTGR2	14	74318547	74353530	145482	rs2302588
ZNF410	14	74353320	74399214	57862	rs2302588
NEK9	14	75548822	75594047	91754	rs2302588
POLG	15	89859534	89878092	5428	rs41293836
CDYL2	16	80631803	80838226	124359	rs2967374
CMC2	16	81009698	81053875	56942	rs2967374
CENPN	16	81040103	81066719	55839	rs2967374
ATMIN	16	81069452	81080963	23300	rs2967374
GAN	16	81348557	81424489	8139	rs2967374
PLCG2	16	81772702	81991899	5336	rs2967374
SDR42E1	16	82031221	82045093	93517	rs2967374
HSD17B2	16	82068609	82132139	3294	rs2967374
MPHOSPH6	16	82181403	82203831	10200	rs2967374
CDH13	16	82660408	83830204	1012	rs2967374
HSBP1	16	83841448	83853342	3281	rs2967374
COLEC12	18	319361	500722	81035	rs1001761
CETN1	18	580367	581524	1068	rs1001761
CLUL1	18	596988	650334	27098	rs1001761
C18orf56	18	641320	658340	494514	rs1001761
TYMS	18	657604	673578	7298	rs1001761
YES1	18	721588	812547	7525	rs1001761
ADCYAP1	18	904944	912173	116	rs1001761
METTL4	18	2537524	2571508	64863	rs1001761
NDC80	18	2571510	2616634	10403	rs1001761
SMCHD1	18	2655737	2805015	23347	rs1001761
ZNF14	19	19821280	19843906	7561	rs7253490
ZNF506	19	19896648	19932560	440515	rs7253490
ZNF253	19	19976695	20005483	56242	rs7253490
ZNF93	19	20011722	20046384	81931	rs7253490
AC007204.1	19	20047769	20048639	NA	rs7253490
ZNF682	19	20107867	20150315	91120	rs7253490
ZNF90	19	20188803	20237885	7643	rs7253490
ZNF486	19	20278037	20311299	90649	rs7253490
ZNF737	19	20718631	20748615	100129842	rs7253490
ZNF626	19	20802867	20844402	199777	rs7253490
ZNF66	19	20959110	20991922	7617	rs7253490
ZNF85	19	21106028	21133503	7639	rs7253490
ZNF430	19	21203426	21242856	80264	rs7253490
ZNF714	19	21264965	21308073	148206	rs7253490
ZNF431	19	21324827	21373034	170959	rs7253490
ZNF708	19	21473962	21512227	7562	rs7253490
ZNF738	19	21541732	21562104	148203	rs7253490
ZNF493	19	21579921	21610375	284443	rs7253490
CTD-2561J22.3	19	21587961	21674068	NA	rs7253490
ZNF429	19	21679484	21739072	353088	rs7253490
ZNF100	19	21905568	21950430	163227	rs7253490
ZNF43	19	21987752	22034927	7594	rs7253490
ZNF208	19	22115760	22193751	7757	rs7253490
ZNF257	19	22235254	22274282	113835	rs7253490
ZNF676	19	22361893	22379753	163223	rs7253490
ZNF729	19	22469210	22499978	100287226	rs7253490
ZNF98	19	22573821	22715287	148198	rs7253490
ZNF492	19	22817126	22850472	57615	rs7253490
ZNF99	19	22939007	22966909	7652	rs7253490
ZNF728	19	23158270	23185978	388523	rs7253490
ZNF730	19	23258012	23330021	100129543	rs7253490
ZNF724P	19	23404401	23433192	440519	rs7253490
ZNF91	19	23487793	23578362	7644	rs7253490
ZNF675	19	23708433	23870022	171392	rs7253490
ZNF681	19	23921997	23941693	148213	rs7253490
ZNF726	19	24097678	24127961	730087	rs7253490
KCNQ2	20	62037542	62103993	3785	rs41309367
EEF1A2	20	62119366	62130505	1917	rs41309367
PPDPF	20	62152077	62153559	79144	rs41309367
PTK6	20	62159778	62168723	5753	rs41309367
SRMS	20	62172163	62178857	6725	rs41309367
C20orf195	20	62184373	62188061	79025	rs41309367
HELZ2	20	62189439	62205592	85441	rs41309367
GMEB2	20	62218955	62258394	26205	rs41309367
STMN3	20	62271061	62284780	50861	rs41309367
RTEL1	20	62289163	62328416	51750	rs41309367
RTEL1-TNFRSF6B	20	62290653	62330037	100533107	rs41309367
TNFRSF6B	20	62328021	62330037	8771	rs41309367
ARFRP1	20	62329996	62339377	10139	rs41309367
ZGPAT	20	62338817	62367494	84619	rs41309367
RP4-583P15.15	20	62340216	62370456	NA	rs41309367
LIME1	20	62366815	62370456	54923	rs41309367
RP4-583P15.14	20	62369623	62371751	NA	rs41309367
SLC2A4RG	20	62371214	62374858	56731	rs41309367
ZBTB46	20	62375019	62462597	140685	rs41309367
AL158091.1	20	62474779	62475273	NA	rs41309367
ABHD16B	20	62492566	62494341	140701	rs41309367
C20ORF135	20	62492879	62493217	NA	rs41309367
TPD52L2	20	62496596	62522898	7165	rs41309367
DNAJC5	20	62526518	62567384	80331	rs41309367
AL118506.1	20	62585007	62585495	NA	rs41309367
